# Supplementary material for: Amprenavir Mitigates Pepsin-Induced Transcriptomic Changes in Normal and Precancerous Esophageal Cells
Source: Int J Mol Sci. 2025 Jun 26;26(13):6182. doi: 10.3390/ijms26136182 (PMC12250232; doi:10.3390/ijms26136182)
Supplement: Supplementary file 1 [file ijms-26-06182-s001.zip › Suppplementary Table S1_HET1A_DEAnalyses_pairwise.xlsx]

## Sheet: H-Pepsin_H-Control
GeneId	Chromosome	GeneName	Start	End	Length	logFC_H-Pepsin_H-Control	logCPM_H-Pepsin_H-Control	PValue_H-Pepsin_H-Control	FDR_H-Pepsin_H-Control	UpDown	H_Control_rep1_raw	H_Control_rep2_raw	H_Control_rep3_raw	H_Pepsin_rep1_raw	H_Pepsin_rep2_raw	H_Pepsin_rep3_raw	H_Control_rep1_linearRPKM	H_Control_rep2_linearRPKM	H_Control_rep3_linearRPKM	H_Pepsin_rep1_linearRPKM	H_Pepsin_rep2_linearRPKM	H_Pepsin_rep3_linearRPKM
ENSG00000128965	chr15	CHAC1	40952962	40953814	2058	-1.74177	2.30762	9.50849e-48	1.25807e-43	-1	543	377	345	128	140	108	3.82963	4.10188	3.10062	1.07637	1.17573	1.03501
ENSG00000113739	chr5	STC2	173314713	173318249	6128	-0.458134	7.16508	1.42564e-22	9.43131e-19	-1	11591	7479	8722	7250	6800	6023	27.4539	27.3283	26.3252	20.4747	19.1786	19.3848
ENSG00000204388	chr6	HSPA1B	31827735	31830255	2521	0.631029	5.8028	6.82324e-21	3.00928e-17	1	3259	1994	2105	3855	4120	3289	18.7635	17.7108	15.4438	26.4636	28.2456	25.7311
ENSG00000204389	chr6	HSPA1A	31815464	31817946	2483	0.593555	6.3184	4.84786e-20	1.60355e-16	1	4626	2955	3077	5349	5861	4725	27.0415	26.6482	22.9206	37.2815	40.7963	37.5312
ENSG00000130766	chr1	SESN2	28259527	28259937	3453	-0.57123	4.48893	1.19461e-16	3.16117e-13	-1	1909	1268	1306	1053	1072	873	8.02439	8.22261	6.99554	5.27752	5.36568	4.98637
ENSG00000151012	chr4	SLC7A11	138164097	138172017	9645	-0.603776	4.28861	2.08872e-16	4.60598e-13	-1	1743	942	1287	907	844	814	2.623	2.18693	2.46803	1.62743	1.5124	1.66452
ENSG00000145824	chr5	CXCL14	135570679	135571868	1975	0.411106	4.44682	1.50999e-13	2.85409e-10	1	1266	830	1026	1423	1409	1288	9.30399	9.41018	9.60848	12.4691	12.3302	12.8622
ENSG00000164692	chr7	COL1A2	94394561	94395101	11156	-3.99147	-0.81173	2.2224e-12	3.67557e-09	-1	2	140	22	11	1	0	0.0026021	0.281	0.0364744	0.0170641	0.00154924	0
ENSG00000196604	chr2	POTEF	130073535	130075572	4341	-4.25087	-1.26149	1.26593e-11	1.86106e-08	-1	1	99	19	3	3	1	0.00334359	0.510661	0.080954	0.01196	0.0119442	0.00454336
ENSG00000126803	chr14	HSPA2	64535905	64535975	5777	0.373592	6.21296	3.03175e-11	4.01131e-08	0	4566	2985	3254	4683	5072	4142	11.4719	11.5699	10.4181	14.0288	15.1741	14.1408
ENSG00000105974	chr7	CAV1	116524785	116525092	4082	-4.42216	-1.47911	3.65098e-11	4.02551e-08	-1	10	67	25	4	1	0	0.0355574	0.367527	0.113277	0.0169584	0.00423402	0
ENSG00000134339	chr11	SAA2	18239223	18239969	2227	0.303603	6.49528	3.63035e-11	4.02551e-08	0	5593	3577	4339	5846	5788	4913	36.4525	35.9655	36.0366	45.4294	44.9195	43.5105
ENSG00000128165	chr22	ADM2	50481556	50481957	4276	-0.678647	2.57517	4.30417e-11	4.38065e-08	-1	506	367	343	270	277	211	1.71757	1.92183	1.48365	1.09276	1.11961	0.973222
ENSG00000135069	chr9	PSAT1	78297143	78297270	2188	-0.370698	6.7049	5.35711e-11	5.06286e-08	0	7431	5478	6581	5436	5095	4569	49.295	56.0611	55.6313	42.9962	40.246	41.1852
ENSG00000134684	chr1	YARS	32775237	32776091	8212	-0.293506	7.43548	7.53134e-11	6.22794e-08	0	12749	8758	10242	9118	8851	7841	22.5336	23.8805	23.068	19.2154	18.6281	18.8317
ENSG00000138347	chr10	MYPN	68106117	68106183	7060	-0.71586	1.57247	7.43389e-11	6.22794e-08	-1	237	179	193	121	133	115	0.487244	0.567722	0.505623	0.296605	0.325592	0.321263
ENSG00000128272	chr22	ATF4	39519695	39519801	2514	-0.281412	8.1562	1.61752e-10	1.25891e-07	0	21304	14289	16627	14955	15032	12776	122.998	127.269	122.327	102.948	103.342	100.23
ENSG00000100664	chr14	EIF5	103333544	103333663	8505	-0.278908	8.38802	2.56268e-10	1.78457e-07	0	24686	16344	20265	17789	17280	15176	42.1288	43.03	44.0704	36.1972	35.1152	35.1925
ENSG00000115468	chr2	EFHD1	232606057	232606173	3052	0.305386	6.24285	2.47513e-10	1.78457e-07	0	4572	3107	3611	4852	4910	4133	21.7432	22.7952	21.8835	27.5128	27.805	26.7084
ENSG00000168003	chr11	SLC3A2	62856102	62856381	5178	-0.327953	7.77073	4.86036e-10	3.21537e-07	0	16199	11662	12510	11051	11438	9662	45.4076	50.4311	44.6858	36.935	38.1781	36.8021
ENSG00000131069	chr20	ACSS2	34872146	34872403	5385	0.272102	7.38009	5.21116e-10	3.28328e-07	0	10500	6793	7948	10543	10397	9284	28.3013	28.2464	27.299	33.8826	33.3694	34.0029
ENSG00000167470	chr19	MIDN	1248553	1248660	4492	0.347257	6.78645	6.67215e-10	4.01269e-07	0	7186	4160	5029	7479	6880	6156	23.2193	20.7367	20.707	28.8139	26.4713	27.0287
ENSG00000105281	chr19	SLC1A5	46774883	46775747	3332	-0.330361	7.31212	7.2277e-10	4.15781e-07	0	12080	8468	8916	8224	8171	6983	52.6217	56.9066	49.4925	42.7146	42.3835	41.3337
ENSG00000134369	chr1	NAV1	201622885	201623610	22453	-0.335989	5.4309	1.25349e-09	6.91041e-07	0	3407	2048	2623	2256	2091	1972	2.20242	2.04241	2.16072	1.73885	1.60956	1.73221
ENSG00000052749	chr10	RRP12	97356358	97357196	8529	-0.307104	6.31767	1.64943e-09	8.41083e-07	0	6240	4035	4487	4105	4154	3573	10.6191	10.5933	9.73044	8.32939	8.41772	8.26232
ENSG00000119669	chr14	IRF2BPL	77024543	77028699	4157	0.340631	6.45723	1.77162e-09	8.41083e-07	0	5451	3632	3867	5700	5861	4751	19.0326	19.5638	17.2056	23.7297	24.3679	22.5409
ENSG00000128510	chr7	CPA4	130293134	130293248	3958	-0.56439	2.44288	1.77994e-09	8.41083e-07	-1	444	261	375	247	237	238	1.62821	1.47656	1.75239	1.07999	1.0349	1.18596
ENSG00000153879	chr19	CEBPG	33373330	33373895	4411	-0.295714	5.42266	1.66357e-09	8.41083e-07	0	3211	2109	2572	2214	2248	1926	10.5659	10.706	10.7847	8.68638	8.80817	8.61165
ENSG00000170854	chr3	MINA	97941818	97945342	6880	-0.301451	5.28815	2.4261e-09	1.10688e-06	0	2886	1930	2377	2000	2035	1769	6.0885	6.28139	6.39021	5.03083	5.11213	5.07115
ENSG00000255071	chr11	SAA2-SAA4	18231423	18231664	743	0.294246	6.15406	2.92614e-09	1.29053e-06	0	4460	2851	3392	4653	4567	3809	87.1262	85.9202	84.4387	108.378	106.235	101.109
ENSG00000078804	chr20	TP53INP2	34704290	34704512	4228	0.326223	4.69964	3.30311e-09	1.40979e-06	0	1636	1005	1220	1620	1704	1466	5.61631	5.32253	5.33703	6.63099	6.96564	6.83858
ENSG00000048162	chr5	NOP16	176383938	176384098	2862	-0.290067	5.79074	3.72606e-09	1.54061e-06	0	4139	2749	3276	2812	2990	2465	20.9908	21.5076	21.1714	17.0037	18.0563	16.9869
ENSG00000175832	chr17	ETV4	43527844	43528743	3607	-0.407115	4.1622	5.09774e-09	2.04388e-06	-1	1449	967	991	873	899	778	5.83076	6.00299	5.08162	4.18857	4.30764	4.25403
ENSG00000125630	chr2	POLR1B	112541915	112542671	6329	-0.308135	5.40947	6.40722e-09	2.49335e-06	0	3116	2108	2610	2196	2115	1980	7.14603	7.458	7.62746	6.00476	5.77566	6.17017
ENSG00000164284	chr5	GRPEL2	149345430	149345616	4419	-0.290385	6.07597	1.1926e-08	4.50835e-06	0	5012	3243	4145	3393	3484	3177	16.4623	16.4327	17.349	13.2879	13.6264	14.1795
ENSG00000219481	chr1	NBPF1	16562319	16564186	12212	-0.42829	3.30622	1.36788e-08	5.02732e-06	-1	766	502	622	437	505	451	0.910426	0.920458	0.942059	0.619288	0.714712	0.728378
ENSG00000130826	chrX	DKC1	154762742	154762981	4203	-0.26065	7.75632	2.73249e-08	9.77122e-06	0	15748	10351	13242	11536	11039	10052	54.3837	55.1455	58.2732	47.5	45.3938	47.1694
ENSG00000111641	chr12	NOP2	6556863	6557096	4687	-0.251555	6.82018	3.13982e-08	1.09323e-05	0	8360	5597	6536	6071	5962	5097	25.8889	26.7391	25.7924	22.4163	21.9848	21.448
ENSG00000163472	chr1	TMEM79	156282935	156283065	3067	-0.460765	2.5993	4.11187e-08	1.39498e-05	-1	478	335	352	298	298	246	2.26213	2.44578	2.12277	1.68151	1.6793	1.58193
ENSG00000070669	chr7	ASNS	97852118	97852468	4455	-0.371937	5.69361	4.36823e-08	1.4449e-05	0	3561	2791	3285	2715	2517	2257	11.6018	14.0281	13.6384	10.5468	9.76476	9.99197
ENSG00000053372	chr1	MRTO4	19251539	19251863	2822	-0.235647	7.59259	5.06349e-08	1.63403e-05	0	14242	9195	11461	10130	10248	9028	73.2515	72.9595	75.1173	62.1227	62.7637	63.096
ENSG00000116273	chr1	PHF13	6613685	6614105	3681	0.313513	5.3726	9.51114e-08	2.99623e-05	0	2535	1577	2070	2817	2504	2293	9.99573	9.59297	10.4011	13.244	11.757	12.2859
ENSG00000189410	chr1	SH2D5	20719732	20721995	4423	-0.263883	6.24844	1.37052e-07	4.21705e-05	0	5852	3778	4251	4023	3986	3456	19.2039	19.1263	17.7766	15.741	15.5757	15.4108
ENSG00000036672	chr11	USP2	119355215	119356922	4538	0.267581	5.57923	1.42933e-07	4.29805e-05	0	3054	1901	2312	3118	2922	2622	9.76803	9.38004	9.42319	11.8908	11.1286	11.3955
ENSG00000113407	chr5	TARS	33440696	33440791	5718	-0.251162	7.55176	1.56598e-07	4.60433e-05	0	13531	9091	11369	9837	9560	8987	34.347	35.6004	36.775	29.7726	28.8961	30.9983
ENSG00000244405	chr3	ETV5	186046308	186048860	5802	-0.313955	5.55694	2.14779e-07	6.1777e-05	0	3499	2296	2913	2598	2226	2135	8.75324	8.86097	9.28619	7.74925	6.63092	7.2575
ENSG00000070540	chr17	WIPI1	68420948	68421236	3402	0.309757	3.98552	2.30404e-07	6.48611e-05	0	950	645	760	981	1024	896	4.05314	4.24534	4.13194	4.99037	5.20226	5.19446
ENSG00000165689	chr9	SDCCAG3	136401922	136402887	3133	-0.24824	5.94457	2.4386e-07	6.72189e-05	0	4667	2989	3532	3230	3223	2881	21.6212	21.3625	20.8514	17.8419	17.7798	18.1364
ENSG00000107562	chr10	CXCL12	44370165	44373343	6077	0.312314	3.95936	2.6299e-07	7.10128e-05	0	922	623	765	973	984	893	2.20214	2.29555	2.32834	2.77091	2.79854	2.89821
ENSG00000121966	chr2	CXCR4	136114349	136116243	2224	0.375767	3.01948	3.15876e-07	8.3333e-05	0	496	289	393	523	527	463	3.23705	2.90971	3.26838	4.06972	4.09545	4.10595
ENSG00000213626	chr2	LBH	30231531	30231764	4535	0.268866	4.90721	3.21214e-07	8.3333e-05	0	1884	1209	1455	1888	1937	1614	6.02985	5.96947	5.93417	7.20481	7.38208	7.01929
ENSG00000100027	chr22	YPEL1	21697544	21701218	4713	0.355877	3.56918	3.42276e-07	8.70894e-05	0	744	438	560	759	728	714	2.29128	2.08096	2.19768	2.78703	2.66969	2.98791
ENSG00000163938	chr3	GNL3	52681156	52681275	3318	-0.266281	7.52114	3.75803e-07	9.38159e-05	0	13560	8439	11589	9772	9395	8496	59.3179	56.951	64.6017	50.9689	48.938	50.5016
ENSG00000137285	chr6	TUBB2B	3224261	3225811	2194	0.329835	3.77656	4.03525e-07	9.70734e-05	0	807	573	638	860	906	760	5.33875	5.84797	5.37847	6.78359	7.13703	6.83194
ENSG00000154127	chr11	UBASH3B	122655675	122656210	9011	-0.259961	5.41485	3.98544e-07	9.70734e-05	0	3126	2030	2607	2248	2226	1964	5.03522	5.04441	5.35109	4.31739	4.26951	4.29868
ENSG00000009950	chr7	MLXIPL	73593194	73593983	4815	0.366501	4.52114	4.13949e-07	9.7803e-05	0	1515	825	1041	1520	1558	1214	4.56687	3.83658	3.99879	5.46318	5.59239	4.97267
ENSG00000113356	chr5	POLR3G	90471748	90471926	4019	-0.305736	3.82065	4.36428e-07	0.000101305	0	1057	694	853	709	745	638	3.81733	3.86659	3.9256	3.053	3.20379	3.1309
ENSG00000163811	chr2	WDR43	28894643	28894923	4130	-0.240517	7.0247	5.1568e-07	0.000117637	0	9501	6198	7856	7083	6609	6104	33.3904	33.6038	35.1824	29.6801	27.6574	29.1495
ENSG00000144810	chr3	COL8A1	99638475	99638664	9408	-0.259627	5.75896	5.54914e-07	0.000124442	0	4155	2642	3081	2777	2771	2613	6.41027	6.28815	6.05716	5.1083	5.09056	5.47784
ENSG00000132359	chr17	RAP1GAP2	2777056	2777278	7350	-0.250374	5.20477	6.04697e-07	0.000133346	0	2702	1798	2184	1937	1968	1682	5.33581	5.47759	5.49591	4.56079	4.62769	4.51342
ENSG00000065911	chr2	MTHFD2	74198562	74198742	4870	-0.272033	7.88819	6.19176e-07	0.0001343	0	16824	11343	14999	12194	12040	11316	50.1421	52.1538	56.965	43.3327	42.7291	45.828
ENSG00000131378	chr3	RFTN1	16313574	16313692	4776	-0.291951	4.18141	6.67107e-07	0.000142363	0	1318	896	1111	950	929	823	4.00547	4.20079	4.30253	3.44237	3.36184	3.39862
ENSG00000066468	chr10	FGFR2	121478334	121480021	7486	0.22961	6.24888	8.04534e-07	0.000168965	0	4873	3118	3721	4751	4673	4186	9.4482	9.32639	9.19357	10.9833	10.7888	11.0285
ENSG00000113742	chr5	CPEB4	173888280	173890858	10272	0.312495	5.35362	8.71294e-07	0.000180126	0	2593	1513	2022	2695	2404	2397	3.66395	3.29815	3.64083	4.54048	4.04488	4.60236
ENSG00000100234	chr22	TIMP3	32801701	32802122	4603	0.331889	3.8771	1.02765e-06	0.000209182	0	922	536	721	905	925	876	2.90732	2.60742	2.89714	3.40256	3.47318	3.75345
ENSG00000059804	chr12	SLC2A3	7919230	7921631	6159	0.301061	5.46458	1.10841e-06	0.000220207	0	2653	1784	2157	2992	2557	2525	6.25215	6.48592	6.47761	8.40716	7.17541	8.08571
ENSG00000156804	chr8	FBXO32	123497889	123503462	7395	0.231019	6.77308	1.1151e-06	0.000220207	0	6661	4598	5489	6729	6691	6147	13.0739	13.9225	13.7287	15.7475	15.6379	16.3943
ENSG00000146112	chr6	PPP1R18	30676389	30677288	4599	0.233602	6.68976	1.15611e-06	0.000224948	0	6763	4187	4966	6589	6463	5476	21.3441	20.3857	19.9718	24.7944	24.2883	23.4837
ENSG00000172164	chr8	SNTB1	120535745	120538969	6747	0.265942	5.55744	1.21621e-06	0.000233213	0	3058	1798	2328	3078	2871	2579	6.57854	5.96714	6.38185	7.89507	7.35442	7.5389
ENSG00000087269	chr4	NOP14	2937933	2938930	3538	-0.231726	6.02613	1.38036e-06	0.000260908	0	4714	3194	3823	3464	3438	3039	19.339	20.2146	19.9858	16.9441	16.7948	16.941
ENSG00000155438	chr2	NIFK	121726945	121727912	2447	-0.262561	5.9058	1.65952e-06	0.000309255	0	4337	2846	3728	3180	3019	2833	25.7252	26.0428	28.1784	22.4901	21.3233	22.8339
ENSG00000157224	chr7	CLDN12	90383721	90383787	6741	0.291953	4.03757	1.82318e-06	0.000335035	0	972	660	825	1015	1036	939	2.09288	2.19233	2.26362	2.60579	2.65621	2.74731
ENSG00000196754	chr1	S100A2	153561108	153561591	1567	-0.282453	4.11785	2.02512e-06	0.000367046	0	1313	874	991	892	928	776	12.1618	12.4891	11.6971	9.85131	10.2354	9.76697
ENSG00000135372	chr11	NAT10	34105602	34105792	5242	-0.220696	6.29267	2.15685e-06	0.000381188	0	5787	3703	4621	4116	4180	3709	16.0236	15.8177	16.3047	13.5887	13.7818	13.9549
ENSG00000142961	chr1	MOB3C	46607715	46609684	5916	0.311473	3.4493	2.16077e-06	0.000381188	0	667	425	533	700	713	589	1.63644	1.6086	1.66638	2.04771	2.08299	1.96361
ENSG00000005100	chr17	DHX33	5440912	5444513	5872	-0.206929	6.74885	2.26199e-06	0.000389064	0	7929	5150	6185	5758	5769	5038	19.599	19.6385	19.4818	16.9701	16.9801	16.9215
ENSG00000124762	chr6	CDKN1A	36676460	36676524	3050	0.271217	6.5924	2.26422e-06	0.000389064	0	6321	3871	4491	6536	5875	5121	30.0807	28.4191	27.2344	37.086	33.2916	33.1148
ENSG00000111859	chr6	NEDD9	11183298	11185671	10359	0.25	5.39196	2.5045e-06	0.000424834	0	2693	1635	2102	2719	2568	2279	3.7733	3.53417	3.75309	4.54244	4.28453	4.33904
ENSG00000168398	chr14	BDKRB2	96204679	96204959	6845	0.259619	4.51552	2.61501e-06	0.00042715	0	1454	895	1134	1446	1409	1273	3.08314	2.92777	3.06418	3.65589	3.55765	3.66794
ENSG00000184254	chr15	ALDH1A3	100877714	100877865	5772	-0.207808	7.94549	2.57227e-06	0.00042715	0	18100	11600	14498	13416	12874	11657	45.515	45.0006	46.4576	40.2249	38.549	39.8316
ENSG00000187678	chr5	SPRY4	142310427	142315155	5930	0.356426	5.70366	2.59767e-06	0.00042715	0	3260	1993	2415	3771	2926	2999	7.97931	7.52557	7.53246	11.0052	8.52797	9.97445
ENSG00000163346	chr1	PBXIP1	154944076	154945117	3851	0.261703	5.63379	2.66907e-06	0.000430665	0	3183	2094	2269	3064	3226	2692	11.9968	12.1756	10.8977	13.7693	14.4783	13.787
ENSG00000106105	chr7	GARS	30594681	30595143	4152	-0.235547	8.33988	2.88892e-06	0.000460521	0	22640	15964	19605	17577	16638	15151	79.1447	86.0937	87.3341	73.2631	69.258	71.9699
ENSG00000134802	chr11	SLC43A3	57406954	57407896	4517	-0.212708	7.48676	3.07282e-06	0.000483419	0	13002	8817	10280	9876	9510	8207	41.7794	43.7077	42.0937	37.8381	36.3879	35.8345
ENSG00000170989	chr1	S1PR1	101236888	101237099	3071	0.706031	0.466118	3.10563e-06	0.000483419	1	69	42	60	95	97	85	0.326116	0.306236	0.361365	0.535355	0.545906	0.545891
ENSG00000104131	chr15	EIF3J	44537057	44537237	3195	-0.242421	6.22539	3.19566e-06	0.000485998	0	5499	3538	4516	3941	3777	3632	24.9813	24.7956	26.1431	21.3468	20.4316	22.4203
ENSG00000142207	chr21	URB1	32311018	32315099	11461	-0.250704	6.31147	3.16314e-06	0.000485998	0	6298	3774	4439	4290	4057	3683	7.97596	7.37338	7.1637	6.47788	6.11799	6.33791
ENSG00000101361	chr20	NOP56	2652145	2652663	5398	-0.213708	7.47384	3.40135e-06	0.0005114	0	12764	8541	10531	9773	9218	8321	34.3207	35.4293	36.0837	31.3324	29.5141	30.4025
ENSG00000106305	chr7	AIMP2	6009245	6009498	1838	-0.232387	5.82343	3.4819e-06	0.000517629	0	4010	2780	3388	2958	3007	2667	31.6666	33.8678	34.0936	27.8516	28.2758	28.6184
ENSG00000166886	chr12	NAB2	57088894	57089354	3010	0.30524	5.29227	3.60132e-06	0.000529434	0	2569	1445	1890	2692	2425	2075	12.388	10.7495	11.6137	15.4777	13.9242	13.5962
ENSG00000115946	chr2	PNO1	68157844	68158141	2674	-0.228081	5.92366	3.71652e-06	0.000540366	0	4347	2957	3605	3230	3200	2841	23.5956	24.7615	24.9355	20.9045	20.6831	20.9545
ENSG00000111981	chr6	ULBP1	149964007	149964134	3142	-0.28904	4.32132	3.91314e-06	0.000556718	0	1418	1002	1233	1079	1025	880	6.55047	7.14083	7.25824	5.9431	5.63824	5.52387
ENSG00000141750	chr17	STAC2	39210536	39212396	3362	0.269817	4.01193	3.88318e-06	0.000556718	0	1011	634	798	1031	1013	877	4.36472	4.22259	4.39015	5.30712	5.2076	5.14481
ENSG00000117069	chr1	ST6GALNAC5	76867441	76867690	4263	0.277832	4.11787	4.06191e-06	0.000559824	0	1042	686	887	1084	1115	952	3.54777	3.60326	3.84842	4.4006	4.52049	4.40442
ENSG00000119922	chr10	IFIT2	89301955	89302128	3489	-0.420109	6.91438	4.03196e-06	0.000559824	-1	7681	6619	8315	6228	5734	5172	31.9536	42.4794	44.0794	30.892	28.4042	29.2365
ENSG00000163584	chr3	RPL22L1	170864875	170866524	2326	-0.313841	4.39318	4.01984e-06	0.000559824	0	1498	1021	1355	1041	1053	1005	9.3477	9.82886	10.7747	7.74532	7.82429	8.52165
ENSG00000123505	chr6	AMD1	110814621	110814815	7222	-0.234561	6.66226	4.15167e-06	0.000566297	0	7193	4832	6221	5348	5228	4845	14.4562	14.9815	15.9323	12.8154	12.5114	13.2313
ENSG00000159167	chr8	STC1	23841915	23845040	4149	0.23848	5.88269	4.30834e-06	0.000575794	0	3870	2318	2902	3782	3588	3222	13.5385	12.51	12.9369	15.7752	14.9464	15.3161
ENSG00000163082	chr2	SGPP2	222424517	222424821	3336	0.248344	5.09002	4.29343e-06	0.000575794	0	2091	1352	1754	2091	2121	1913	9.09768	9.07481	9.72474	10.8474	10.9886	11.3098
ENSG00000015133	chr14	CCDC88C	91271323	91273653	12426	-0.310796	4.52253	4.44132e-06	0.000576109	0	1804	1187	1260	1205	1237	965	2.10721	2.13898	1.87549	1.67824	1.72054	1.53166
ENSG00000104267	chr8	CA2	85463852	85464115	2123	0.298671	4.12537	4.4002e-06	0.000576109	0	999	698	903	1107	1117	964	6.82996	7.36194	7.86706	9.02393	9.09347	8.95559
ENSG00000138035	chr2	PNPT1	55634063	55636392	5340	-0.247086	6.65452	4.37043e-06	0.000576109	0	7193	4723	6326	5310	5173	4785	19.5511	19.8045	21.911	17.2088	16.7428	17.6729
ENSG00000185760	chr6	KCNQ5	72621792	72622587	7570	-0.419726	2.24572	4.59188e-06	0.000589856	-1	381	236	285	249	212	207	0.730519	0.698077	0.696344	0.569248	0.484023	0.539314
ENSG00000160818	chr1	GPATCH4	156594487	156595849	4437	-0.234438	6.23056	4.79648e-06	0.000610214	0	5620	3420	4572	3991	3970	3485	18.3844	17.2593	19.0586	15.5665	15.4642	15.491
ENSG00000111674	chr12	ENO2	6913745	6913842	4281	0.210601	6.84745	4.97287e-06	0.000626629	0	7582	4674	5654	7167	7226	6118	25.7064	24.4473	24.4278	28.9728	29.1729	28.1859
ENSG00000214706	chr3	IFRD2	50287732	50288271	3712	-0.253214	6.40878	5.17712e-06	0.000646213	0	6452	4348	4622	4391	4629	3849	25.2284	26.2282	23.0301	20.4717	21.5529	20.4506
ENSG00000167721	chr17	TSR1	2322503	2324374	5545	-0.204513	7.70281	5.41816e-06	0.000669979	0	15209	9674	12440	11177	11038	9892	39.8109	39.0653	41.4948	34.8836	34.4045	35.1844
ENSG00000141076	chr16	CIRH1A	69131291	69131408	5681	-0.23335	6.78638	5.74418e-06	0.000697259	0	7703	5438	6677	6043	5726	5072	19.6806	21.4339	21.7386	18.4088	17.4202	17.6085
ENSG00000254979	chr11	RP11-872D17.8	57387365	57387533	2242	-0.219073	7.02664	5.73506e-06	0.000697259	0	9402	6403	7566	7258	6905	5858	60.8677	63.9492	62.4173	56.0247	53.2297	51.5325
ENSG00000006468	chr7	ETV1	13891228	13896087	9616	-0.347756	2.88976	6.04956e-06	0.000727652	0	537	369	472	364	381	332	0.810555	0.859249	0.907867	0.655096	0.684789	0.680943
ENSG00000165271	chr9	NOL6	33461441	33462813	5906	-0.251508	5.72527	6.44119e-06	0.000767779	0	3943	2733	2902	2748	2767	2490	9.69027	10.3618	9.08821	8.05233	8.09733	8.31521
ENSG00000120158	chr9	RCL1	4792834	4793227	4250	-0.298592	3.95348	6.50958e-06	0.000769003	0	1109	753	981	773	829	699	3.78743	3.96728	4.26928	3.14767	3.37126	3.24381
ENSG00000110104	chr11	CCDC86	60842071	60842882	2044	-0.232873	6.53772	6.90634e-06	0.000808653	0	6871	4666	5202	4865	5162	4163	48.7912	51.1153	47.0721	41.1908	43.6479	40.1691
ENSG00000165732	chr10	DDX21	68956128	68956312	5020	-0.211998	8.66407	7.21787e-06	0.000837716	0	29190	18964	24576	22060	21100	19185	84.3982	84.5889	90.5487	76.0501	72.6449	75.3746
ENSG00000185432	chr12	METTL7A	50923472	50924080	4083	0.37174	2.45453	7.70198e-06	0.00088613	0	338	206	251	371	350	299	1.20154	1.12973	1.13702	1.57251	1.48155	1.4443
ENSG00000235750	chr1	KIAA0040	175156987	175161146	4783	0.242438	4.56976	8.53153e-06	0.00097311	0	1503	979	1150	1494	1448	1320	4.56101	4.58321	4.44705	5.40565	5.23232	5.44303
ENSG00000158483	chr11	FAM86C1	71787510	71787632	2972	-0.336842	3.22655	8.69932e-06	0.000983767	0	716	501	520	463	475	429	3.49677	3.77464	3.23615	2.69606	2.7623	2.84692
ENSG00000123999	chr2	INHA	219569162	219569446	1753	0.36384	2.61416	9.06054e-06	0.00100739	0	377	236	278	376	421	340	3.12149	3.01451	2.93317	3.71197	4.15075	3.82529
ENSG00000171617	chr5	ENC1	74627406	74629992	5858	0.263251	7.02856	9.0096e-06	0.00100739	0	8494	5122	6323	8884	7545	7198	21.0458	19.5784	19.964	26.2456	22.2606	24.2342
ENSG00000086712	chrX	TXLNG	16786427	16786589	4460	-0.207413	6.66787	9.38596e-06	0.00101852	0	7471	4723	6043	5533	5318	4802	24.3134	23.7121	25.0606	21.4696	20.6082	21.2351
ENSG00000165389	chr14	SPTSSA	34432789	34435304	2777	0.251394	5.00878	9.39151e-06	0.00101852	0	1979	1292	1634	1907	2038	1846	10.3436	10.4177	10.8831	11.8843	12.684	13.1106
ENSG00000184162	chr19	NR2C2AP	19201416	19201563	1794	-0.250785	4.56623	9.31143e-06	0.00101852	0	1767	1194	1331	1231	1248	1105	14.2961	14.9028	13.7224	11.875	12.0232	12.1481
ENSG00000112972	chr5	HMGCS1	43289395	43291220	4702	0.225443	9.70812	9.68431e-06	0.00104173	0	52416	32574	44203	51961	50141	47275	161.802	155.123	173.878	191.246	184.305	198.297
ENSG00000104415	chr8	WISP1	133191039	133191213	3844	-0.550543	1.49472	9.88159e-06	0.00105438	-1	241	148	165	106	147	121	0.909989	0.862115	0.793917	0.477222	0.660937	0.620825
ENSG00000116120	chr2	FARSB	222570536	222572022	3369	-0.206313	7.09535	1.02771e-05	0.00108781	0	9859	6382	8236	7379	7184	6494	42.4751	42.4173	45.2158	37.9048	36.8546	38.017
ENSG00000103319	chr16	EEF2K	22206282	22206679	8020	-0.230771	5.81771	1.04928e-05	0.00110183	0	4418	2681	3129	2977	3027	2606	7.99565	7.48531	7.21615	6.42396	6.52325	6.40866
ENSG00000132382	chr17	MYBBP1A	4538897	4538975	6203	-0.26066	7.47272	1.09072e-05	0.00113632	0	13520	9278	9488	9268	9655	7926	31.6357	33.4919	28.2909	25.8572	26.9015	25.2011
ENSG00000120949	chr1	TNFRSF8	12063377	12063661	3738	-0.378642	2.64842	1.27089e-05	0.00130823	-1	481	340	355	327	322	252	1.86771	2.0367	1.75656	1.51393	1.48882	1.32962
ENSG00000204387	chr6	C6orf48	31834608	31835200	1801	-0.248711	5.068	1.28539e-05	0.00130823	0	2382	1657	2020	1814	1806	1471	19.1969	20.6014	20.7449	17.431	17.3313	16.1089
ENSG00000277161	chr17	PIGW	36535020	36535054	2799	-0.215704	5.47955	1.2828e-05	0.00130823	0	3250	2170	2578	2426	2334	2086	16.8532	17.3598	17.0355	14.9998	14.412	14.6987
ENSG00000173432	chr11	SAA1	18266174	18266296	765	0.191535	8.84596	1.36382e-05	0.00137746	0	29614	19606	22538	28053	28669	24702	561.873	573.871	544.915	634.623	647.705	636.851
ENSG00000169594	chr15	BNC1	83255903	83258126	4797	0.314965	6.26147	1.39062e-05	0.00139389	0	4795	2874	3809	5496	4370	4245	14.5085	13.4154	14.6864	19.8278	15.7448	17.4532
ENSG00000160886	chr8	LY6K	142700111	142700630	4049	-0.216207	6.73662	1.44135e-05	0.00143387	0	7750	5325	6018	5585	5952	4848	27.7816	29.4482	27.4903	23.8712	25.4063	23.6147
ENSG00000204386	chr6	NEU1	31857659	31859945	4822	0.209449	5.55032	1.45569e-05	0.00143733	0	2969	1921	2371	2897	2933	2506	8.93687	8.92046	9.0945	10.3973	10.5126	10.2499
ENSG00000068654	chr2	POLR1A	86020216	86027523	13519	-0.232054	7.456	1.5879e-05	0.00155141	0	13830	8313	9758	9449	8827	8475	14.8484	13.7689	13.3503	12.0959	11.2848	12.3641
ENSG00000155846	chr5	PPARGC1B	149730298	149730420	12889	-0.456101	1.94154	1.59468e-05	0.00155141	-1	321	191	226	205	163	164	0.361483	0.331819	0.324313	0.275253	0.218572	0.250953
ENSG00000171490	chr16	RSL1D1	11833850	11838113	6167	-0.221917	8.2469	1.60892e-05	0.00155384	0	21367	14469	18640	16415	15515	14554	50.2889	52.5353	55.9045	46.0644	43.4815	46.5453
ENSG00000154760	chr17	SLFN13	35435096	35441366	9329	0.208527	5.92099	1.66748e-05	0.00159142	0	3839	2465	3092	3748	3692	3327	5.9729	5.91655	6.13026	6.95285	6.83995	7.03372
ENSG00000250722	chr5	SEPP1	42799880	42801331	5688	0.329312	3.2388	1.67188e-05	0.00159142	0	598	337	465	581	591	563	1.52596	1.32665	1.51206	1.76772	1.79578	1.95216
ENSG00000071575	chr2	TRIB2	12716889	12718577	4588	0.259297	3.9373	1.70522e-05	0.00161155	0	971	593	767	976	953	835	3.07184	2.89413	3.09205	3.6815	3.59001	3.58947
ENSG00000185274	chr7	WBSCR17	71132169	71133040	4870	0.301412	3.22157	1.75826e-05	0.0016499	0	595	362	438	567	610	525	1.77333	1.66443	1.66349	2.01489	2.16485	2.12617
ENSG00000118894	chr16	FAM86A	5084304	5085732	3128	-0.280053	4.3791	1.79684e-05	0.00167422	0	1501	1083	1206	1022	1149	944	6.96493	7.75262	7.13108	5.65434	6.34862	5.95213
ENSG00000144583	chr2	MARCH4	216257865	216259679	4447	-0.515584	1.3588	1.98392e-05	0.00183127	-1	198	134	165	137	122	87	0.64625	0.674722	0.686264	0.533153	0.474153	0.385851
ENSG00000146477	chr6	SLC22A3	160348268	160348848	3348	0.314234	2.87853	1.99307e-05	0.00183127	0	451	289	351	453	465	427	1.95521	1.93286	1.93908	2.34159	2.40046	2.51541
ENSG00000177426	chr18	TGIF1	3411608	3412254	8222	0.218109	5.87279	2.09855e-05	0.00191489	0	3768	2321	2988	3749	3597	3113	6.65175	6.32098	6.72168	7.89107	7.56117	7.46739
ENSG00000080608	chr9	KIAA0020	2720469	2720532	2707	-0.281197	5.29685	2.13623e-05	0.00193592	0	2861	1864	2472	2122	1855	1896	15.3402	15.4186	16.8902	13.5661	11.8435	13.8139
ENSG00000137876	chr15	RSL24D1	55180806	55182225	3009	-0.238281	7.44713	2.25377e-05	0.00202855	0	12025	8439	10911	9164	8940	8420	58.005	62.7995	67.0682	52.7061	51.3501	55.1896
ENSG00000026508	chr11	CD44	35138870	35139370	10057	-0.224979	6.02272	2.39833e-05	0.00214407	0	4705	3174	3802	3615	3261	3064	6.79037	7.06684	6.99227	6.22068	5.60413	6.0088
ENSG00000133316	chr11	WDR74	62832342	62832578	4247	-0.234271	5.63037	2.42166e-05	0.00215041	0	3740	2436	2775	2714	2700	2152	12.7818	12.8435	12.0852	11.0592	10.9877	9.99372
ENSG00000115758	chr2	ODC1	10439968	10440868	2968	-0.200744	6.74262	2.45975e-05	0.00216967	0	7500	5234	6311	5694	5740	5089	36.6775	39.4872	39.3286	33.201	33.4252	33.817
ENSG00000055483	chr17	USP36	78787381	78787658	9235	-0.212247	6.07729	2.53631e-05	0.00219333	0	5107	3270	3754	3671	3638	3078	8.0266	7.92863	7.51851	6.87932	6.80851	6.57353
ENSG00000091127	chr7	PUS7	105439661	105439858	4421	-0.251081	4.77022	2.52744e-05	0.00219333	0	2020	1242	1700	1466	1415	1250	6.63183	6.29054	7.11218	5.73867	5.53174	5.57643
ENSG00000163053	chr2	SLC16A14	230034974	230037531	4946	0.210223	5.41249	2.52419e-05	0.00219333	0	2692	1750	2153	2569	2644	2356	7.89993	7.92266	8.05127	8.98893	9.23918	9.39482
ENSG00000055044	chr2	NOP58	202265716	202265986	3299	-0.207389	6.94899	2.64623e-05	0.00227353	0	8987	5697	7468	6814	6395	5815	39.5398	38.6679	41.8694	35.7452	33.5031	34.7644
ENSG00000213722	chr6	DDAH2	31727038	31727353	2538	0.310397	3.00648	2.67446e-05	0.00228295	0	479	329	384	495	503	470	2.73934	2.90263	2.79843	3.37529	3.42533	3.65236
ENSG00000143179	chr1	UCK2	165827531	165827932	6756	-0.190375	6.81961	2.746e-05	0.002329	0	8028	5512	6509	6104	6095	5307	17.2473	18.2687	17.8197	15.6359	15.5923	15.4927
ENSG00000126016	chrX	AMOT	112774503	112778664	8502	0.241616	4.95739	2.83016e-05	0.00238509	0	2043	1233	1499	1927	1855	1788	3.48779	3.24735	3.26103	3.92246	3.77093	4.14776
ENSG00000104324	chr8	CPQ	96645227	96645402	3457	0.356571	2.4524	2.87258e-05	0.00240551	0	332	222	243	368	335	310	1.39393	1.43794	1.30011	1.84224	1.67483	1.7686
ENSG00000110660	chr11	SLC35F2	107790991	107792793	3717	-0.192572	6.37429	3.07035e-05	0.00252776	0	5987	4006	4767	4484	4401	3953	23.3786	24.1327	23.7207	20.8771	20.4637	20.975
ENSG00000115053	chr2	NCL	231453531	231455267	6929	-0.167527	10.8377	3.09729e-05	0.00252776	0	132900	84772	106347	99862	98025	88050	278.392	273.949	283.876	249.418	244.508	250.626
ENSG00000141232	chr17	TOB1	50862223	50864163	2521	0.233439	5.58083	3.08449e-05	0.00252776	0	3077	1845	2458	2869	2946	2746	17.7157	16.3874	18.0336	19.695	20.197	21.483
ENSG00000146122	chr6	DAAM2	39792366	39792465	7445	0.211676	5.3616	3.11408e-05	0.00252776	0	2645	1735	1984	2525	2542	2246	5.1566	5.21821	4.92892	5.86941	5.90116	5.94993
ENSG00000155849	chr7	ELMO1	36854361	36855751	9570	0.215077	6.40158	3.06851e-05	0.00252776	0	5604	3329	4218	5442	5198	4444	8.49941	7.78913	8.15209	9.84112	9.38751	9.1586
ENSG00000173930	chr5	SLCO4C1	102233986	102237018	5334	0.343532	3.14883	3.14309e-05	0.00253574	0	498	328	473	578	557	504	1.35512	1.37692	1.64015	1.87531	1.8048	1.86357
ENSG00000159921	chr9	GNE	36214441	36217600	5477	0.21353	5.94164	3.19296e-05	0.00254494	0	4005	2479	3055	3877	3635	3423	10.6136	10.1349	10.3168	12.2504	11.4706	12.3263
ENSG00000169641	chr1	LUZP1	23084023	23089053	9658	0.196535	7.69463	3.17934e-05	0.00254494	0	13484	8326	10566	13024	12224	11427	20.2644	19.3035	20.2348	23.3375	21.8752	23.3352
ENSG00000160685	chr1	ZBTB7B	155002630	155002943	4303	0.30398	3.74457	3.26825e-05	0.00258935	0	827	564	606	845	914	696	2.78957	2.93491	2.60481	3.39847	3.67114	3.19011
ENSG00000135318	chr6	NT5E	85449584	85450478	4533	-0.279607	3.70847	3.32232e-05	0.00261652	0	933	646	804	680	712	565	2.98744	3.19105	3.28054	2.5961	2.71469	2.45827
ENSG00000196793	chr10	ZNF239	43556344	43558171	2509	-0.399333	2.25512	3.51651e-05	0.00275308	-1	342	248	308	249	213	216	1.97846	2.21329	2.27052	1.7175	1.46725	1.69793
ENSG00000060982	chr12	BCAT1	24810022	24818049	11775	-0.26595	4.33958	3.6894e-05	0.00287144	0	1439	998	1239	1093	989	961	1.77379	1.89783	1.94619	1.60641	1.45165	1.60964
ENSG00000144120	chr2	TMEM177	119679167	119679225	2588	-0.321596	3.79904	3.79689e-05	0.00293781	0	1023	751	792	645	759	644	5.73738	6.49775	5.66025	4.31314	5.06878	4.90782
ENSG00000136854	chr9	STXBP1	127612265	127612440	4662	0.199489	5.92719	3.87154e-05	0.00293849	0	3792	2555	3095	3740	3766	3281	11.8059	12.2717	12.279	13.8835	13.9616	13.8804
ENSG00000166471	chr11	TMEM41B	9280654	9281041	4422	0.245229	4.71907	3.86981e-05	0.00293849	0	1742	995	1313	1685	1636	1416	5.71784	5.03839	5.49187	6.59446	6.39427	6.31556
ENSG00000189221	chrX	MAOA	43654907	43656414	5528	0.194523	7.41889	3.88659e-05	0.00293849	0	10896	6919	8888	10675	10127	9467	28.6089	28.0261	29.7379	33.4193	31.662	33.7763
ENSG00000198624	chr5	CCDC69	151181052	151183614	4993	0.22199	5.31923	3.84161e-05	0.00293849	0	2503	1590	2067	2513	2385	2223	7.27615	7.13054	7.65691	8.71022	8.25568	8.78102
ENSG00000177192	chr12	PUS1	131929200	131929380	5732	-0.278286	5.00716	3.92693e-05	0.00294817	0	2462	1636	1787	1586	1846	1395	6.23425	6.39093	5.76624	4.78845	5.56611	4.79993
ENSG00000206538	chr3	VGLL3	86937969	86947067	11574	0.201966	7.56865	3.94396e-05	0.00294817	0	12696	7459	9559	11833	11385	10454	15.9216	14.4306	15.2758	17.6933	17.0011	17.8142
ENSG00000139211	chr12	AMIGO2	47075707	47079065	3956	-0.300682	3.5129	4.11735e-05	0.00306049	0	866	551	685	643	543	507	3.17734	3.11876	3.20265	2.81289	2.3723	2.52766
ENSG00000116455	chr1	WDR77	111439890	111441389	2805	-0.200145	6.26436	4.18692e-05	0.00309481	0	5438	3695	4558	4049	4137	3674	28.139	29.4964	30.055	24.9812	25.4905	25.8329
ENSG00000078053	chr7	AMPH	38383704	38384925	5636	0.293593	3.81062	4.28454e-05	0.00314938	0	869	513	727	863	861	829	2.23796	2.03814	2.38582	2.64995	2.64033	2.90102
ENSG00000100292	chr22	HMOX1	35380361	35380480	2405	0.201033	6.93644	4.33634e-05	0.00315902	0	7890	5314	5812	7617	7515	6601	47.6173	49.4759	44.6977	54.8109	54.0058	54.133
ENSG00000117395	chr1	EBNA1BP2	43164175	43164493	3561	-0.174232	7.58469	4.34542e-05	0.00315902	0	14006	9052	10977	10301	10464	9158	57.088	56.9193	57.0146	50.0617	50.7869	50.7219
ENSG00000082516	chr5	GEMIN5	154887416	154888377	5637	-0.193534	6.62562	4.526e-05	0.00323695	0	7201	4655	5754	5310	5118	4833	18.5416	18.4909	18.8798	16.3021	15.692	16.9097
ENSG00000136271	chr7	DDX56	44565417	44566079	4068	-0.192756	6.67839	4.52577e-05	0.00323695	0	7440	5035	5743	5390	5655	4814	26.5457	27.7144	26.1115	22.9301	24.0258	23.3395
ENSG00000168906	chr2	MAT2A	85539165	85539378	4487	-0.192927	7.67812	4.5221e-05	0.00323695	0	15160	9337	12138	11293	10700	9712	49.0395	46.5949	50.034	43.5563	41.2149	42.6894
ENSG00000107937	chr10	GTPBP4	988019	988527	6540	-0.198796	6.68655	4.57246e-05	0.00325259	0	7339	4819	6215	5515	5410	4971	16.2878	16.4993	17.5767	14.5937	14.297	14.9911
ENSG00000141101	chr16	NOB1	69741867	69742601	2119	-0.208951	5.93591	4.61267e-05	0.00326365	0	4406	3066	3454	3230	3348	2844	30.1798	32.3987	30.1485	26.3797	27.3074	26.4707
ENSG00000129347	chr19	KRI1	10553078	10554281	4267	-0.220798	5.93223	4.93142e-05	0.00345225	0	4727	2973	3317	3228	3304	2825	16.0792	15.6012	14.378	13.0921	13.3827	13.0576
ENSG00000137547	chr8	MRPL15	54135210	54135391	1191	-0.229181	5.14917	4.92392e-05	0.00345225	0	2458	1771	2128	1881	1888	1648	29.9552	33.2961	33.0472	27.3322	27.3978	27.2906
ENSG00000101335	chr20	MYL9	36541484	36541561	2821	0.201987	7.7233	5.1449e-05	0.00356693	0	13812	9003	10058	12711	13606	11221	71.065	71.4614	65.9452	77.9785	83.3592	78.4505
ENSG00000165060	chr9	FXN	69035259	69035947	2939	-0.239986	3.91848	5.14914e-05	0.00356693	0	1102	748	877	801	803	692	5.44233	5.69887	5.51918	4.71662	4.72218	4.6438
ENSG00000169926	chr15	KLF13	31326855	31327789	9409	0.236656	5.21582	5.24355e-05	0.00361341	0	2273	1631	1765	2394	2301	1975	3.50638	3.88148	3.46957	4.4033	4.22668	4.13991
ENSG00000077264	chrX	PAK3	110944285	110944628	10490	0.453297	1.57737	5.33979e-05	0.00366066	1	159	120	136	194	183	188	0.220001	0.256149	0.239794	0.320055	0.30151	0.353467
ENSG00000148843	chr10	PDCD11	103396648	103396730	7382	-0.187422	6.89695	5.441e-05	0.00371082	0	9023	5595	6668	6516	6315	5655	17.7411	16.9712	16.7069	15.2758	14.7851	15.1087
ENSG00000112578	chr6	BYSL	41921188	41921830	2248	-0.197338	5.51529	5.57321e-05	0.00378149	0	3321	2212	2619	2424	2510	2134	21.4425	22.0331	21.5483	18.661	19.2976	18.7226
ENSG00000065183	chr1	WDR3	117929720	117929782	10275	-0.192202	6.89995	5.61123e-05	0.00378786	0	8487	5661	7092	6393	6257	5820	11.9888	12.3367	12.7662	10.7677	10.5247	11.1714
ENSG00000138764	chr4	CCNG2	77157151	77157506	7481	0.23602	5.21039	5.68284e-05	0.00379746	0	2370	1398	1936	2280	2265	2086	4.59824	4.18441	4.78652	5.2744	5.23281	5.49948
ENSG00000153162	chr6	BMP6	7726797	7727619	2780	-0.53391	1.09203	5.66349e-05	0.00379746	-1	151	119	143	91	93	100	0.788378	0.958494	0.951406	0.566493	0.578182	0.709451
ENSG00000171051	chr19	FPR1	51745172	51747005	2594	0.305357	3.54697	5.8004e-05	0.00385654	0	695	434	614	701	785	651	3.88882	3.74634	4.37797	4.67677	5.23029	4.94969
ENSG00000074410	chr15	CA12	63321378	63326357	7313	-0.30865	2.85765	5.87407e-05	0.00388599	0	548	338	450	378	358	333	1.08765	1.03492	1.13813	0.894529	0.846084	0.898082
ENSG00000131015	chr6	ULBP2	149942000	149942157	1349	0.301372	3.22281	5.95846e-05	0.00391414	0	604	356	438	624	597	485	6.49872	5.90915	6.00533	8.00517	7.64872	7.09083
ENSG00000141682	chr18	PMAIP1	59899948	59900235	2235	-0.261672	4.75418	5.97579e-05	0.00391414	0	1843	1356	1678	1373	1400	1291	11.9688	13.5853	13.8864	10.6314	10.8262	11.3924
ENSG00000111845	chr6	PAK1IP1	10694695	10695069	1800	-0.2255	5.44344	6.05032e-05	0.00394344	0	3083	2054	2681	2278	2261	2105	24.8601	25.5514	27.5486	21.9018	21.7097	23.0646
ENSG00000095015	chr5	MAP3K1	56815574	56816055	7716	0.242468	4.94324	6.11997e-05	0.00396575	0	1955	1171	1597	1995	1827	1702	3.67754	3.39822	3.82814	4.47454	4.09235	4.35045
ENSG00000132275	chr11	RRP8	6595075	6600265	6922	-0.251198	3.74271	6.1445e-05	0.00396575	0	989	643	794	700	733	592	2.0738	2.08001	2.1216	1.75011	1.8302	1.68678
ENSG00000132471	chr17	WBP2	75845699	75846787	5399	0.199535	6.83877	6.47963e-05	0.00416175	0	7430	4934	5434	7036	7244	6037	19.9746	20.4632	18.6158	22.5533	23.1895	22.0534
ENSG00000124571	chr6	XPO5	43522330	43524005	8522	-0.17731	6.94382	6.51806e-05	0.00416621	0	8837	5803	7178	6727	6595	5847	15.051	15.2475	15.5789	13.6609	13.3752	13.5319
ENSG00000138386	chr2	NAB1	190646746	190646858	4887	0.252567	4.49436	6.557e-05	0.00417095	0	1417	861	1164	1487	1341	1232	4.20853	3.94501	4.4054	5.26583	4.74256	4.97205
ENSG00000073792	chr3	IGF2BP2	185643739	185645623	4735	-0.174276	6.96836	6.69049e-05	0.0042355	0	9157	5875	7178	6833	6723	5963	28.0696	27.7827	28.0387	24.9741	24.5397	24.8377
ENSG00000172985	chr2	SH3RF3	109129348	109130113	5803	-0.204633	6.18547	6.92127e-05	0.00436073	0	5431	3579	4011	3816	4038	3369	13.5841	13.8101	12.7842	11.3803	12.0265	11.4503
ENSG00000153107	chr2	ANAPC1	111766271	111766995	13327	-0.19715	5.7983	6.9719e-05	0.00437181	0	4061	2640	3230	3048	2860	2684	4.42286	4.43566	4.48275	3.95804	3.70903	3.97207
ENSG00000186480	chr7	INSIG1	155297776	155297959	3650	0.172829	10.4757	7.27548e-05	0.00454066	0	90929	58103	74905	85504	86020	78578	361.586	356.445	379.571	405.407	407.317	424.595
ENSG00000106772	chr9	PRUNE2	76611376	76614600	14656	0.332079	5.82037	7.36891e-05	0.00457737	0	3893	1918	2697	3625	3346	3434	3.85542	2.93035	3.40361	4.28046	3.94581	4.62117
ENSG00000144161	chr2	ZC3H8	112211525	112216468	6600	-0.286134	3.31754	7.42339e-05	0.00458967	0	724	468	632	518	505	462	1.5922	1.58778	1.77112	1.35826	1.32243	1.38059
ENSG00000261236	chr8	BOP1	144262102	144262317	3716	-0.295394	7.00381	7.57362e-05	0.00466077	0	9902	7028	6607	6526	7026	5600	38.6767	42.349	32.8854	30.3927	32.6782	29.7221
ENSG00000114767	chr3	RRP9	51933430	51933599	1578	-0.246501	6.01705	7.63571e-05	0.00467722	0	4800	3339	3563	3398	3656	2797	44.1506	47.3802	41.7622	37.2661	40.0429	34.9585
ENSG00000236104	chr6	ZBTB22	33314406	33316985	2728	0.260035	3.64334	7.79727e-05	0.00475418	0	793	481	626	772	819	664	4.21921	3.9481	4.24429	4.89746	5.18879	4.80055
ENSG00000146648	chr7	EGFR	55019021	55019365	12961	-0.210418	9.36014	7.99728e-05	0.00485376	0	51139	30129	37448	35884	33114	31949	57.2686	52.0515	53.4398	47.9138	44.157	48.6167
ENSG00000123213	chr5	NLN	65722196	65722414	10948	-0.191107	6.64074	8.51388e-05	0.0051437	0	7087	4723	5931	5453	5182	4810	9.39572	9.65985	10.02	8.61983	8.18067	8.66518
ENSG00000113721	chr5	PDGFRB	150113837	150115946	7137	0.258343	4.08484	8.57683e-05	0.00515818	0	1116	698	771	1038	1110	914	2.26961	2.18991	1.99808	2.51698	2.68803	2.52579
ENSG00000150782	chr11	IL18	112143251	112143817	2628	-0.250165	5.71128	8.64216e-05	0.00517395	0	3805	2374	3342	2820	2588	2517	21.0151	20.2275	23.521	18.5704	17.0202	18.8897
ENSG00000070731	chr17	ST6GALNAC2	76563710	76566271	7558	0.602537	0.51481	8.83145e-05	0.00521647	1	73	41	71	99	102	78	0.14019	0.121469	0.17375	0.226687	0.233249	0.203542
ENSG00000160214	chr21	RRP1	43789513	43789762	4251	-0.216949	6.04009	8.80875e-05	0.00521647	0	5001	3253	3578	3472	3658	2977	17.0753	17.1348	15.5677	14.1347	14.8723	13.8119
ENSG00000162493	chr1	PDPN	13583465	13584100	3707	0.20093	5.4076	8.7972e-05	0.00521647	0	2742	1683	2190	2606	2628	2293	10.7361	10.166	10.9269	12.1661	12.2526	12.1997
ENSG00000198380	chr2	GFPT1	69319769	69326233	8866	0.190824	6.55958	9.05336e-05	0.00532378	0	6166	3848	4746	5734	5602	5314	10.0943	9.71839	9.9009	11.1925	10.9205	11.8212
ENSG00000111186	chr12	WNT5B	1529891	1530009	4305	-0.266107	4.25264	9.25995e-05	0.00542117	0	1465	987	1020	960	1017	889	4.93932	5.13371	4.38229	3.85919	4.08295	4.07282
ENSG00000070814	chr5	TCOF1	150357639	150357854	11278	-0.18484	8.54082	9.47585e-05	0.00542749	0	28071	18009	20276	19914	20478	17471	36.1267	35.7556	33.2525	30.558	31.3821	30.5529
ENSG00000076356	chr1	PLXNA2	208022242	208027338	13781	-0.23924	6.55024	9.37615e-05	0.00542749	0	7644	4322	5168	5169	4771	4321	8.05086	7.02249	6.93612	6.49118	5.98349	6.18402
ENSG00000164134	chr4	NAA15	139301455	139301831	9712	-0.202255	6.80984	9.38612e-05	0.00542749	0	7787	5393	6785	6026	5813	5448	11.6376	12.4339	12.9216	10.7379	10.3447	11.0636
ENSG00000173145	chr10	NOC3L	94333226	94334305	4464	-0.260668	5.76431	9.43232e-05	0.00542749	0	3860	2513	3511	2844	2672	2666	12.5506	12.6054	14.5473	11.0256	10.3452	11.7789
ENSG00000254206	chr16	NPIPB11	29381354	29384289	4398	-1.05678	0.0937974	9.45806e-05	0.00542749	-1	62	52	117	48	30	34	0.204616	0.26475	0.492045	0.188879	0.117894	0.152472
ENSG00000160208	chr21	RRP1B	43659548	43659794	5762	-0.17509	7.41615	9.74766e-05	0.00555911	0	12100	8177	9915	9443	9071	8105	30.48	31.7766	31.8269	28.3619	27.2087	27.7426
ENSG00000132768	chr1	DPH2	43970000	43970270	2930	-0.205956	5.48136	9.81727e-05	0.00557478	0	3330	2194	2470	2360	2475	2050	16.496	16.767	15.5921	13.9393	14.5994	13.7992
ENSG00000167578	chr19	RAB4B	40778216	40778391	3937	0.266954	3.52192	9.88887e-05	0.00559144	0	674	491	565	718	730	627	2.48483	2.79256	2.65435	3.15615	3.20467	3.14101
ENSG00000073008	chr19	PVR	44643798	44644175	3519	-0.170341	6.87956	9.94236e-05	0.00559776	0	8537	5590	6704	6442	6371	5572	35.2118	35.5697	35.2362	31.681	31.2906	31.2291
ENSG00000143622	chr1	RIT1	155897808	155900618	3919	0.212308	4.66523	0.000100536	0.00561263	0	1635	1004	1295	1570	1588	1357	6.05543	5.73648	6.1118	6.93302	7.00328	6.82923
ENSG00000171492	chr1	LRRC8D	89821014	89821291	4852	-0.204618	5.60894	0.000100129	0.00561263	0	3461	2289	2965	2593	2576	2345	10.3534	10.5636	11.3026	9.24868	9.17596	9.53211
ENSG00000150776	chr11	C11orf57	112074086	112074358	5755	-0.208383	5.71816	0.000102194	0.0056812	0	3693	2482	3227	2828	2760	2508	9.31401	9.65703	10.3712	8.50417	8.28877	8.59507
ENSG00000109452	chr4	INPP4B	142023160	142028914	14153	-0.330544	2.41614	0.000104468	0.00576921	0	384	273	328	276	257	246	0.393809	0.431918	0.428647	0.337488	0.313842	0.34281
ENSG00000118965	chr2	WDR35	19910260	19913708	7836	-0.243986	4.62494	0.000104649	0.00576921	0	1877	1093	1519	1325	1271	1147	3.47674	3.12329	3.5854	2.9263	2.80335	2.88693
ENSG00000131979	chr14	GCH1	54842008	54844143	2951	0.210364	4.81192	0.000105971	0.00581786	0	1753	1131	1463	1746	1724	1523	8.62214	8.58184	9.16959	10.2394	10.097	10.1788
ENSG00000104980	chr19	TIMM44	7926718	7928944	4888	-0.185182	5.7484	0.000108138	0.00587864	0	3915	2599	3034	2894	2953	2501	11.6253	11.9059	11.4805	10.2463	10.4414	10.0914
ENSG00000163528	chr3	CHCHD4	14112077	14113194	1772	-0.223115	4.75594	0.000108122	0.00587864	0	1983	1241	1642	1412	1410	1306	16.2428	15.6818	17.1389	13.7902	13.7525	14.5361
ENSG00000214756	chr11	METTL12	62665309	62665332	3185	-0.353534	2.339	0.000108411	0.00587864	0	405	253	286	236	253	242	1.84564	1.77868	1.66085	1.28233	1.37289	1.49856
ENSG00000110090	chr11	CPT1A	68754620	68754851	6565	0.207748	4.98043	0.000110113	0.00588313	0	2051	1328	1517	1951	1906	1747	4.53454	4.5295	4.27391	5.14305	5.01781	5.24838
ENSG00000138095	chr2	LRPPRC	43886508	43888656	9760	-0.182268	8.33743	0.000109681	0.00588313	0	22835	15101	19432	17472	17175	15598	33.9589	34.6452	36.825	30.9807	30.414	31.52
ENSG00000155090	chr8	KLF10	102648779	102650391	4003	0.225727	8.64691	0.000110273	0.00588313	0	27045	15577	19694	26314	23180	22161	98.0627	87.1335	90.9961	113.763	100.082	109.187
ENSG00000213853	chr16	EMP2	10528422	10533092	8718	0.178638	7.8455	0.000109797	0.00588313	0	15074	9337	11768	14010	13677	12775	25.0966	23.9816	24.9667	27.8112	27.1144	28.9009
ENSG00000115368	chr2	WDR75	189441433	189441578	5066	-0.205912	6.23435	0.000110913	0.00589356	0	5298	3572	4566	4014	3893	3674	15.1792	15.7882	16.6704	13.7123	13.2814	14.3035
ENSG00000110906	chr12	KCTD10	109448656	109451813	9865	0.177087	6.89725	0.000114144	0.00604096	0	7802	4824	6130	7278	7435	6287	11.4792	10.9496	11.4931	12.7677	13.026	12.5694
ENSG00000174137	chr4	FAM53A	1617915	1618111	4239	-0.469946	1.17482	0.000115686	0.00609819	-1	177	126	128	107	105	97	0.606056	0.665571	0.558497	0.436836	0.428107	0.45131
ENSG00000241839	chr15	PLEKHO2	64841883	64842028	3726	0.199972	5.24258	0.00012138	0.00637291	0	2521	1534	1854	2306	2331	2071	9.82048	9.2187	9.20325	10.7106	10.8125	10.9624
ENSG00000145423	chr4	SFRP2	153780592	153781755	2032	-1.08746	-0.45696	0.000124676	0.0065201	-1	33	56	66	29	21	25	0.235718	0.617094	0.600751	0.246986	0.178617	0.242652
ENSG00000104833	chr19	TUBB4A	6494319	6496221	3466	0.229563	4.93629	0.000126817	0.00660596	0	1879	1322	1486	1935	1981	1571	7.86866	8.54063	7.92985	9.66163	9.8783	8.93953
ENSG00000132002	chr19	DNAJB1	14514770	14516170	3672	0.167052	7.47528	0.000128693	0.00667738	0	11700	7433	8937	11060	10736	9442	46.2472	45.3261	45.0157	52.1255	50.5319	50.7141
ENSG00000187189	chr6	TSPYL4	116249961	116254140	4180	0.201309	4.95714	0.000129796	0.00670834	0	1994	1249	1590	1867	1929	1708	6.92391	6.69073	7.03551	7.72976	7.97595	8.05895
ENSG00000149679	chr20	CABLES2	62388632	62391111	3785	0.177665	5.81485	0.000131433	0.00676648	0	3630	2367	2828	3436	3423	3046	13.9201	14.0029	13.8194	15.7103	15.6303	15.872
ENSG00000140263	chr15	SORD	45023104	45023349	6159	-0.181545	5.64888	0.000132018	0.0067703	0	3654	2358	2900	2709	2686	2400	8.61114	8.57276	8.70888	7.61197	7.53741	7.68543
ENSG00000087510	chr20	TFAP2C	56629302	56629592	3005	0.223224	5.63013	0.000134726	0.00687963	0	3151	1917	2590	3177	2884	2775	15.2197	14.2845	15.9415	18.2966	16.5873	18.2132
ENSG00000126804	chr14	ZBTB1	64503712	64504091	5283	0.234257	5.08213	0.00013675	0.00687963	0	1996	1380	1799	2179	2029	1860	5.48381	5.84905	6.29833	7.13797	6.63785	6.94384
ENSG00000135709	chr16	KIAA0513	85027751	85027851	8837	0.248475	4.20242	0.000136016	0.00687963	0	1244	715	867	1151	1111	1045	2.04323	1.81171	1.81463	2.25408	2.17288	2.33227
ENSG00000136933	chr9	RABEPK	125200542	125200577	3401	-0.213692	4.61218	0.000136256	0.00687963	0	1785	1170	1428	1288	1366	1103	7.61788	7.70311	7.76598	6.55401	6.94177	6.39641
ENSG00000166986	chr12	MARS	57475445	57475642	7028	-0.174737	7.04019	0.000135455	0.00687963	0	9294	6400	7544	7071	7270	6181	19.1944	20.3908	19.8538	17.4119	17.8784	17.3458
ENSG00000034677	chr8	RNF19A	100257059	100259246	6049	0.237809	5.4401	0.000139293	0.00695159	0	2814	1634	2246	2869	2560	2361	6.75217	6.04861	6.86753	8.20815	7.31447	7.69803
ENSG00000110619	chr11	CARS	3000922	3001248	10037	-0.217981	5.2925	0.000138857	0.00695159	0	2804	1890	2329	2175	1951	1877	4.05487	4.21643	4.29181	3.75019	3.35954	3.68831
ENSG00000128274	chr22	A4GALT	42692121	42693997	2943	0.282281	3.86657	0.000140365	0.00695159	0	903	612	677	843	1003	804	4.45349	4.65638	4.25474	4.95719	5.89029	5.38807
ENSG00000159388	chr1	BTG2	203305491	203305748	2757	0.232315	3.89244	0.000140082	0.00695159	0	939	616	722	920	895	838	4.94346	5.00301	4.84368	5.77496	5.61064	5.9948
ENSG00000163683	chr4	SMIM14	39546330	39552158	6721	0.266537	3.65545	0.000141333	0.00695159	0	788	533	584	784	750	739	1.70175	1.77574	1.60714	2.01874	1.92865	2.16859
ENSG00000271254	chr1_KI270711v1_random	AC240274.1	4612	6370	4520	-0.393765	2.39346	0.000140848	0.00695159	-1	396	236	360	250	285	214	1.27163	1.16912	1.47312	0.957193	1.08976	0.933775
ENSG00000183605	chr10	SFXN4	119140767	119141319	1868	-0.238978	4.63237	0.000141937	0.00695545	0	1796	1276	1392	1234	1367	1168	13.9551	15.2954	13.7828	11.4324	12.6479	12.332
ENSG00000100485	chr14	SOS2	50117120	50118853	6938	0.19635	5.31662	0.000145846	0.00709443	0	2573	1587	2059	2426	2449	2178	5.3828	5.12188	5.48904	6.05138	6.10071	6.19143
ENSG00000132361	chr17	CLUH	2689386	2690777	6900	-0.256574	7.55028	0.000145449	0.00709443	0	14554	9808	9720	9712	10420	8260	30.6151	31.8287	26.055	24.3589	26.1003	23.6101
ENSG00000164938	chr8	TP53INP1	94925972	94930728	5676	0.322493	2.53344	0.000151863	0.0073332	0	385	213	261	363	376	322	0.984512	0.84028	0.850497	1.10678	1.14491	1.11887
ENSG00000181163	chr5	NPM1	171387116	171387234	3828	-0.184251	11.027	0.000151534	0.0073332	0	146638	96350	127426	113295	109059	101441	556.003	563.595	615.688	512.197	492.397	522.647
ENSG00000132561	chr8	MATN2	97868840	97869287	6933	0.283215	2.93149	0.000152521	0.0073382	0	469	292	385	469	472	441	0.98187	0.94308	1.0271	1.17071	1.17665	1.25454
ENSG00000143473	chr1	KCNH1	210678315	210684138	8106	-0.248706	3.51666	0.000153564	0.00736163	0	862	555	656	618	575	537	1.54349	1.53311	1.49683	1.31941	1.22599	1.30658
ENSG00000143344	chr1	RGL1	183636085	183636501	5305	0.253293	3.97651	0.000156184	0.0074602	0	1045	593	772	1033	951	851	2.85913	2.50297	2.69158	3.36987	3.09828	3.16382
ENSG00000137941	chr1	TTLL7	83865028	83870082	10543	0.262658	3.50026	0.000159799	0.00758525	0	712	422	585	693	705	642	0.980208	0.896263	1.02628	1.13754	1.15572	1.20099
ENSG00000164951	chr8	PDP1	93857807	93858194	5603	0.220186	5.05658	0.000159949	0.00758525	0	2158	1303	1692	2136	1940	1855	5.59028	5.20728	5.5854	6.59749	5.98422	6.52966
ENSG00000100029	chr22	PES1	30576625	30577129	4557	-0.170332	7.89309	0.000161857	0.0076483	0	17399	11554	13086	12797	12943	11367	55.4176	56.7728	53.1132	48.599	49.0888	49.1965
ENSG00000162377	chr1	COA7	52684451	52688168	4165	-0.175464	6.28098	0.000162968	0.00767344	0	5649	3668	4467	4289	4137	3689	19.6861	19.7197	19.837	17.8213	17.1671	17.4687
ENSG00000136802	chr9	LRRC8A	128882112	128882250	5230	0.183973	7.00568	0.000165941	0.00778567	0	8549	5356	6265	7785	8216	6701	23.7255	22.9312	22.1561	25.7605	27.1509	25.27
ENSG00000111266	chr12	DUSP16	12474210	12478015	5724	0.233175	3.96164	0.000170071	0.00795126	0	994	643	753	974	925	885	2.52052	2.51535	2.43316	2.94481	2.79298	3.04937
ENSG00000083454	chr17	P2RX5	3672199	3672493	4190	-0.228859	4.26578	0.000175416	0.00811558	0	1455	931	1083	1075	1011	852	5.04024	4.97534	4.78067	4.4401	4.17026	4.01045
ENSG00000106263	chr7	EIF3B	2354086	2354195	8998	-0.163276	8.53332	0.000175426	0.00811558	0	26656	17901	20744	20049	20080	17846	42.9983	44.547	42.6404	38.5607	38.5695	39.1167
ENSG00000130810	chr19	PPAN	10106289	10106412	2583	-0.250821	5.42434	0.000174621	0.00811558	0	3265	2183	2342	2316	2411	1798	18.3468	18.9242	16.7702	15.5172	16.1324	13.7288
ENSG00000136261	chr7	BZW2	16646131	16646288	3662	-0.197125	6.03553	0.000177758	0.00819484	0	4603	3104	3966	3598	3430	3107	18.2442	18.9797	20.0313	17.0036	16.1883	16.7336
ENSG00000150990	chr12	DHX37	124946825	124947887	6618	-0.221237	6.44566	0.000179758	0.00825826	0	6516	4488	4636	4582	4819	3965	14.2908	15.1849	12.9566	11.9819	12.5851	11.8164
ENSG00000119285	chr1	HEATR1	236549005	236550990	9049	-0.202082	7.14515	0.000182635	0.00827551	0	10420	6429	8533	7665	7135	6996	16.7136	15.9085	17.4412	14.6592	13.6276	15.2481
ENSG00000120800	chr12	UTP20	101280109	101280327	10024	-0.235727	5.85585	0.000181881	0.00827551	0	4531	2589	3428	3120	2842	2840	6.56078	5.78333	6.3252	5.38656	4.90015	5.58785
ENSG00000132953	chr13	XPO4	20777329	20783919	10500	-0.205011	5.45952	0.000182478	0.00827551	0	3151	2086	2623	2430	2227	2116	4.35574	4.44848	4.62044	4.00512	3.6657	3.9746
ENSG00000164815	chr7	ORC5	104126341	104126893	3724	-0.222937	4.38823	0.000181303	0.00827551	0	1463	1041	1243	1093	1114	993	5.70213	6.25933	6.17357	5.07935	5.17013	5.25904
ENSG00000118898	chr16	PPL	4882507	4886047	7686	0.213183	7.93578	0.000185326	0.00836878	0	16780	10210	11154	15130	15346	13161	31.6879	29.7449	26.8414	34.0672	34.5081	33.7719
ENSG00000221866	chr7	PLXNA4	132123332	132130574	16372	0.511775	0.986834	0.000189792	0.00854128	1	116	65	88	137	110	132	0.102839	0.0888994	0.0994158	0.144816	0.116123	0.159015
ENSG00000119946	chr10	CNNM1	99329099	99330960	6413	-0.219747	4.14315	0.000192181	0.00859035	0	1283	870	1014	940	970	796	2.90381	3.0377	2.9245	2.53667	2.61419	2.44804
ENSG00000152527	chr2	PLEKHH2	43637273	43637379	9835	0.303756	2.47555	0.000192139	0.00859035	0	337	215	275	339	364	310	0.497345	0.489498	0.51717	0.596518	0.639666	0.621662
ENSG00000159335	chr12	PTMS	6765516	6765638	1475	0.162457	8.33617	0.000201753	0.00895772	0	21455	13617	16017	19617	19709	17304	211.125	206.717	200.846	230.165	230.94	231.378
ENSG00000162755	chr1	KLHDC9	161098361	161098404	1720	0.626614	0.422685	0.000201548	0.00895772	1	79	39	54	112	84	67	0.666655	0.507719	0.580684	1.12691	0.844067	0.768269
ENSG00000120254	chr6	MTHFD1L	150865549	150866049	5021	-0.175925	6.60368	0.000203315	0.00899684	0	6891	4532	5796	5301	5286	4569	19.9202	20.211	21.3507	18.2711	18.1955	17.9473
ENSG00000196363	chr9	WDR5	134135365	134135842	3629	-0.166169	6.52587	0.000208711	0.00920484	0	6630	4399	5236	4980	5040	4386	26.5173	27.1428	26.6862	23.7487	24.0032	23.8368
ENSG00000108813	chr17	DLX4	49968970	49969039	3644	0.300042	3.3559	0.000210079	0.00923439	0	694	403	441	631	675	562	2.76429	2.47636	2.23839	2.99674	3.20149	3.04176
ENSG00000135048	chr9	TMEM2	71683366	71685393	9625	0.223859	6.79863	0.000211164	0.00925134	0	7315	4258	5707	7286	6360	6227	11.031	9.90586	10.9668	13.1005	11.4204	12.7598
ENSG00000121057	chr17	AKAP1	57085092	57085158	5399	-0.176101	6.23953	0.000221607	0.00961154	0	5434	3640	4298	4019	4206	3548	14.6086	15.0965	14.7241	12.8826	13.4642	12.961
ENSG00000169242	chr1	EFNA1	155127460	155128069	2539	0.19939	4.75491	0.000220615	0.00961154	0	1713	1127	1354	1622	1721	1441	9.79258	9.93913	9.86349	11.0557	11.7151	11.1936
ENSG00000184481	chrX	FOXO4	71096197	71096981	3447	0.269544	3.22757	0.000222291	0.00961154	0	620	367	433	598	602	494	2.61068	2.38403	2.32339	3.00233	3.01843	2.82652
ENSG00000185745	chr10	IFIT1	89392546	89392717	4613	-0.293277	5.78577	0.000221363	0.00961154	0	3553	2775	3691	2908	2864	2461	11.1793	13.47	14.7991	10.9096	10.7304	10.5219
ENSG00000073536	chr17	NLE1	35128753	35132449	5463	-0.210415	5.41821	0.000223784	0.00964458	0	3182	2124	2351	2338	2360	1889	8.45418	8.70583	7.95969	7.40647	7.46633	6.81974
ENSG00000075651	chr3	PLD1	171600405	171603302	12859	0.223521	4.16618	0.000225527	0.00968813	0	1108	726	927	1105	1079	1015	1.25065	1.2642	1.33336	1.48714	1.45024	1.55678
ENSG00000198934	chrX	MAGEE1	76427724	76431353	3630	0.242367	3.49768	0.000227679	0.00974894	0	703	480	539	708	694	622	2.81094	2.96089	2.74636	3.3754	3.3043	3.37949
ENSG00000090447	chr16	TFAP4	4257186	4258249	7867	-0.287147	3.77454	0.000229186	0.00978179	0	990	755	747	684	722	635	1.82654	2.14894	1.75625	1.50468	1.58619	1.59196
ENSG00000080031	chr19	PTPRH	55181248	55181903	4344	0.380323	1.62676	0.000230308	0.00979809	1	191	116	137	194	205	174	0.638184	0.597937	0.583318	0.772876	0.815625	0.789999
ENSG00000071073	chr2	MGAT4A	98619106	98625592	9630	0.236591	3.69773	0.000232719	0.00983738	0	798	528	658	824	772	725	1.20276	1.22771	1.26379	1.48081	1.38553	1.48484
ENSG00000125454	chr17	SLC25A19	75272981	75273639	3316	-0.203613	4.51182	0.000232682	0.00983738	0	1683	1068	1330	1190	1254	1070	7.36669	7.2118	7.41842	6.21056	6.53596	6.36409
ENSG00000076706	chr11	MCAM	119308529	119309915	7422	0.168284	7.85354	0.000237107	0.00996096	0	15208	9836	11393	13855	14573	12203	29.7409	29.6746	28.3917	32.306	33.9355	32.4274
ENSG00000196497	chr14	IPO4	24180219	24180572	5007	-0.210376	6.8112	0.000237148	0.00996096	0	8267	5773	6018	5934	6257	5104	23.9648	25.8173	22.2305	20.5101	21.5981	20.1048
ENSG00000177082	chr15	WDR73	84639281	84643723	9626	-0.182907	5.88991	0.000238049	0.00996715	0	4302	2836	3389	3318	3177	2726	6.48675	6.59701	6.51179	5.96525	5.70424	5.58531
ENSG00000119640	chr14	ACYP1	75053221	75053659	1841	0.232387	3.99624	0.000241303	0.0100715	0	1015	620	818	1023	946	884	8.0023	7.54093	8.21815	9.61656	8.88103	9.47034
ENSG00000278619	chr17	MRM1	36601572	36602352	1857	-0.273387	3.77589	0.000243712	0.0101401	0	1063	704	734	736	740	581	8.30852	8.48883	7.3107	6.85905	6.88725	6.17066
ENSG00000116761	chr1	CTH	70411218	70411583	2414	-0.271178	3.04982	0.000245898	0.0101517	0	597	408	500	456	423	362	3.58955	3.78451	3.83096	3.26908	3.02851	2.95759
ENSG00000122986	chr12	HVCN1	110627841	110628176	3688	0.320926	2.40156	0.000246095	0.0101517	0	333	197	252	330	317	319	1.31056	1.19609	1.26382	1.54854	1.48557	1.70595
ENSG00000189046	chr12	ALKBH2	109088188	109088512	2290	-0.210039	4.97772	0.000247006	0.0101517	0	2256	1592	1773	1630	1752	1463	14.299	15.5666	14.3202	12.3183	13.2228	12.6002
ENSG00000196517	chr1	SLC6A9	43991500	43991992	5159	-0.55859	1.40099	0.00024706	0.0101517	-1	184	181	148	134	111	107	0.517672	0.785598	0.530604	0.449508	0.371864	0.409058
ENSG00000119599	chr14	DCAF4	72926332	72926543	5581	-0.187154	5.47944	0.000252774	0.0102277	0	3177	2150	2589	2322	2465	2129	8.26243	8.62608	8.58014	7.20026	7.63363	7.52369
ENSG00000136274	chr7	NACAD	45080438	45080523	4917	0.337268	3.5664	0.00025191	0.0102277	0	714	514	510	673	842	673	2.10766	2.34072	1.91842	2.36872	2.95963	2.69949
ENSG00000151576	chr3	QTRTD1	114005833	114006032	8054	-0.207588	5.82876	0.000252004	0.0102277	0	3979	2708	3455	3138	2859	2743	7.17075	7.52877	7.93434	6.74279	6.1352	6.71709
ENSG00000160049	chr1	DFFA	10456522	10461702	6622	-0.165407	7.53483	0.000252473	0.0102277	0	13142	8770	10790	9837	10050	9085	28.8055	29.655	30.1375	25.7082	26.2303	27.0584
ENSG00000183474	chr5	GTF2H2C	69560208	69560242	6989	-0.254844	3.3912	0.000249843	0.0102277	0	739	509	649	546	549	487	1.53473	1.63076	1.71753	1.352	1.35764	1.3743
ENSG00000197498	chr6	RPF2	110982015	110982129	3922	-0.207217	5.62324	0.000257097	0.0103709	0	3414	2339	3036	2686	2552	2346	12.6345	13.3539	14.3176	11.8521	11.246	11.7974
ENSG00000229833	chr19	PET100	7629737	7629860	2220	0.207008	4.7024	0.000260381	0.0104714	0	1626	1047	1361	1572	1590	1456	10.6309	10.5604	11.3391	12.2546	12.3786	12.9353
ENSG00000166166	chr14	TRMT61A	103529184	103529261	3229	-0.257466	5.96983	0.000267304	0.0107173	0	4797	3321	3258	3293	3461	2736	21.5628	23.0297	18.662	17.6491	18.5251	16.7115
ENSG00000139200	chr12	PIANP	6693792	6695651	3266	0.241929	4.46299	0.000269012	0.0107208	0	1440	939	997	1424	1398	1143	6.39954	6.43779	5.64616	7.54557	7.39805	6.90235
ENSG00000198959	chr20	TGM2	38127387	38130369	8036	-0.201663	8.04466	0.000268555	0.0107208	0	19288	13544	14174	13939	14646	12199	34.8377	37.7393	32.6232	30.0186	31.4996	29.94
ENSG00000139112	chr12	GABARAPL1	10212458	10212753	4086	0.208791	5.41799	0.000272634	0.0108001	0	2707	1657	2277	2716	2569	2315	9.61596	9.08053	10.3072	11.5035	10.8666	11.1743
ENSG00000159131	chr21	GART	33503931	33504315	7751	-0.172737	7.9391	0.000272322	0.0108001	0	17440	11315	14693	13462	12964	11835	32.6581	32.6877	35.0612	30.0573	28.9073	30.1146
ENSG00000198961	chr5	PJA2	109334709	109337356	5217	0.183019	6.61018	0.000276786	0.0109318	0	6201	3902	5206	6020	5847	5351	17.2522	16.7476	18.4569	19.9698	19.3704	20.2293
ENSG00000130517	chr19	PGPEP1	18340587	18340715	7520	0.252829	3.05535	0.000282962	0.0111425	0	521	336	406	518	514	461	1.00559	1.00048	0.99858	1.19209	1.18133	1.20907
ENSG00000100625	chr14	SIX4	60709528	60714203	6658	0.197639	4.63235	0.000283849	0.0111442	0	1567	1015	1274	1525	1493	1369	3.41608	3.41357	3.53916	3.96391	3.87563	4.05534
ENSG00000116717	chr1	GADD45A	67685061	67685538	2069	-0.19001	6.51089	0.000295527	0.0115684	0	6466	4611	5074	4752	5040	4337	45.3605	49.9024	45.3591	39.7479	42.1014	41.3424
ENSG00000069482	chr11	GAL	68683779	68684126	1300	-0.383451	1.89457	0.000297026	0.0115928	-1	283	197	216	172	211	148	3.1597	3.3932	3.07316	2.28972	2.80521	2.24536
ENSG00000102218	chrX	RP2	46836940	46837202	3803	0.200948	4.47427	0.000298151	0.0116024	0	1390	942	1113	1386	1371	1182	5.30507	5.54641	5.41307	6.30718	6.23071	6.12997
ENSG00000100124	chr22	ANKRD54	37830855	37832017	4487	-0.218436	4.56094	0.000300306	0.0116521	0	1755	1173	1307	1222	1329	1068	5.67706	5.85368	5.38758	4.71317	5.11912	4.69442
ENSG00000118515	chr6	SGK1	134169246	134170435	9992	-0.172661	6.69246	0.00030126	0.0116549	0	7374	4867	6052	5698	5382	5036	10.7116	10.9068	11.2027	9.86889	9.30931	9.94032
ENSG00000022567	chr8	SLC45A4	141207166	141212556	8608	0.256726	3.68354	0.000304587	0.0117492	0	831	537	586	838	753	722	1.4012	1.39688	1.25913	1.68477	1.51189	1.65425
ENSG00000100968	chr14	NFATC4	24365673	24365718	8437	0.242351	5.04358	0.000315519	0.0120752	0	2134	1399	1515	1989	2246	1701	3.67121	3.71293	3.32123	4.07986	4.60095	3.97634
ENSG00000139514	chr13	SLC7A1	29509410	29514583	7692	-0.165554	7.30389	0.000314656	0.0120752	0	11870	7293	8875	8723	8373	7607	22.3982	21.2302	21.3405	19.6257	18.8134	19.5048
ENSG00000173638	chr21	SLC19A1	45493572	45496379	10015	-0.272109	5.14371	0.000315776	0.0120752	0	2632	1924	1866	1843	1965	1516	3.8145	4.30171	3.44616	3.18473	3.39108	2.98549
ENSG00000089006	chr20	SNX5	17941597	17942407	7953	-0.178637	6.63315	0.000329741	0.0125729	0	7084	4589	5933	5421	5171	4839	12.9286	12.9203	13.7981	11.7963	11.2375	12.0003
ENSG00000166197	chr10	NOLC1	102152176	102152530	3970	-0.153544	8.53465	0.000331987	0.0126222	0	27103	17072	21245	20346	20135	17776	99.0899	96.2899	98.9785	88.6924	87.6572	88.3102
ENSG00000125977	chr20	EIF2S2	34088298	34089905	2656	-0.207732	7.65078	0.000335744	0.0127285	0	14044	9307	12561	10881	10165	9844	76.7477	78.4637	87.4723	70.8988	66.1463	73.0989
ENSG00000124882	chr4	EREG	74365143	74365375	5717	0.542625	0.455348	0.000338195	0.0127359	1	80	44	58	92	98	73	0.203107	0.172334	0.187644	0.278495	0.296268	0.251838
ENSG00000139675	chr13	HNRNPA1L2	52640786	52643796	3011	-0.302212	2.30317	0.000338827	0.0127359	0	357	251	295	255	250	223	1.72092	1.86659	1.81212	1.46564	1.43501	1.4607
ENSG00000177098	chr11	SCN4B	118133377	118137120	5649	0.56613	0.424201	0.000338111	0.0127359	1	72	46	58	102	87	70	0.184996	0.182336	0.189903	0.312483	0.266179	0.244396
ENSG00000170852	chr7	KBTBD2	32868172	32870880	4987	0.189311	6.20023	0.00034061	0.0127666	0	4708	2967	3822	4653	4269	4059	13.7025	13.3219	14.1751	16.147	14.7949	16.0527
ENSG00000139178	chr12	C1RL	7089587	7089733	5014	0.180037	6.67197	0.000345229	0.0128668	0	6795	4194	5049	6384	6428	5192	19.6702	18.7297	18.625	22.0347	22.1573	20.4229
ENSG00000170515	chr12	PA2G4	56104319	56104825	3795	-0.160476	8.07046	0.00034437	0.0128668	0	18816	12730	15733	14728	14593	12805	71.9645	75.111	76.6786	67.163	66.4598	66.548
ENSG00000018408	chr3	WWTR1	149517235	149520989	8413	0.158268	6.98868	0.000348605	0.0129562	0	8252	5405	6398	7748	7594	6867	14.2368	14.3857	14.0659	15.9381	15.6008	16.0984
ENSG00000186834	chr17	HEXIM1	45148502	45152101	3600	0.198121	5.92293	0.000349598	0.0129567	0	4076	2567	2828	3703	3719	3323	16.4337	15.9665	14.5295	17.8012	17.8546	18.2052
ENSG00000129988	chr20	LBP	38346356	38346640	1961	-0.171814	5.76658	0.000350912	0.0129691	0	3891	2640	3082	2931	2928	2627	28.7996	30.1449	29.069	25.8664	25.8059	26.421
ENSG00000112759	chr6	SLC29A1	44219505	44219782	3333	-0.195073	6.06242	0.000355706	0.013037	0	5082	3229	3638	3450	3744	3143	22.131	21.693	20.1884	17.9136	19.4145	18.5984
ENSG00000119917	chr10	IFIT3	89327894	89328078	2640	-0.267963	6.77144	0.0003541	0.013037	0	7025	5500	7151	5903	5685	4879	38.6229	46.6494	50.1	38.6961	37.218	36.4497
ENSG00000198042	chr8	MAK16	33484750	33485221	4846	-0.215312	5.27483	0.000354977	0.013037	0	2770	1780	2396	2102	1951	1880	8.29658	8.22477	9.14488	7.50667	6.95825	7.65141
ENSG00000114686	chr3	MRPL3	131462212	131462875	2715	-0.170022	7.53042	0.000358724	0.0131113	0	12830	8722	11046	10027	9917	8908	68.5898	71.9339	75.2506	63.9145	63.1301	64.7109
ENSG00000106852	chr9	LHX6	122202577	122204780	5748	-0.365167	2.22126	0.000360718	0.0131478	0	333	267	266	246	219	207	0.840872	1.04012	0.855932	0.740656	0.658497	0.710265
ENSG00000204103	chr20	MAFB	40685848	40689240	3393	0.352585	2.05741	0.000369854	0.0134438	0	250	180	175	271	263	234	1.06945	1.18789	0.953957	1.38224	1.33967	1.36019
ENSG00000160285	chr21	LSS	46188141	46188821	7238	0.196552	8.2779	0.000371112	0.0134525	0	20646	13487	14268	19102	19543	16403	41.4019	41.7238	36.4602	45.6729	46.6658	44.6963
ENSG00000130713	chr9	EXOSC2	130693721	130693913	4240	-0.179407	6.1477	0.000373106	0.0134879	0	5140	3225	4237	3819	3789	3415	17.5954	17.0314	18.4828	15.5877	15.4449	15.8852
ENSG00000148600	chr10	CDHR1	84194635	84194815	7633	0.22347	3.85937	0.000377358	0.0135674	0	912	592	729	922	921	748	1.73421	1.73665	1.76647	2.09042	2.08541	1.93274
ENSG00000168140	chr16	VASN	4371848	4371993	2806	0.364477	3.87121	0.000377023	0.0135674	0	946	597	596	1057	981	700	4.89335	4.76402	3.92856	6.51907	6.04237	4.92014
ENSG00000114315	chr3	HES1	194136145	194136488	2062	0.227388	6.12876	0.000378947	0.0135877	0	4742	2721	3400	4680	4025	3811	33.3792	29.5479	30.4975	39.2785	33.7368	36.4517
ENSG00000198712	chrM	MT-CO2	7586	8269	684	0.228302	10.5878	0.000389646	0.0139335	0	96621	67076	72318	102224	85559	87277	2050.3	2195.83	1955.53	2586.39	2161.9	2516.58
ENSG00000157827	chr2	FMNL2	152335237	152335720	6519	-0.204412	4.84847	0.000395433	0.0141023	0	2186	1290	1700	1570	1510	1357	4.86712	4.43094	4.82328	4.16789	4.00334	4.1055
ENSG00000105676	chr19	ARMC6	19033575	19033930	4052	-0.222636	5.74754	0.00039789	0.0141412	0	4089	2748	2824	2797	2994	2441	14.6471	15.1857	12.8905	11.946	12.7705	11.8813
ENSG00000126603	chr16	GLIS2	4314761	4315455	4469	0.262661	4.30084	0.000398659	0.0141412	0	1328	828	846	1261	1248	1054	4.31311	4.14865	3.50134	4.88318	4.82648	4.65155
ENSG00000142528	chr19	ZNF473	50025714	50025795	6898	-0.187051	4.8332	0.000405506	0.0143073	0	2085	1334	1653	1573	1534	1315	4.38718	4.33032	4.43225	3.94642	3.84351	3.75984
ENSG00000211455	chr12	STK38L	27243968	27244108	6921	0.222241	4.80371	0.000404466	0.0143073	0	1740	1066	1506	1779	1690	1515	3.64908	3.44886	4.02467	4.44841	4.22031	4.31729
ENSG00000106799	chr9	TGFBR1	99104038	99104106	6844	0.1858	6.50818	0.00041469	0.0143694	0	5994	3610	4693	5444	5417	5173	12.7119	11.8109	12.6828	13.7659	13.6797	14.9073
ENSG00000108091	chr10	CCDC6	59788763	59793111	7345	-0.167206	6.4444	0.000412225	0.0143694	0	6323	4057	5026	4824	4560	4217	12.4949	12.368	12.6563	11.3662	10.73	11.3235
ENSG00000114541	chr3	FRMD4B	69169990	69171981	9993	0.273686	3.00702	0.000413908	0.0143694	0	496	349	364	513	509	432	0.720424	0.782018	0.673721	0.888422	0.880335	0.852619
ENSG00000124006	chr2	OBSL1	219550729	219551798	9611	0.208616	6.91799	0.000412548	0.0143694	0	8001	5179	5598	7357	7983	6212	12.0831	12.066	10.7731	13.2474	14.3557	12.7476
ENSG00000135365	chr11	PHF21A	45929323	45935739	11190	0.221261	3.80235	0.000412048	0.0143694	0	895	591	662	854	882	750	1.1609	1.18262	1.09421	1.32077	1.36227	1.3219
ENSG00000151135	chr12	TMEM263	106955719	106956065	4768	0.181746	6.30553	0.000412716	0.0143694	0	5059	3183	4160	4656	4868	4401	15.4004	14.9482	16.1373	16.8995	17.6458	18.2046
ENSG00000239672	chr17	NME1	51153536	51153662	3438	-0.160981	8.29064	0.000414868	0.0143694	0	21848	14811	18413	16869	17280	14915	92.2377	96.4641	99.0588	84.9144	86.8689	85.5627
ENSG00000174791	chr11	RIN1	66330242	66332752	5469	-0.312604	3.02419	0.000416974	0.0144047	0	641	397	466	370	468	361	1.70119	1.62544	1.57599	1.17082	1.47899	1.30187
ENSG00000141664	chr18	ZCCHC2	62523007	62524363	10235	0.248451	4.21976	0.000422107	0.014544	0	1234	703	923	1207	1068	1070	1.74997	1.53799	1.66797	2.04088	1.80347	2.06188
ENSG00000092964	chr8	DPYSL2	26514275	26514679	7052	0.155329	7.22273	0.000424456	0.0145869	0	9670	6220	7742	9244	8914	7954	19.9029	19.7499	20.3056	22.6854	21.8467	22.2454
ENSG00000178773	chr16	CPNE7	89575768	89576071	3048	-0.294123	2.47608	0.000433217	0.0148495	0	432	279	308	291	279	254	2.05718	2.04963	1.869	1.65225	1.58203	1.64356
ENSG00000265972	chr1	TXNIP	145992435	145993886	3625	0.160388	7.70611	0.000438919	0.015006	0	13561	8606	10841	13101	12317	11149	54.2983	53.1594	55.3141	62.5453	58.725	60.659
ENSG00000258724	chr8	CTD-2135J3.4	10725399	10726666	1753	-0.294919	2.93447	0.000442671	0.0150953	0	549	373	477	381	369	382	4.54562	4.76446	5.03282	3.76133	3.63807	4.29782
ENSG00000189306	chr22	RRP7A	42509968	42512995	4082	-0.176621	6.8637	0.000448725	0.0152624	0	8404	5739	6453	6160	6621	5377	29.8824	31.4811	29.239	26.1159	28.0335	25.9797
ENSG00000138356	chr2	AOX1	200585868	200586153	5556	-0.195006	4.94236	0.000450122	0.0152707	0	2147	1486	1827	1617	1640	1491	5.60883	5.98885	6.08206	5.0367	5.10162	5.29276
ENSG00000183570	chr21	PCBP3	45643694	45643868	6796	0.229153	3.71746	0.000456743	0.0154557	0	829	550	639	829	847	676	1.77053	1.81216	1.73909	2.11105	2.15405	1.96183
ENSG00000139182	chr12	CLSTN3	7129698	7129796	6865	0.177402	5.92188	0.000460067	0.0155284	0	4004	2554	2965	3638	3826	3212	8.46557	8.33043	7.98838	9.17107	9.63231	9.22788
ENSG00000120071	chr17	KANSL1	46029916	46031703	13928	-0.174441	5.20269	0.000461467	0.0155361	0	2666	1726	2131	2014	1977	1746	2.77827	2.77485	2.82989	2.50247	2.45326	2.47242
ENSG00000184575	chr12	XPOT	64404350	64404804	7364	-0.172655	6.98479	0.000464538	0.0155998	0	8933	5923	7534	6831	6634	6260	17.607	18.0101	18.9228	16.0535	15.57	16.7659
ENSG00000113615	chr5	SEC24A	134648789	134649173	7201	0.195714	6.15521	0.000468584	0.0156958	0	4691	2810	3654	4530	4109	3966	9.4553	8.73777	9.38535	10.8869	9.8621	10.8624
ENSG00000102967	chr16	DHODH	72008588	72008785	6921	-0.231011	4.19995	0.000470253	0.0157119	0	1360	900	1050	889	1034	876	2.85215	2.91179	2.80605	2.22296	2.58213	2.49633
ENSG00000279402	chr4	C4orf3	119298779	119298779	201	0.197166	4.44155	0.000479531	0.0159815	0	1392	882	1108	1310	1316	1215	100.518	98.2561	101.957	112.791	113.158	119.22
ENSG00000280148	chr6	RP3-468K18.7	143857318	143857444	1496	-0.200596	5.67309	0.000481793	0.0160166	0	3605	2326	3178	2726	2681	2460	34.9765	34.8149	39.2913	31.535	30.9736	32.4318
ENSG00000135148	chr12	TRAFD1	112125501	112125618	3940	0.165355	5.79274	0.000484804	0.0160763	0	3646	2314	2785	3350	3446	2927	13.4315	13.1509	13.0739	14.7145	15.1163	14.6519
ENSG00000105991	chr7	HOXA1	27092993	27094795	2539	0.317171	2.04668	0.000486793	0.0161019	0	254	162	194	267	256	231	1.45202	1.42869	1.41323	1.8199	1.74262	1.79439
ENSG00000102409	chrX	BEX4	103215092	103215238	1328	0.326702	2.21372	0.000499017	0.0164651	0	304	162	220	286	311	253	3.3226	2.73152	3.06407	3.72706	4.04752	3.75742
ENSG00000172059	chr2	KLF11	10042849	10043071	4589	0.21153	4.00035	0.000508234	0.0167275	0	1041	646	792	944	1013	885	3.29257	3.15211	3.19214	3.56002	3.8152	3.80358
ENSG00000160193	chr21	WDR4	42843094	42843281	2738	-0.209704	4.15635	0.000514578	0.0168942	0	1326	882	982	930	975	834	7.02931	7.2131	6.63365	5.87824	6.15457	6.00758
ENSG00000135480	chr12	KRT7	52232520	52232791	4093	-0.186552	10.1486	0.000516383	0.0169115	0	83308	57340	60725	59685	64424	52281	295.425	313.692	274.41	252.361	272.04	251.924
ENSG00000112511	chr6	PHF1	33410399	33410505	3596	0.21036	3.90837	0.000524987	0.0171509	0	989	607	732	928	944	796	3.9919	3.77969	3.76501	4.46608	4.5371	4.36577
ENSG00000147155	chrX	EBP	48521158	48521907	2409	0.152176	7.45668	0.00054654	0.017811	0	11552	7300	9012	10391	10810	9463	69.6022	67.8536	69.1925	74.6481	77.5559	77.4746
ENSG00000139620	chr12	KANSL2	48653401	48654175	3386	-0.196545	4.61329	0.000549695	0.0178698	0	1780	1152	1432	1312	1258	1205	7.63019	7.6182	7.82223	6.70571	6.42125	7.01887
ENSG00000188342	chr13	GTF2F2	45120515	45120721	3619	-0.195129	4.30425	0.000551153	0.0178733	0	1410	938	1167	1053	1075	924	5.65501	5.80365	5.96426	5.03545	5.13388	5.03559
ENSG00000137414	chr6	FAM8A1	17600355	17601121	4677	0.190851	4.42723	0.000553388	0.0179019	0	1418	875	1069	1321	1325	1154	4.4006	4.18917	4.22751	4.88803	4.89638	4.86637
ENSG00000178105	chr11	DDX10	108665025	108665339	8461	-0.180555	5.95813	0.000566924	0.0182951	0	4441	2843	3754	3386	3293	2983	7.61836	7.52389	8.2063	6.92569	6.72661	6.95342
ENSG00000170043	chr17	TRAPPC1	7930345	7930734	1171	0.171894	6.17898	0.000570612	0.0183693	0	4630	3068	3674	4382	4619	3746	57.3887	58.6659	58.0306	64.761	68.1738	63.0925
ENSG00000100342	chr22	APOL1	36253010	36253219	3519	0.16603	6.33823	0.000576707	0.0185204	0	5163	3323	4257	4834	4945	4402	21.2954	21.1445	22.3748	23.7731	24.287	24.6716
ENSG00000149100	chr11	EIF3M	32583798	32583929	7428	-0.181006	6.84039	0.000580462	0.0185959	0	7941	5355	6987	6244	5986	5571	15.5169	16.1426	17.3978	14.5475	13.9281	14.792
ENSG00000101680	chr18	LAMA1	6941744	6942239	15872	-0.272224	5.21915	0.00058302	0.018604	0	3132	1747	2004	2082	1765	1740	2.86413	2.46461	2.33529	2.27011	1.92194	2.16214
ENSG00000171793	chr1	CTPS1	40979335	40979829	5462	-0.154245	7.35149	0.000583527	0.018604	0	11562	7741	9389	9159	8747	7749	30.7244	31.7346	31.7938	29.0198	27.6779	27.9809
ENSG00000185238	chr11	PRMT3	20387530	20387774	5467	-0.193607	5.06129	0.000588744	0.0187252	0	2310	1600	2015	1820	1760	1583	6.13289	6.55327	6.81711	5.7613	5.56403	5.71083
ENSG00000084731	chr2	KIF3C	25926596	25929071	6403	0.217487	4.22061	0.000591957	0.0187373	0	1238	784	861	1153	1183	986	2.80634	2.7417	2.48711	3.11633	3.19321	3.03711
ENSG00000113013	chr5	HSPA9	138554882	138556114	4751	-0.152244	9.86414	0.000590859	0.0187373	0	65917	42792	55201	51545	49520	45329	201.379	201.681	214.9	187.758	180.145	188.173
ENSG00000163083	chr2	INHBB	120346143	120346636	3204	0.24902	3.71637	0.000600213	0.0189203	0	887	541	583	818	800	742	4.01822	3.78087	3.36551	4.41834	4.31543	4.5675
ENSG00000180035	chr16	ZNF48	30378106	30378209	3744	0.212733	4.48806	0.000600599	0.0189203	0	1478	934	1065	1461	1382	1154	5.72982	5.58596	5.26124	6.75324	6.37967	6.07907
ENSG00000196739	chr9	COL27A1	114155560	114156012	13988	-0.322445	2.61438	0.000607177	0.0190821	0	514	286	338	315	328	255	0.533347	0.457823	0.446926	0.38972	0.40527	0.359544
ENSG00000004399	chr3	PLXND1	129555175	129556428	9738	0.196887	5.77967	0.000610859	0.0191523	0	3700	2327	2553	3354	3515	2872	5.51486	5.35074	4.84904	5.96062	6.23852	5.81677
ENSG00000169193	chr7	CCDC126	23597379	23597605	3550	0.247607	3.07586	0.000616642	0.0192424	0	542	318	427	526	533	454	2.21602	2.00579	2.22471	2.56422	2.59493	2.52229
ENSG00000257411	chr12	RP11-603J24.9	56101331	56101361	489	-0.162127	6.79518	0.000615896	0.0192424	0	7841	5118	6624	6062	6009	5316	232.737	234.357	250.545	214.538	212.383	214.409
ENSG00000185414	chr2	MRPL30	99181079	99181249	2898	-0.184017	5.65206	0.000620887	0.0193293	0	3536	2341	3042	2762	2622	2419	17.7099	18.088	19.4149	16.4939	15.6373	16.4628
ENSG00000144136	chr2	SLC20A1	112645857	112646129	5577	0.190929	7.21602	0.000623804	0.0193745	0	9748	5802	7778	9616	8572	8094	25.3698	23.2951	25.7954	29.8395	26.5649	28.624
ENSG00000119801	chr2	YPEL5	30146941	30147062	3421	0.195399	5.23194	0.000637684	0.0197592	0	2300	1572	1960	2399	2191	2057	9.75837	10.2893	10.5969	12.136	11.0692	11.859
ENSG00000118971	chr12	CCND2	4273772	4274235	7157	-0.30923	2.17757	0.000658015	0.0203416	0	358	220	254	234	223	208	0.72603	0.688302	0.656413	0.565826	0.538518	0.573191
ENSG00000156398	chr10	SFXN2	102714538	102714681	8034	-0.254243	3.26867	0.000662168	0.0204222	0	680	466	596	537	481	436	1.22851	1.2988	1.37211	1.15675	1.03476	1.07034
ENSG00000078401	chr6	EDN1	12290363	12290693	2033	-0.212879	5.09045	0.000671415	0.0206593	0	2419	1734	1924	1725	1782	1713	17.2703	19.0985	17.5042	14.6842	15.1494	16.6183
ENSG00000205744	chr19	DENND1C	6467207	6468118	4657	-0.360902	1.69085	0.000673265	0.0206681	0	253	154	194	152	179	133	0.788527	0.74046	0.770495	0.564853	0.664313	0.563265
ENSG00000144354	chr2	CDCA7	173354820	173354984	3934	-0.164748	6.40392	0.000675859	0.0206997	0	5914	3995	5004	4530	4657	4055	21.8197	22.7389	23.5265	19.9279	20.4596	20.3294
ENSG00000077348	chr19	EXOSC5	41386374	41386725	1488	-0.217229	4.48876	0.000679493	0.020763	0	1635	1114	1272	1186	1288	974	15.9484	16.7637	15.811	13.7937	14.9603	12.9099
ENSG00000181026	chr15	AEN	88621296	88621382	6018	-0.164805	6.9729	0.000705334	0.0215029	0	8885	6233	6970	6926	6880	5860	21.4293	23.1917	21.4218	19.9172	19.7589	19.2049
ENSG00000118939	chr13	UCHL3	75549480	75549682	1905	-0.227115	4.38918	0.000715863	0.0217394	0	1465	1020	1272	1098	1043	1051	11.1621	11.9893	12.35	9.97483	9.46271	10.8812
ENSG00000243207	chr19	PPAN-P2RY11	10106223	10106412	2661	-0.243869	5.5525	0.000716377	0.0217394	0	3564	2434	2488	2591	2605	1957	19.44	20.4815	17.2934	16.8508	16.9196	14.5048
ENSG00000100462	chr14	PRMT5	22920511	22921056	3467	-0.145358	7.86191	0.00071931	0.0217752	0	16681	10912	13229	12521	12834	11284	69.8346	70.4754	70.5745	62.5005	63.9786	64.1913
ENSG00000117174	chr1	ZNHIT6	85649423	85654098	6197	-0.18108	4.95391	0.000720847	0.0217752	0	2270	1451	1784	1725	1606	1483	5.31676	5.24292	5.32461	4.81732	4.47909	4.71983
ENSG00000122034	chr13	GTF3A	27424544	27424670	3001	-0.170771	6.73764	0.00072697	0.0218603	0	7341	5023	6446	5760	5766	5124	35.5052	37.4787	39.7282	33.2166	33.2074	33.6752
ENSG00000180616	chr17	SSTR2	73165012	73165288	7852	0.379297	1.76669	0.000726155	0.0218603	1	204	108	179	225	205	201	0.377096	0.307986	0.421645	0.495907	0.451232	0.504874
ENSG00000104356	chr8	POP1	98117297	98117330	4852	-0.188105	4.5864	0.000731117	0.0219352	0	1759	1095	1425	1290	1298	1134	5.26196	5.05336	5.43211	4.60116	4.6236	4.60956
ENSG00000154027	chr1	AK5	77282051	77282373	6919	-0.238628	3.90165	0.000739843	0.0221467	0	1042	704	945	810	750	709	2.18588	2.27833	2.52617	2.026	1.87346	2.02102
ENSG00000147862	chr9	NFIB	14081843	14088326	10514	-0.202721	6.06719	0.000743885	0.0222175	0	5079	3046	3924	3605	3327	3380	7.01153	6.48708	6.90296	5.93383	5.46904	6.34039
ENSG00000133985	chr14	TTC9	70641787	70642535	5217	0.203132	3.85613	0.000752265	0.0224172	0	933	586	729	898	907	762	2.59575	2.51515	2.58453	2.97888	3.00478	2.88072
ENSG00000259159	chr11	MFRP	119338934	119339848	3925	0.348603	1.7428	0.000757649	0.0225269	0	211	123	154	211	231	174	0.780271	0.701702	0.725698	0.930338	1.01718	0.874333
ENSG00000105443	chr19	CYTH2	48469032	48469526	7121	0.19934	4.96497	0.000769735	0.0228349	0	2041	1311	1509	1952	2018	1575	4.16011	4.12239	3.91943	4.74391	4.89786	4.36221
ENSG00000116649	chr1	SRM	11054584	11054885	1898	-0.217359	7.6308	0.000774891	0.0229364	0	14611	10416	10407	10509	11141	8823	111.734	122.883	101.415	95.8216	101.45	91.6827
ENSG00000107719	chr10	PALD1	70478821	70479059	4555	-0.28813	3.96846	0.000776705	0.0229388	0	1146	827	884	780	927	636	3.65173	4.06541	3.58954	2.9635	3.51737	2.75382
ENSG00000162772	chr1	ATF3	212565334	212565483	4040	-0.182765	5.62448	0.000784768	0.0231253	0	3549	2416	2776	2552	2618	2477	12.7505	13.3907	12.709	10.9319	11.1999	12.0924
ENSG00000075643	chr18	MOCOS	36187519	36187681	6281	-0.203269	4.64859	0.000807969	0.0236195	0	1759	1256	1445	1288	1328	1242	4.0648	4.47763	4.25514	3.54883	3.65423	3.89996
ENSG00000131831	chrX	RAI2	17800049	17801725	2622	0.284495	2.61793	0.000805044	0.0236195	0	347	260	309	394	380	338	1.92088	2.22038	2.17972	2.60053	2.50482	2.54244
ENSG00000172000	chr19	ZNF556	2867335	2867424	6574	-0.320644	1.8535	0.000806229	0.0236195	0	265	176	223	183	187	158	0.585085	0.599474	0.627408	0.481747	0.49163	0.474018
ENSG00000213190	chr1	MLLT11	151057758	151060553	4075	0.302817	3.16904	0.000808678	0.0236195	0	510	332	496	600	570	474	1.81654	1.82431	2.25128	2.54813	2.41754	2.29413
ENSG00000166106	chr11	ADAMTS15	130448974	130449930	5673	0.403768	2.70694	0.000810888	0.0236318	1	379	288	263	356	474	397	0.969681	1.13675	0.857467	1.08601	1.44408	1.38021
ENSG00000128641	chr2	MYO1B	191245185	191245257	9527	-0.153247	7.0053	0.00082424	0.0239682	0	9109	5925	7563	7016	6948	6210	13.8777	13.9258	14.6829	12.7448	12.6046	12.8559
ENSG00000147905	chr9	ZCCHC7	37120539	37120623	3992	-0.249793	3.71457	0.000829829	0.0240778	0	952	582	847	697	698	591	3.46138	3.26452	3.92435	3.02162	3.02198	2.91987
ENSG00000144381	chr2	HSPD1	197486581	197487198	4245	-0.165816	9.84143	0.000833693	0.024137	0	63924	42281	55603	49745	48111	45400	218.569	223.026	242.267	202.801	195.881	210.933
ENSG00000104907	chr19	TRMT1	13104902	13105081	3364	-0.230062	5.16305	0.000842906	0.0243504	0	2737	1819	1904	1924	2028	1531	11.8092	12.1078	10.4685	9.89799	10.4193	8.97607
ENSG00000163874	chr1	ZC3H12A	37474552	37474629	3117	0.219989	5.08395	0.000846092	0.0243892	0	2339	1344	1592	2151	2189	1722	10.8917	9.65494	9.44672	11.9427	12.1377	10.8959
ENSG00000164023	chr4	SGMS2	107824563	107824793	7635	0.208985	3.84539	0.000851906	0.0245034	0	912	615	694	891	860	798	1.73376	1.80365	1.68122	2.01961	1.94677	2.06139
ENSG00000120278	chr6	PLEKHG1	150599863	150600017	7398	0.498487	0.50475	0.000859368	0.0246644	1	86	47	59	96	99	74	0.168728	0.142256	0.147507	0.224572	0.231285	0.197281
ENSG00000129480	chr14	DTD2	31446036	31448454	2971	-0.209386	4.19954	0.000866479	0.0246837	0	1322	861	1103	962	942	914	6.4585	6.48915	6.86669	5.60364	5.47992	6.06751
ENSG00000137726	chr11	FXYD6	117820075	117820372	5617	0.253475	3.22046	0.000867504	0.0246837	0	611	395	412	592	581	503	1.57884	1.57463	1.35665	1.82396	1.78771	1.76616
ENSG00000167747	chr19	C19orf48	50797704	50798958	3256	-0.200055	6.72093	0.000864029	0.0246837	0	7903	5319	5606	5591	6028	4703	35.2298	36.5791	31.8451	29.7169	31.9974	28.4877
ENSG00000175792	chr3	RUVBL1	128064778	128065220	6860	-0.145347	7.18491	0.000865673	0.0246837	0	10341	6860	8305	7987	8060	6889	21.8797	22.3917	22.3919	20.1492	20.3066	19.8061
ENSG00000149809	chr11	TM7SF2	65111845	65112067	3408	0.176736	6.21696	0.000884545	0.0250608	0	4891	3248	3525	4608	4583	3910	20.8305	21.3404	19.1308	23.3997	23.2422	22.6279
ENSG00000164976	chr9	KIAA1161	34366670	34373006	6398	0.192007	4.57638	0.000884078	0.0250608	0	1586	1007	1132	1488	1451	1277	3.598	3.5243	3.27248	4.02492	3.91967	3.93653
ENSG00000158292	chr1	GPR153	6247346	6250003	4082	0.33231	2.06164	0.000886721	0.0250688	0	264	172	177	259	285	222	0.938714	0.943501	0.802001	1.09806	1.2067	1.07262
ENSG00000011260	chr17	UTP18	51260528	51260926	2721	-0.172494	6.53845	0.000898998	0.0253617	0	6425	4403	5566	5154	4852	4484	34.2726	36.2332	37.8346	32.7804	30.819	32.5016
ENSG00000159403	chr12	C1R	7080209	7081301	5672	0.156919	7.49326	0.00090379	0.0254081	0	11871	7688	8939	10944	11394	9227	30.3776	30.3504	29.1492	33.3917	34.7189	32.0842
ENSG00000205420	chr12	KRT6A	52487174	52487955	2928	-0.179129	5.06861	0.000904482	0.0254081	0	2406	1609	1928	1808	1894	1523	11.9269	12.3047	12.179	10.6863	11.1798	10.2588
ENSG00000080822	chr3	CLDND1	98497912	98498183	5217	0.184128	6.28778	0.000913817	0.0255078	0	5108	3007	4172	4862	4698	4221	14.2113	12.9062	14.791	16.1284	15.5639	15.9574
ENSG00000176533	chr19	GNG7	2511219	2515147	4561	0.360257	1.57545	0.0009133	0.0255078	0	180	100	152	189	185	175	0.572816	0.490938	0.616394	0.717133	0.701032	0.756737
ENSG00000223953	chr11	C1QTNF5	119338942	119339848	1353	0.343984	1.74023	0.000913026	0.0255078	0	211	123	154	209	231	174	2.26354	2.03561	2.10522	2.67329	2.9508	2.5364
ENSG00000112769	chr6	LAMA4	112108760	112109582	11575	-0.17843	5.3183	0.000924129	0.0256766	0	3046	1801	2269	2162	2151	1894	3.81954	3.48401	3.62567	3.23246	3.21178	3.2272
ENSG00000150667	chr15	FSIP1	39600031	39600926	2951	-0.679431	-0.3106	0.000924581	0.0256766	-1	72	32	55	33	37	28	0.354133	0.242811	0.344721	0.193528	0.2167	0.187135
ENSG00000198301	chr4	SDAD1	75940950	75941280	3491	-0.183636	5.38515	0.000925684	0.0256766	0	3003	1937	2484	2253	2149	2076	12.4856	12.4242	13.1606	11.1689	10.6393	11.7286
ENSG00000175928	chr3	LRRN1	3799437	3799919	4264	0.382231	1.60477	0.000950837	0.0263191	1	169	106	161	210	196	159	0.57527	0.556642	0.698366	0.852315	0.794447	0.73544
ENSG00000100418	chr22	DESI1	41598028	41601190	4972	-0.161277	6.12643	0.000954442	0.0263637	0	4910	3401	3966	3796	3768	3371	14.3335	15.3166	14.7535	13.2127	13.098	13.3719
ENSG00000136718	chr2	IMP4	130342225	130342935	3861	-0.159601	6.32926	0.000960279	0.0264147	0	5882	3881	4411	4412	4431	3766	22.112	22.5077	21.1306	19.7758	19.8348	19.2375
ENSG00000169991	chr1	IFFO2	18904281	18908666	6188	0.145942	6.76351	0.000960255	0.0264147	0	7158	4568	5535	6654	6500	5778	16.7897	16.5296	16.5441	18.6093	18.1547	18.416
ENSG00000067445	chrX	TRO	54920462	54920878	6716	0.213795	4.49804	0.000969449	0.0266116	0	1514	921	1072	1305	1479	1235	3.27203	3.07069	2.95229	3.36278	3.80613	3.6268
ENSG00000259522	chr14	RP11-468E2.2	24180395	24180572	4351	-0.179192	7.05129	0.000975597	0.0267249	0	9608	6731	7105	7076	7403	6175	32.0514	34.64	30.203	28.1447	29.4066	27.9908
ENSG00000135919	chr2	SERPINE2	223975112	223975904	8891	-0.190674	5.13784	0.000983082	0.0268743	0	2457	1773	2002	1953	1819	1678	4.01104	4.46524	4.16474	3.80145	3.53597	3.72227
ENSG00000187601	chrX	MAGEH1	55452105	55453566	1462	0.223079	3.66346	0.000985922	0.0268963	0	785	531	630	739	831	688	7.79336	8.13269	7.97017	8.74773	9.82381	9.28129
ENSG00000087074	chr19	PPP1R15A	48872392	48872651	3093	-0.169467	7.00151	0.00099298	0.0270332	0	9177	6443	6950	7029	7043	5956	43.0649	46.6439	41.5604	39.3289	39.3554	37.9789
ENSG00000130921	chr12	C12orf65	123232916	123233531	7090	-0.201261	4.61898	0.000995608	0.027049	0	1727	1129	1526	1308	1310	1169	3.53548	3.56562	3.98091	3.19271	3.19339	3.25189
ENSG00000120868	chr12	APAF1	98645141	98645835	7908	0.194099	4.02308	0.000998631	0.0270756	0	1040	655	837	977	1000	894	1.90884	1.85465	1.95764	2.13809	2.18554	2.22966
ENSG00000177432	chr4	NAP1L5	88695915	88698235	2321	0.255672	2.95931	0.00101213	0.0273854	0	461	306	411	475	481	441	2.88289	2.95212	3.27523	3.54174	3.58176	3.7474
ENSG00000185483	chr1	ROR1	63774022	63774508	6715	-0.197958	4.05672	0.00101683	0.0274565	0	1189	814	957	929	872	767	2.57003	2.71435	2.63597	2.39424	2.24438	2.25277
ENSG00000119535	chr1	CSF3R	36466043	36466908	8429	0.432786	1.06364	0.00103592	0.0279149	1	133	77	83	152	134	106	0.229022	0.204551	0.182128	0.31208	0.274761	0.248026
ENSG00000125968	chr20	ID1	31605283	31606515	1233	0.207674	5.51452	0.00104536	0.0281121	0	3126	1881	2122	3012	2715	2404	36.7984	34.1596	31.8315	42.2756	38.0569	38.4537
ENSG00000159164	chr1	SV2A	149903318	149905197	4824	0.14563	7.25452	0.00105729	0.0283753	0	10137	6528	7595	9116	9349	8140	30.5003	30.3012	29.1202	32.7036	33.4953	33.2801
ENSG00000185222	chrX	WBP5	103356445	103356606	1096	0.182619	5.92609	0.00105964	0.0283809	0	3851	2407	3271	3684	3637	3385	50.9995	49.1759	55.2007	58.1711	57.3534	60.9137
ENSG00000084774	chr2	CAD	27217390	27217633	8422	-0.190282	7.85403	0.00106559	0.0284825	0	18164	11179	12101	12826	12205	10839	31.3039	29.7218	26.5754	26.3557	25.0466	25.3829
ENSG00000115318	chr2	LOXL3	74532414	74533679	4363	-0.296432	3.41576	0.00107283	0.0286183	0	707	598	632	555	577	458	2.352	3.06904	2.67921	2.20143	2.28569	2.07037
ENSG00000119899	chr6	SLC17A5	73593379	73595214	3604	0.249388	3.51002	0.00108014	0.0287553	0	705	442	589	772	657	618	2.83927	2.74615	3.02277	3.70707	3.1507	3.38198
ENSG00000182685	chr16	BRICD5	2209253	2209456	2083	0.367378	1.70639	0.00108814	0.02891	0	222	117	135	197	224	182	1.54691	1.25772	1.19872	1.63672	1.8586	1.72325
ENSG00000078549	chr7	ADCYAP1R1	31052461	31052678	6832	-0.273427	2.42616	0.00109176	0.0289479	0	396	254	327	263	290	249	0.841298	0.832478	0.885267	0.666202	0.733629	0.718817
ENSG00000117228	chr1	GBP1	89052319	89053468	4992	0.15904	7.88126	0.00109955	0.0290962	0	15553	9446	12393	14148	14018	13043	45.2212	42.3702	45.9173	49.0477	48.5331	51.5312
ENSG00000105856	chr7	HBP1	107168961	107169027	6351	0.191863	4.84131	0.0011057	0.0291581	0	1781	1167	1515	1771	1680	1608	4.07028	4.11449	4.4121	4.82586	4.57186	4.99357
ENSG00000119862	chr2	LGALSL	64453969	64454025	4003	0.174592	5.22823	0.0011107	0.0291581	0	2426	1491	1979	2320	2256	2013	8.79646	8.34025	9.14397	10.03	9.74047	9.91803
ENSG00000146731	chr7	CCT6A	56051630	56051985	3901	-0.150651	9.06488	0.00110967	0.0291581	0	37542	24778	31710	29452	28775	25959	139.683	142.225	150.347	130.658	127.487	131.244
ENSG00000168610	chr17	STAT3	42313324	42315800	8812	0.141093	8.24557	0.00110882	0.0291581	0	20175	12933	15210	18410	18282	16121	33.2309	32.8634	31.9249	36.1557	35.8571	36.0815
ENSG00000112343	chr6	TRIM38	25962802	25962855	5343	0.199858	4.32171	0.00113524	0.0296845	0	1300	766	1052	1220	1228	1092	3.53151	3.21019	3.64171	3.9516	3.97228	4.03092
ENSG00000137955	chr1	RABGGTB	75786197	75786274	5913	-0.183921	5.83346	0.00113395	0.0296845	0	3993	2603	3524	3136	2985	2730	9.80153	9.8572	11.0231	9.17838	8.72494	9.10588
ENSG00000186297	chr15	GABRA5	26866363	26867111	4154	-0.343553	1.85999	0.00113953	0.0297379	0	290	185	198	169	181	175	1.01329	0.997223	0.881603	0.704074	0.753075	0.830881
ENSG00000171560	chr4	FGA	154583126	154584833	3956	0.264385	2.62005	0.00116203	0.0302654	0	365	262	299	386	394	327	1.33918	1.48297	1.39794	1.68861	1.72134	1.63027
ENSG00000179041	chr8	RRS1	66429028	66430733	1706	-0.176967	5.04952	0.00116647	0.0303213	0	2491	1572	1820	1750	1782	1617	21.1932	20.6329	19.7318	17.7524	18.0532	18.6938
ENSG00000144824	chr3	PHLDB2	111732497	111732703	12109	0.168924	7.54501	0.00117609	0.0305116	0	12466	7310	9801	11740	10986	10060	14.9424	13.5175	14.9705	16.7787	15.6804	16.3854
ENSG00000134285	chr12	FKBP11	48921518	48926474	4957	-0.176566	4.8456	0.00118182	0.0306001	0	2026	1407	1644	1563	1583	1331	5.9323	6.35568	6.13419	5.4568	5.51935	5.29573
ENSG00000117597	chr1	DIEXF	209828007	209828170	10376	-0.184978	4.69439	0.00119206	0.030805	0	1800	1236	1548	1423	1371	1222	2.51794	2.66732	2.75941	2.37341	2.28367	2.32278
ENSG00000164687	chr8	FABP5	81280363	81280674	2077	-0.209157	4.47315	0.00119824	0.0309043	0	1512	1069	1374	1217	1156	1041	10.5662	11.5247	12.2356	10.1403	9.61939	9.88511
ENSG00000124171	chr20	PARD6B	50731544	50731852	4726	0.216005	3.97913	0.00120179	0.0309357	0	996	626	814	1040	916	850	3.05892	2.96598	3.1857	3.80836	3.34987	3.54725
ENSG00000071054	chr2	MAP4K4	101696850	101697064	11961	-0.147606	7.98135	0.00120749	0.0310219	0	18382	11735	14339	14330	13344	12113	22.3063	21.9686	22.1731	20.7337	19.2817	19.9734
ENSG00000080823	chr14	MOK	102224500	102224794	11019	-0.171849	5.11095	0.00123761	0.0317341	0	2592	1571	1976	1860	1911	1620	3.41425	3.19243	3.3168	2.92125	2.9974	2.89961
ENSG00000126821	chr14	SGPP1	63684214	63686656	3312	0.1804	4.92213	0.00125524	0.0320857	0	1946	1291	1505	1763	1873	1695	8.52815	8.72817	8.40467	9.21213	9.77403	10.0936
ENSG00000268439	chr12	RP3-461F17.3	6970921	6971091	1292	-0.15815	5.84506	0.00125617	0.0320857	0	4095	2710	3312	3082	3088	2831	46.0038	46.9671	47.4135	41.2827	41.3086	43.216
ENSG00000100823	chr14	APEX1	20455191	20455338	1886	-0.139703	8.07456	0.00126413	0.0322269	0	19112	12856	15165	14643	14933	12985	147.085	152.634	148.722	134.365	136.846	135.79
ENSG00000065320	chr17	NTN1	9021542	9021585	6383	0.198151	4.73688	0.00126969	0.0322893	0	1766	1105	1286	1610	1755	1364	4.01577	3.87636	3.72641	4.36515	4.75202	4.2146
ENSG00000115380	chr2	EFEMP1	55865967	55867234	3962	-0.131312	9.98503	0.00127213	0.0322893	0	71742	46613	58692	55636	55603	49229	262.822	263.439	273.993	243.019	242.555	245.061
ENSG00000128908	chr15	INO80	40978880	40980440	7014	-0.172886	5.04542	0.0012739	0.0322893	0	2383	1576	1881	1822	1708	1612	4.93129	5.03127	4.96018	4.49553	4.2087	4.5328
ENSG00000155393	chr16	HEATR3	50065941	50066269	4183	-0.185327	5.5084	0.0012806	0.032397	0	3264	2144	2676	2436	2302	2308	11.3257	11.4769	11.8324	10.0783	9.51138	10.8822
ENSG00000155465	chr14	SLC7A7	22773222	22773716	5131	0.143128	6.7286	0.00128587	0.0324064	0	6895	4523	5417	6299	6523	5639	19.5045	19.7384	19.5268	21.2455	21.9721	21.6754
ENSG00000263563	chr17	UBBP4	22202995	22203385	1676	-1.40988	-1.27764	0.00128453	0.0324064	-1	16	54	19	14	12	10	0.138563	0.721451	0.209679	0.144561	0.123747	0.117677
ENSG00000100413	chr22	POLR3H	41525804	41529336	6594	-0.172573	6.47535	0.00129602	0.0325383	0	6692	4335	4751	4757	5012	4122	14.7302	14.7207	13.3263	12.4848	13.1368	12.329
ENSG00000146411	chr6	SLC2A12	133988697	133991308	4468	0.423038	0.849997	0.00129384	0.0325383	1	114	60	79	121	117	98	0.370335	0.300694	0.327031	0.468673	0.452584	0.432594
ENSG00000138442	chr2	WDR12	202874782	202880937	9098	-0.186509	5.7214	0.00130909	0.032804	0	3701	2415	3255	2867	2721	2586	5.9044	5.94372	6.61728	5.45356	5.16903	5.60596
ENSG00000119684	chr14	MLH3	75013764	75017201	8363	-0.171202	4.76063	0.0013141	0.0328675	0	1927	1285	1575	1475	1440	1309	3.34443	3.44055	3.48332	3.05231	2.97596	3.08706
ENSG00000117877	chr19	CD3EAP	45406209	45406718	3661	-0.166039	5.36766	0.0013225	0.0330152	0	3079	1884	2356	2278	2262	1918	12.2071	11.5231	11.9028	10.7684	10.6787	10.3328
ENSG00000113578	chr5	FGF1	142592178	142595484	5275	0.323531	1.96671	0.00134162	0.0334292	0	228	144	203	247	264	204	0.627357	0.611262	0.711784	0.81035	0.864983	0.762737
ENSG00000139269	chr12	INHBE	57452323	57452539	3015	-0.500863	0.671922	0.00136057	0.033825	-1	102	93	108	84	77	54	0.491038	0.690689	0.662538	0.482159	0.441397	0.353243
ENSG00000149218	chr11	ENDOD1	95089810	95090227	4687	0.154701	6.36288	0.00136517	0.033825	0	5199	3441	4354	5057	5021	4312	16.1001	16.4391	17.1818	18.6722	18.5149	18.1447
ENSG00000166033	chr10	HTRA1	122461525	122462124	2120	0.140522	7.18801	0.00136446	0.033825	0	9485	6219	7468	8757	9014	7611	64.9388	65.6858	65.1543	71.4854	73.4866	70.8065
ENSG00000256235	chr5	SMIM3	150777946	150778972	2332	0.220259	3.29317	0.00137821	0.0340843	0	613	421	472	602	616	526	3.81535	4.04241	3.74359	4.46751	4.5654	4.44861
ENSG00000103423	chr16	DNAJA3	4425805	4426092	7071	-0.143713	6.78999	0.0013809	0.034087	0	7777	5290	6289	6026	6086	5329	15.9637	16.7518	16.4504	14.7484	14.8757	14.8639
ENSG00000164211	chr5	STARD4	111496033	111500106	5684	0.178948	6.28868	0.00139694	0.0344188	0	5242	2993	4111	4701	4853	4213	13.3858	11.7907	13.3773	14.3131	14.7565	14.6186
ENSG00000106785	chr9	TRIM14	98069275	98069687	5469	-0.156936	5.3409	0.00140973	0.0345411	0	2922	1903	2312	2196	2226	1933	7.75488	7.79144	7.81906	6.949	7.03467	6.97093
ENSG00000118276	chr18	B4GALT6	31622247	31625761	5306	0.291761	2.40498	0.00140808	0.0345411	0	318	212	260	326	366	270	0.869886	0.894655	0.906318	1.06328	1.19218	1.00361
ENSG00000143630	chr1	HCN3	155277583	155277868	4121	0.270134	2.91611	0.00140635	0.0345411	0	516	283	347	502	458	403	1.8174	1.5377	1.5574	2.10814	1.92083	1.92872
ENSG00000163050	chr1	ADCK3	226897536	226899555	7797	-0.172029	5.14657	0.00141264	0.0345483	0	2659	1685	1938	1920	1964	1643	4.94987	4.83904	4.59728	4.26159	4.35352	4.15602
ENSG00000167635	chr19	ZNF146	36214602	36215196	4146	-0.177176	7.04059	0.00143124	0.0349386	0	9333	5962	8059	7215	6744	6508	32.6734	32.1995	35.9523	30.1165	28.1135	30.9589
ENSG00000122299	chr16	ZC3H7A	11750586	11751506	7076	-0.162933	6.04173	0.0014372	0.0350195	0	4709	3032	3888	3610	3456	3233	9.65925	9.59463	10.1628	8.82912	8.44135	9.01125
ENSG00000164983	chr8	TMEM65	124311990	124314061	3228	0.19912	3.73849	0.0014415	0.0350598	0	834	560	675	794	826	739	3.75003	3.88456	3.86763	4.25682	4.42255	4.51521
ENSG00000164823	chr8	OSGIN2	89901859	89902125	4681	0.169447	5.91021	0.00144454	0.0350691	0	3907	2463	3103	3812	3467	3272	12.1146	11.7818	12.2608	14.0933	12.8009	13.7861
ENSG00000146555	chr7	SDK1	3301448	3301884	12062	-0.205347	4.61743	0.00145694	0.0353054	0	1927	1188	1293	1311	1302	1164	2.31881	2.20538	1.98269	1.88097	1.8656	1.90327
ENSG00000105290	chr19	APLP1	35867899	35868273	3656	0.206077	4.24491	0.00146167	0.0353552	0	1262	787	897	1165	1235	969	5.01021	4.8201	4.53796	5.51465	5.83831	5.22739
ENSG00000076248	chr12	UNG	109097574	109097811	2567	-0.145458	7.41283	0.00146747	0.0354309	0	11803	8198	9776	9314	9264	8258	66.7374	71.5104	70.4385	62.7926	62.3733	63.4477
ENSG00000074416	chr3	MGLL	127689062	127692323	10102	-0.172076	4.67904	0.00147516	0.0355517	0	1856	1239	1432	1387	1364	1239	2.66669	2.74632	2.62186	2.37611	2.33364	2.41897
ENSG00000105447	chr19	GRWD1	48445773	48446192	5763	-0.172203	6.22248	0.0014907	0.0358608	0	5464	3660	4081	3959	4283	3421	13.7615	14.2207	13.0976	11.8887	12.8448	11.7077
ENSG00000078081	chr3	LAMP3	183122213	183124214	3816	-0.197304	3.93941	0.00150598	0.0361627	0	1126	750	856	806	804	754	4.28285	4.40088	4.14897	3.65531	3.64145	3.897
ENSG00000033011	chr16	ALG1	5033702	5034061	5786	-0.183795	5.10224	0.00153247	0.0364679	0	2561	1680	1863	1945	1833	1561	6.42442	6.50157	5.95537	5.81754	5.47533	5.32098
ENSG00000121691	chr11	CAT	34438925	34439079	3347	0.151525	5.82718	0.00153155	0.0364679	0	3604	2390	2979	3470	3420	3018	15.629	15.9893	16.4623	17.942	17.6602	17.784
ENSG00000124216	chr20	SNAI1	49982999	49983141	1686	0.334312	2.07985	0.00152587	0.0364679	0	251	187	180	283	277	217	2.16082	2.48354	1.97465	2.90487	2.83954	2.53845
ENSG00000180198	chr1	RCC1	28505943	28506084	3888	-0.145732	7.76127	0.00152919	0.0364679	0	15645	10348	12067	11484	12326	10375	58.4052	59.596	57.4047	51.117	54.7926	52.6295
ENSG00000271723	chr1	MROH7-TTC4	54641786	54641968	7090	-0.152866	5.79847	0.00152956	0.0364679	0	3918	2627	3225	3078	2981	2680	8.02086	8.29661	8.41314	7.51312	7.26678	7.45514
ENSG00000198888	chrM	MT-ND1	3307	4262	956	0.244238	8.42555	0.00155103	0.0368065	0	21510	14622	16350	23250	18192	20231	326.577	342.481	316.326	420.885	328.889	417.375
ENSG00000255398	chr12	HCAR3	122714756	122716892	2137	0.415206	1.1987	0.00155226	0.0368065	1	113	99	110	157	146	126	0.767497	1.03733	0.952057	1.27143	1.1808	1.16288
ENSG00000142871	chr1	CYR61	85580761	85581047	2455	-0.15132	10.763	0.00156887	0.0370012	0	125879	85548	93545	91467	97553	84107	744.225	780.271	704.764	644.779	686.776	675.69
ENSG00000164096	chr4	C4orf3	119296422	119298779	3145	0.168676	5.20802	0.00156877	0.0370012	0	2417	1473	1940	2208	2296	1981	11.1547	10.4874	11.4092	12.15	12.6176	12.4231
ENSG00000179841	chr14	AKAP5	64465499	64465613	7512	0.338097	1.53158	0.00156801	0.0370012	0	187	100	136	187	178	164	0.361317	0.298079	0.334856	0.430808	0.409535	0.430581
ENSG00000151229	chr12	SLC2A13	39755021	39760252	10027	0.26001	2.4042	0.00158654	0.0373515	0	333	219	248	331	336	284	0.482032	0.489058	0.457462	0.571288	0.579155	0.558617
ENSG00000125798	chr20	FOXA2	22581005	22583154	2603	0.47321	0.556415	0.00159776	0.0374871	1	82	47	72	105	94	78	0.457238	0.404307	0.511603	0.698093	0.624137	0.591
ENSG00000175305	chr8	CCNE2	94879770	94881745	4397	0.171546	5.71773	0.00159797	0.0374871	0	3324	2155	2786	3335	3043	2861	10.9725	10.9743	11.7192	13.1262	11.9611	12.833
ENSG00000171992	chr5	SYNPO	150601080	150601188	10258	0.187466	4.88519	0.00160897	0.0375562	0	1996	1253	1379	1841	1815	1562	2.82423	2.73511	2.48643	3.10591	3.05802	3.00321
ENSG00000204516	chr6	MICB	31494881	31494995	2798	0.156583	6.26824	0.00160943	0.0375562	0	4810	3239	4097	4671	4645	4154	24.9517	25.9209	27.0828	28.8908	28.6922	29.281
ENSG00000274180	chr17	NATD1	21238870	21243429	4931	0.238996	3.12962	0.00160558	0.0375562	0	552	379	404	549	562	456	1.62483	1.72104	1.51538	1.92679	1.96982	1.82388
ENSG00000178996	chr5	SNX18	54517759	54519910	5559	0.160916	5.86314	0.00161488	0.037617	0	3870	2437	2897	3610	3623	2973	10.1045	9.81626	9.63888	11.2385	11.2641	10.5479
ENSG00000117122	chr1	MFAP2	16974502	16975023	2915	0.182746	4.65054	0.00161947	0.0376577	0	1636	1057	1237	1534	1614	1283	8.14605	8.11939	7.84884	9.1072	9.56954	8.68071
ENSG00000058866	chr3	DGKG	186105668	186105712	10978	-0.264975	2.33651	0.00162759	0.03778	0	375	249	291	275	253	228	0.495805	0.507882	0.49028	0.433518	0.398312	0.409618
ENSG00000128923	chr15	FAM63B	58771192	58772235	9454	0.215244	4.46827	0.00166686	0.0386238	0	1512	844	1091	1412	1275	1247	2.32134	1.99901	2.13444	2.58474	2.33088	2.60146
ENSG00000137692	chr11	DCUN1D5	103062076	103062414	1700	-0.157412	5.93995	0.00167799	0.0388139	0	4254	2952	3564	3329	3354	2942	36.3204	38.8825	38.776	33.8893	34.0989	34.1319
ENSG00000242372	chr20	EIF6	35278907	35279206	1637	-0.152533	6.97596	0.00168113	0.0388186	0	8894	6177	6989	7007	6974	5825	78.859	84.4921	78.9661	74.0767	73.6308	70.1802
ENSG00000132773	chr1	TOE1	45339670	45340304	2742	-0.173546	4.46612	0.00168551	0.0388519	0	1602	1027	1284	1196	1221	1027	8.48003	8.38668	8.66108	7.54852	7.69617	7.38703
ENSG00000167244	chr11	IGF2	2129112	2133223	6979	0.166904	5.48512	0.00170455	0.0392226	0	3013	1904	2150	2725	2695	2431	6.26626	6.10887	5.69797	6.75727	6.67409	6.87003
ENSG00000136450	chr17	SRSF1	58003360	58005973	3340	-0.136007	8.64025	0.00171479	0.0393213	0	28476	18376	22999	21612	21920	19514	123.747	123.195	127.361	111.982	113.428	115.23
ENSG00000185561	chr17	TLCD2	1702790	1708222	5971	0.23817	3.88232	0.00171365	0.0393213	0	1017	576	681	872	895	868	2.47216	2.16004	2.10948	2.52736	2.59061	2.86708
ENSG00000133477	chr22	FAM83F	39994949	39995531	16389	-0.298413	1.98416	0.00172225	0.0393371	0	299	198	226	211	210	163	0.264802	0.27052	0.255053	0.222807	0.221459	0.196156
ENSG00000147687	chr8	TATDN1	124488485	124488696	4778	-0.203152	5.14534	0.0017244	0.0393371	0	2422	1628	2255	1878	1891	1684	7.3575	7.62949	8.72921	6.80217	6.84024	6.95125
ENSG00000170340	chr2	B3GNT2	62196113	62196355	2861	0.191852	4.99858	0.00172148	0.0393371	0	2044	1229	1726	1905	1962	1777	10.3697	9.6188	11.1583	11.5233	11.8524	12.25
ENSG00000141569	chr17	TRIM65	75880335	75880629	3906	-0.183453	5.20431	0.00173037	0.0393948	0	2722	1842	1976	1922	2064	1739	10.1148	10.5595	9.35684	8.51568	9.13279	8.78081
ENSG00000172878	chr2	METAP1D	171999583	172000009	4850	-0.248575	2.72992	0.00173288	0.0393948	0	503	324	372	361	358	283	1.50532	1.49586	1.41865	1.28814	1.27576	1.15083
ENSG00000169714	chr3	CNBP	129169484	129170570	1927	-0.148205	8.52597	0.00173795	0.0394422	0	25390	17264	21877	20102	20055	17843	191.242	200.607	209.981	180.533	179.873	182.622
ENSG00000046653	chrX	GPM6B	13771031	13773030	5675	-0.160587	6.30381	0.00174356	0.0394817	0	5859	3526	4613	4219	4250	3892	14.9851	13.9124	15.0346	12.8659	12.9434	13.5261
ENSG00000140545	chr15	MFGE8	88898683	88899532	6837	0.152304	7.92126	0.00174566	0.0394817	0	16164	10318	11968	14499	15442	12457	34.3151	33.7922	32.3766	36.7004	39.0359	35.9348
ENSG00000271786	chr10	RP11-139J15.7	18642476	18642555	406	-0.612844	-0.130607	0.00175413	0.0396057	-1	62	49	66	38	32	45	2.2165	2.70245	3.00672	1.61978	1.36223	2.18602
ENSG00000111371	chr12	SLC38A1	46183063	46189071	10015	-0.171046	7.64228	0.00181707	0.0409046	0	14563	9136	11741	11030	10009	10068	21.1058	20.4264	21.6835	19.06	17.2729	19.8271
ENSG00000211445	chr5	GPX3	151020438	151020741	3163	0.14906	5.63396	0.00181784	0.0409046	0	3270	2072	2537	3045	3014	2604	15.0055	14.6682	14.8353	16.6604	16.4691	16.2371
ENSG00000132906	chr1	CASP9	15490832	15494001	5269	0.21416	3.45321	0.00182894	0.0410844	0	702	469	518	687	690	570	1.9338	1.99311	1.81834	2.25645	2.26333	2.1336
ENSG00000168646	chr17	AXIN2	65528563	65530102	5226	0.320823	2.15007	0.0018364	0.041182	0	296	150	213	258	292	260	0.8221	0.642701	0.75385	0.854375	0.965694	0.98123
ENSG00000037897	chr12	METTL1	57768471	57769151	2621	-0.191793	3.70028	0.00184781	0.0413679	0	934	612	764	708	699	602	5.17228	5.22843	5.39139	4.67481	4.60931	4.52998
ENSG00000186567	chr19	CEACAM19	44662278	44662398	5203	-0.196423	3.92986	0.00185766	0.0414539	0	1138	736	843	798	799	752	3.17461	3.16746	2.99673	2.65428	2.65411	2.85057
ENSG00000266338	chr1	NBPF15	144421386	144423256	5306	-0.213984	4.00065	0.00185792	0.0414539	0	1222	694	968	873	835	746	3.34277	2.92873	3.37429	2.84738	2.71985	2.77293
ENSG00000132507	chr17	EIF5A	7306999	7307115	2815	-0.127461	9.75443	0.00187456	0.0416146	0	61476	40914	48142	47171	48140	41688	316.978	325.447	316.315	289.998	295.566	292.079
ENSG00000151136	chr12	BTBD11	107318413	107320075	7924	-0.221916	3.50195	0.0018726	0.0416146	0	808	540	682	610	559	559	1.48003	1.52594	1.5919	1.33224	1.21925	1.39134
ENSG00000156697	chrX	UTP14A	129906121	129906236	4087	-0.155352	6.04168	0.00186939	0.0416146	0	4711	3004	3891	3586	3543	3203	16.7306	16.4582	17.6089	15.1846	14.9828	15.4568
ENSG00000111801	chr6	BTN3A3	26440472	26440648	5658	0.234652	2.93512	0.00188347	0.0417425	0	501	305	366	488	485	394	1.28522	1.20705	1.19644	1.49264	1.48151	1.37341
ENSG00000111269	chr12	CREBL2	12611827	12612187	3922	0.170887	4.78088	0.0018903	0.0418237	0	1795	1100	1434	1633	1696	1494	6.64293	6.28018	6.76264	7.20571	7.47385	7.51294
ENSG00000139826	chr13	ABHD13	108218379	108218659	5338	0.202077	3.48593	0.00190142	0.0419995	0	735	463	541	674	693	615	1.99853	1.94218	1.87453	2.18514	2.24378	2.27229
ENSG00000124193	chr20	SRSF6	43457928	43458140	4593	-0.131806	8.29637	0.00190916	0.0421002	0	22453	14595	17894	17190	17296	15280	70.9546	71.1532	72.0586	64.7705	65.0842	65.6136
ENSG00000153790	chr7	C7orf31	25134697	25136793	3837	-0.214228	3.38774	0.00192025	0.0422743	0	769	525	577	569	566	469	2.90896	3.06376	2.78137	2.56637	2.54948	2.41073
ENSG00000179958	chr16	DCTPP1	30423619	30424533	1581	-0.15024	6.29419	0.00194055	0.0426502	0	5554	3837	4356	4279	4301	3759	50.989	54.3434	50.9601	46.8391	47.018	46.8929
ENSG00000122042	chr13	UBL3	29764371	29767307	4384	0.204984	3.43487	0.00195655	0.042763	0	695	424	558	653	672	590	2.301	2.16562	2.35417	2.57775	2.64926	2.65429
ENSG00000128050	chr4	PAICS	56435741	56435928	4306	-0.147031	8.3592	0.00195275	0.042763	0	23108	15072	19450	18033	17469	16154	77.8916	78.3761	83.5449	72.4756	70.1165	73.99
ENSG00000129354	chr19	AP1M2	10572671	10573088	2214	0.234101	2.8605	0.00195817	0.042763	0	464	284	364	428	468	400	3.04189	2.87229	3.04087	3.34552	3.65338	3.56328
ENSG00000137343	chr6	ATAT1	30626842	30626992	4035	0.255269	2.98324	0.00195861	0.042763	0	509	285	411	509	464	447	1.83095	1.58157	1.88397	2.18309	1.98747	2.1849
ENSG00000177888	chr1	ZBTB41	197153680	197160014	8562	0.194284	4.3325	0.00197682	0.0430895	0	1377	783	997	1230	1208	1120	2.33432	2.04773	2.15375	2.48615	2.43847	2.57994
ENSG00000162645	chr1	GBP2	89106132	89107052	6276	0.212869	4.22551	0.00198694	0.0432388	0	1195	694	1014	1164	1130	1030	2.76368	2.47607	2.98834	3.20973	3.11187	3.23684
ENSG00000184220	chr3	CMSS1	99817834	99818043	4081	-0.160402	6.10081	0.00199021	0.0432389	0	4722	3233	4102	3734	3724	3291	16.7943	17.7389	18.591	15.8346	15.7714	15.9048
ENSG00000179094	chr17	PER1	8140472	8141340	7002	0.163815	7.49418	0.00199632	0.0433006	0	12494	7574	8529	11064	11050	9509	25.8989	24.2209	22.5294	27.3456	27.2751	26.7843
ENSG00000132000	chr19	PODNL1	13931187	13932112	4168	0.370691	1.571	0.00200954	0.0435159	0	166	137	123	197	193	160	0.578073	0.736004	0.545823	0.817969	0.800306	0.757111
ENSG00000076043	chr11	REXO2	114439386	114439675	3699	-0.152456	5.78639	0.00203115	0.0438049	0	4006	2520	3198	3051	2918	2695	15.7192	15.2547	15.9907	14.2743	13.6341	14.3695
ENSG00000113583	chr5	C5orf15	133955502	133956990	2422	0.149374	6.39445	0.00205599	0.0438049	0	5435	3439	4470	5002	5121	4543	32.5708	31.794	34.1356	35.7411	36.5432	36.9944
ENSG00000117595	chr1	IRF6	209785623	209788644	4915	0.176565	4.31853	0.00204089	0.0438049	0	1262	840	1020	1178	1232	1094	3.72682	3.82686	3.83841	4.14782	4.33225	4.38996
ENSG00000122783	chr7	C7orf49	135092363	135094582	5321	-0.165556	5.33257	0.00202943	0.0438049	0	2817	1963	2308	2136	2274	1891	7.68416	8.26065	8.02264	6.94714	7.38624	7.00915
ENSG00000126249	chr19	PDCD2L	34404384	34404538	1431	-0.234806	3.57748	0.00203617	0.0438049	0	797	622	715	613	635	567	8.08391	9.7328	9.24147	7.41343	7.66938	7.81467
ENSG00000139832	chr13	RAB20	110523066	110524197	1518	0.228611	2.87127	0.00204871	0.0438049	0	461	300	360	442	472	390	4.4079	4.42524	4.38637	5.03905	5.37398	5.06711
ENSG00000140443	chr15	IGF1R	98648971	98649675	13509	-0.166111	7.24917	0.0020533	0.0438049	0	11685	6882	8513	8602	7792	7376	12.5548	11.4072	11.6556	11.0198	9.96901	10.7687
ENSG00000152078	chr1	TMEM56	95117338	95117617	7402	0.194141	4.24354	0.00204834	0.0438049	0	1243	741	975	1098	1208	1040	2.43739	2.24159	2.4363	2.56715	2.82062	2.77109
ENSG00000163961	chr3	RNF168	196468783	196472772	5347	0.178731	6.50355	0.00205035	0.0438049	0	6113	3478	4747	5719	5280	4968	16.5938	14.5649	16.4204	18.5101	17.0667	18.3248
ENSG00000164338	chr5	UTP15	73565443	73565740	6321	-0.174	5.10948	0.00204845	0.0438049	0	2399	1611	2087	1834	1860	1680	5.50867	5.70685	6.10677	5.02125	5.08573	5.24192
ENSG00000083093	chr16	PALB2	23603160	23603669	4747	-0.179176	5.44438	0.00207177	0.0439289	0	3084	1973	2667	2380	2258	2127	9.4297	9.30668	10.3915	8.67672	8.22112	8.83721
ENSG00000111300	chr12	NAA25	112026689	112029653	10128	-0.155082	5.82372	0.00207058	0.0439289	0	4065	2580	3335	3153	2991	2741	5.82558	5.70405	6.09041	5.38764	5.1041	5.33768
ENSG00000227057	chr6	WDR46	33279108	33279374	3115	-0.152739	6.50735	0.00207056	0.0439289	0	6510	4438	5016	4774	5037	4467	30.3337	31.9019	29.7834	26.523	27.9473	28.283
ENSG00000148154	chr9	UGCG	111896766	111897313	4615	0.154316	6.07197	0.00210392	0.0444681	0	4420	2716	3535	4115	3998	3634	13.9012	13.1779	14.1675	15.4311	14.9726	15.5303
ENSG00000254093	chr8	PINX1	10764963	10765916	2802	-0.215042	3.83786	0.0021028	0.0444681	0	1011	671	876	748	722	717	5.23704	5.36218	5.78243	4.61989	4.45344	5.04682
ENSG00000141738	chr17	GRB7	39737927	39738133	3597	0.323304	1.93925	0.0021247	0.0448219	0	215	167	180	228	261	212	0.867562	1.03959	0.925564	1.09696	1.25408	1.16242
ENSG00000165449	chr10	SLC16A9	59650761	59652950	4429	-0.230789	2.90975	0.00212744	0.0448219	0	562	350	440	414	378	350	1.84176	1.7695	1.83748	1.61768	1.47507	1.55858
ENSG00000113649	chr5	TCERG1	146447311	146447408	8714	-0.140639	7.10559	0.0021536	0.045282	0	9932	6216	8039	7644	7476	6616	16.5433	15.9728	17.0631	15.181	14.8278	14.9742
ENSG00000243725	chr1	TTC4	54715822	54716019	3527	-0.146945	5.83308	0.00215613	0.045282	0	4011	2679	3300	3167	3066	2739	16.5063	17.008	17.3055	15.5396	15.0243	15.3163
ENSG00000088727	chr3	KIF9	47228026	47228702	5850	-0.271528	2.21166	0.0021814	0.0457402	0	359	219	264	242	234	215	0.89072	0.838253	0.834685	0.715909	0.691331	0.724853
ENSG00000167971	chr16	CASKIN1	2177180	2178646	5889	-0.320747	1.76456	0.00219774	0.0460099	0	260	178	186	160	183	153	0.640817	0.676808	0.584179	0.470193	0.537076	0.512409
ENSG00000057657	chr6	PRDM1	106086320	106086595	6369	0.248688	2.56126	0.00221775	0.0462824	0	381	247	269	362	371	324	0.868273	0.868386	0.781188	0.983638	1.00677	1.00332
ENSG00000221947	chr8	XKR9	70669365	70669538	3905	0.188968	3.63817	0.00221612	0.0462824	0	790	516	633	765	754	675	2.93636	2.9588	2.99818	3.3903	3.33716	3.40918
ENSG00000158109	chr1	TPRG1L	3625002	3625273	2414	0.158682	4.98848	0.00223838	0.0465342	0	2007	1353	1639	1935	1916	1698	12.0674	12.5501	12.5579	13.8721	13.7178	13.8729
ENSG00000164934	chr8	DCAF13	103414714	103415516	9199	-0.164346	6.54189	0.0022377	0.0465342	0	6536	4235	5672	5107	4889	4565	10.3127	10.3086	11.4043	9.60779	9.18556	9.7874
ENSG00000234602	chr5	MCIDAS	55219614	55220806	2091	-0.50978	0.338437	0.00224037	0.0465342	-1	114	62	66	59	66	43	0.791322	0.663934	0.583801	0.48831	0.545527	0.405585
ENSG00000130348	chr6	QRSL1	106629578	106629705	5453	-0.182364	5.00402	0.00225568	0.0467789	0	2244	1500	1940	1645	1823	1516	5.97296	6.15946	6.58023	5.2207	5.778	5.48316
ENSG00000105821	chr7	DNAJC2	103312474	103312643	6564	-0.163119	6.66306	0.00227438	0.0470929	0	7296	4536	6096	5578	5262	5000	16.1331	15.4736	17.1771	14.7065	13.8551	15.0234
ENSG00000104419	chr8	NDRG1	133237171	133239119	9823	0.146436	6.85557	0.00229302	0.0474045	0	7898	4841	5716	7171	6952	6072	11.6701	11.0351	10.7627	12.6338	12.2318	12.1914
ENSG00000119411	chr9	BSPRY	113349541	113349780	2339	0.600991	-0.160734	0.00231406	0.0476813	1	49	34	31	53	73	46	0.304066	0.325489	0.245135	0.392142	0.53941	0.387878
ENSG00000142409	chr19	ZNF787	56087366	56089092	3671	-0.190749	4.74975	0.0023187	0.0476813	0	1975	1354	1450	1397	1533	1238	7.80882	8.25888	7.30564	6.58582	7.21745	6.65125
ENSG00000170542	chr6	SERPINB9	2887266	2890570	4118	0.194012	3.67576	0.0023187	0.0476813	0	811	507	671	785	777	694	2.85849	2.75682	3.01377	3.29899	3.26108	3.32384
ENSG00000258989	chr14	RP11-47I22.4	61529128	61529213	779	-0.187695	6.34358	0.00232082	0.0476813	0	5653	3783	4975	4467	4035	4065	105.328	108.739	118.122	99.2377	89.5225	102.918
ENSG00000126749	chr12	EMG1	6970893	6971091	2278	-0.149129	6.07125	0.00234285	0.0480592	0	4733	3148	3913	3647	3622	3298	30.1568	30.9434	31.771	27.7064	27.4803	28.5538
ENSG00000205978	chr14	NYNRIN	24398786	24399086	7955	0.255418	2.51238	0.00234843	0.0480992	0	374	214	279	339	375	310	0.682392	0.602366	0.648692	0.737492	0.814737	0.768579
ENSG00000069702	chr1	TGFBR3	91680343	91683857	8705	0.154477	6.3913	0.00235467	0.0481525	0	5707	3331	4327	5101	5079	4486	9.51572	8.56827	9.19375	10.1411	10.0841	10.1638
ENSG00000136770	chr10	DNAJC1	21756537	21756755	2501	-0.178433	4.05852	0.00236737	0.0483375	0	1183	792	972	889	890	808	6.86552	7.09085	7.18832	6.15157	6.15039	6.37184
ENSG00000137959	chr1	IFI44L	78619922	78620058	10240	0.24067	4.12773	0.00239109	0.0487465	0	1098	644	942	1034	1040	1051	1.55634	1.40823	1.70147	1.74751	1.75533	2.02428
ENSG00000275993	chr21	CH507-42P11.8	6111134	6111252	4806	-0.188852	4.65519	0.00241104	0.0490777	0	1826	1125	1539	1320	1332	1245	5.51467	5.2415	5.92283	4.75322	4.79012	5.1092
ENSG00000080503	chr9	SMARCA2	2015219	2015404	7255	0.159589	4.74395	0.00243221	0.049409	0	1751	1105	1376	1640	1643	1405	3.50309	3.41045	3.50797	3.91205	3.91405	3.8195
ENSG00000198909	chr17	MAP3K3	63622415	63622437	6107	0.167575	5.52945	0.00243479	0.049409	0	3005	2051	2197	2799	2846	2458	7.14199	7.52012	6.65391	7.93182	8.0544	7.93818
ENSG00000164163	chr4	ABCE1	145097932	145098419	6265	-0.140197	7.36649	0.00244208	0.0494812	0	11562	7591	9729	8992	8971	8068	26.7864	27.1309	28.7225	24.839	24.7483	25.3987
ENSG00000100304	chr22	TTLL12	43166622	43168159	4622	-0.180101	6.3061	0.00245901	0.049748	0	5819	4020	4168	4265	4442	3617	18.2735	19.4753	16.6791	15.9693	16.6102	15.4343
ENSG00000135316	chr6	SYNCRIP	85607785	85612923	8205	-0.156443	8.5448	0.00248334	0.0501636	0	26695	16979	22186	20285	19355	18835	47.223	46.3362	50.0121	42.7853	40.77	45.2745
ENSG00000273155	chr2	RP11-38C17.1	99154998	99155051	669	-0.183491	4.27069	0.00248723	0.0501654	0	1352	926	1138	1065	991	936	29.3328	30.9936	31.4623	27.55	25.602	27.5941
ENSG00000143507	chr1	DUSP10	221701424	221702677	2914	0.167896	4.67731	0.00249166	0.0501784	0	1719	1057	1260	1590	1526	1370	8.56227	8.12218	7.99752	9.44291	9.05089	9.27253
ENSG00000137720	chr11	C11orf1	111878935	111879040	3831	-0.230886	3.08083	0.00249654	0.0502002	0	598	429	489	443	424	418	2.26564	2.50745	2.36087	2.0012	1.91285	2.15195
ENSG00000039560	chr5	RAI14	34656237	34656475	7687	-0.144429	6.82189	0.002506	0.0502517	0	8002	5134	6719	6248	6120	5458	15.1093	14.955	16.1667	14.0664	13.7601	14.0037
ENSG00000071994	chr6	PDCD2	170575295	170577717	6476	-0.158965	6.17767	0.0025067	0.0502517	0	5029	3361	4339	3840	3933	3560	11.2714	11.6211	12.3925	10.2618	10.4965	10.842
ENSG00000005436	chr2	GCFC2	75652000	75652187	5465	-0.175442	4.99254	0.00251585	0.0503588	0	2252	1450	1935	1690	1697	1564	5.9811	5.94107	6.54886	5.35174	5.36683	5.64435
ENSG00000160213	chr21	CSTB	43772512	43774330	2490	0.134228	6.97856	0.00252951	0.0505558	0	8208	5347	6536	7434	7677	6769	47.8454	48.0837	48.5498	51.668	53.2866	53.6157
ENSG00000124357	chr2	NAGK	71064344	71064499	8894	0.152923	5.25382	0.00254405	0.050747	0	2554	1592	1905	2314	2301	2044	4.16799	4.00805	3.96162	4.50261	4.47142	4.53264
ENSG00000187840	chr8	EIF4EBP1	38030341	38030718	1073	-0.16358	5.57896	0.00254674	0.050747	0	3498	2350	2580	2638	2654	2195	47.3176	49.0405	44.4728	42.5474	42.7491	40.3461
ENSG00000163703	chr3	CRELD1	9933822	9933852	3778	0.17982	4.76174	0.00255657	0.0508662	0	1763	1156	1328	1575	1766	1436	6.77318	6.85146	6.50146	7.21467	8.07895	7.49652
ENSG00000173391	chr12	OLR1	10158301	10160021	3057	0.168445	5.2661	0.00258561	0.0513666	0	2454	1556	2046	2356	2247	2139	11.6515	11.3973	12.379	13.3376	12.7038	13.8001
ENSG00000137872	chr15	SEMA6D	47184101	47184418	8560	0.287623	2.35628	0.00262948	0.0521598	0	317	175	276	326	315	286	0.537512	0.457774	0.596362	0.659086	0.636009	0.65896
ENSG00000143198	chr1	MGST3	165630861	165631293	7888	0.14484	5.76902	0.00264018	0.0522016	0	3510	2352	2776	3250	3273	2964	6.45867	6.67663	6.50919	7.13041	7.17142	7.41103
ENSG00000181885	chr17	CLDN7	7259903	7260536	2492	0.191275	3.95999	0.00264342	0.0522016	0	1045	653	732	955	970	823	6.08654	5.86749	5.43297	6.63214	6.72744	6.51357
ENSG00000186470	chr6	BTN3A2	26365159	26365352	7042	0.158781	4.81083	0.00264266	0.0522016	0	1811	1161	1458	1677	1703	1524	3.73272	3.69167	3.82945	4.12131	4.1797	4.26831
ENSG00000086189	chr5	DIMT1	62387254	62389052	3736	-0.17472	4.98297	0.00267646	0.0527753	0	2257	1446	1898	1623	1747	1550	8.76854	8.66659	9.39645	7.51813	8.08188	8.18261
ENSG00000172716	chr17	SLFN11	35350305	35353139	5982	0.135872	7.77057	0.00269363	0.0530348	0	14168	9022	11619	13207	12975	11728	34.3767	33.771	35.925	38.2081	37.4876	38.6674
ENSG00000178921	chr17	PFAS	8247618	8247856	6471	-0.152924	7.50062	0.00270034	0.053088	0	13520	8766	9625	9655	10208	8601	30.3255	30.3331	27.5108	25.8214	27.2644	26.2147
ENSG00000107951	chr10	MTPAP	30309801	30313971	8382	-0.169536	4.41007	0.00271362	0.053211	0	1516	986	1253	1135	1153	1026	2.62515	2.634	2.76489	2.3434	2.37743	2.41416
ENSG00000113594	chr5	LIFR	38474963	38482218	11864	0.146724	7.01358	0.00271464	0.053211	0	8541	5237	6789	7914	7513	7070	10.4491	9.88413	10.584	11.5442	10.9448	11.7532
ENSG00000114796	chr3	KLHL24	183635568	183635793	8650	0.186206	5.16067	0.00273455	0.0533641	0	2346	1424	1839	2129	2071	2092	3.93654	3.68622	3.93224	4.25949	4.138	4.76994
ENSG00000165684	chr9	SNAPC4	136375577	136375800	5010	-0.251128	3.89142	0.00273023	0.0533641	0	1216	705	788	795	836	617	3.52288	3.15093	2.90913	2.74617	2.884	2.42893
ENSG00000184110	chr16	EIF3C	28688558	28688828	6982	-0.162112	4.94624	0.00273201	0.0533641	0	2262	1427	1757	1697	1607	1515	4.70235	4.57648	4.65443	4.2063	3.97798	4.27957
ENSG00000119782	chr2	FKBP1B	24049701	24049886	1677	0.22472	2.74023	0.00279774	0.0545169	0	424	272	329	400	417	371	3.66974	3.63181	3.62859	4.12786	4.29763	4.36323
ENSG00000162738	chr1	VANGL2	160400586	160400869	5340	0.164426	4.78356	0.00280337	0.0545462	0	1865	1109	1383	1655	1683	1485	5.06921	4.65026	4.79022	5.36358	5.44715	5.48469
ENSG00000157429	chr16	ZNF19	71464555	71467096	9225	-0.359265	1.36103	0.00284524	0.0551606	0	186	130	159	143	134	92	0.29265	0.315547	0.31879	0.268267	0.251053	0.196693
ENSG00000165312	chr10	OTUD1	23439458	23442390	2933	0.22297	3.01468	0.00285162	0.0551606	0	497	343	399	513	474	450	2.4595	2.6186	2.51614	3.02694	2.79314	3.02599
ENSG00000168916	chr5	ZNF608	124636913	124637906	6922	0.198982	4.25276	0.0028484	0.0551606	0	1292	721	970	1216	1118	1039	2.70915	2.33233	2.59188	3.04019	2.79149	2.9604
ENSG00000198551	chr19	ZNF627	11559374	11559616	3827	-0.260284	3.13705	0.00284933	0.0551606	0	589	428	571	433	470	420	2.23388	2.50422	2.75964	1.95807	2.12259	2.1645
ENSG00000176597	chr3	B3GNT5	183253244	183253472	8140	0.161449	6.52817	0.00289315	0.0558821	0	5870	3673	5036	5748	5455	4957	10.4669	10.1038	11.4429	12.2205	11.5823	12.0105
ENSG00000130294	chr2	KIF1A	240713764	240717406	12357	0.230734	2.91315	0.00291483	0.0561022	0	493	311	351	442	489	412	0.579077	0.563553	0.525374	0.619024	0.683946	0.657584
ENSG00000151726	chr4	ACSL1	184755595	184757265	6284	0.129879	9.05556	0.00291703	0.0561022	0	34454	22468	27977	32094	31506	28594	79.5804	80.0599	82.3454	88.3865	86.6529	89.7441
ENSG00000179361	chr15	ARID3B	74541177	74541330	6212	0.232246	3.26506	0.00292029	0.0561022	0	646	371	463	626	548	541	1.5094	1.3373	1.37856	1.74398	1.52467	1.71764
ENSG00000185585	chr9	OLFML2A	124777158	124777360	6746	0.218939	3.56605	0.0029215	0.0561022	0	817	464	555	722	768	619	1.75784	1.54013	1.52167	1.8522	1.96762	1.80972
ENSG00000149798	chr11	CDC42EP2	65314818	65314954	2224	0.169338	4.82367	0.00293977	0.0563712	0	1818	1245	1378	1755	1749	1468	11.8648	12.5349	11.4601	13.6565	13.5919	13.0184
ENSG00000135521	chr6	LTV1	143843344	143843480	1847	-0.160214	6.85681	0.00295419	0.0564421	0	8074	5228	7123	6192	6310	5645	63.4489	63.3805	71.3297	58.0179	59.0458	60.2787
ENSG00000138363	chr2	ATIC	215311817	215312161	3928	-0.135139	7.37602	0.00294888	0.0564421	0	11712	7812	9484	9158	8842	8238	43.2775	44.5326	44.6575	40.3485	38.905	41.3635
ENSG00000183527	chr21	PSMG1	39174769	39175664	2515	-0.155996	6.26359	0.00295627	0.0564421	0	5307	3581	4601	4084	4178	3780	30.6276	31.8826	33.8368	28.1026	28.7116	29.6429
ENSG00000149256	chr11	TENM4	78652831	78658816	16332	-0.291896	3.3252	0.00296503	0.0565278	0	878	427	559	512	505	468	0.780293	0.585431	0.633063	0.542536	0.534414	0.565163
ENSG00000197461	chr7	PDGFA	497258	498574	4151	0.308524	1.9665	0.00297187	0.0565768	0	227	164	186	269	223	219	0.793735	0.884664	0.828771	1.1215	0.928492	1.04054
ENSG00000103550	chr16	KNOP1	19701934	19707221	7761	-0.142647	5.76166	0.00297835	0.0566186	0	3950	2471	3111	2982	2932	2636	7.38724	7.12922	7.41407	6.64949	6.52939	6.69877
ENSG00000103037	chr16	SETD6	58515479	58515564	5078	-0.19808	3.61767	0.00300206	0.0569875	0	885	557	746	657	674	562	2.52961	2.45612	2.71719	2.23909	2.294	2.18278
ENSG00000244255	chr6	XXbac-BPG116M5.17	31927698	31927798	4069	0.246495	3.10726	0.00300831	0.0570242	0	562	320	436	505	588	453	2.00471	1.76096	1.98186	2.14784	2.49756	2.19572
ENSG00000142864	chr1	SERBP1	67407810	67413263	7676	-0.128868	9.07561	0.00302281	0.0572172	0	38195	24897	31075	30154	29345	26034	72.2228	72.6272	74.8774	67.9842	66.0732	66.8918
ENSG00000121900	chr1	TMEM54	32894594	32894879	1417	0.208169	3.97161	0.00305413	0.057645	0	970	680	770	909	1049	828	9.93584	10.7455	10.0507	11.1018	12.7948	11.5246
ENSG00000171724	chr16	VAT1L	77788530	77788915	4137	0.395237	0.994939	0.00305173	0.057645	0	102	74	106	121	131	117	0.357863	0.400528	0.473909	0.506172	0.547283	0.557786
ENSG00000166938	chr15	DIS3L	66293217	66293367	5436	-0.135929	6.38809	0.00306157	0.0577032	0	6029	3900	4731	4619	4673	3956	16.0979	16.0647	16.0971	14.7051	14.8574	14.353
ENSG00000141384	chr18	TAF4B	26225936	26227276	5395	-0.214645	3.38	0.00306746	0.057732	0	769	459	640	555	556	483	2.06889	1.90506	2.19413	1.78033	1.78119	1.76572
ENSG00000137094	chr9	DNAJB5	34989641	34989831	5891	0.187531	4.07404	0.00307948	0.0578758	0	1070	692	865	984	1099	888	2.63632	2.63029	2.71582	2.89071	3.2243	2.97297
ENSG00000092439	chr15	TRPM7	50552473	50552697	12333	-0.170743	6.1317	0.00312459	0.0586403	0	5199	3053	4225	3877	3660	3397	6.11862	5.543	6.33625	5.44033	5.12907	5.43243
ENSG00000129116	chr4	PALLD	168497066	168497194	10114	0.147897	6.22612	0.00314339	0.0589097	0	5056	3028	3844	4588	4421	4036	7.25582	6.70378	7.02967	7.85052	7.55481	7.87037
ENSG00000162909	chr1	CAPN2	223701593	223701831	8792	-0.125223	9.1242	0.00321976	0.0602556	0	39650	26277	31275	31092	30520	26967	65.4573	66.923	65.7937	61.2011	59.9961	60.494
ENSG00000079785	chr2	DDX1	15591178	15591286	3833	-0.14836	6.91119	0.00322965	0.0602702	0	8222	5659	7172	6580	6454	5891	31.1345	33.0589	34.608	29.7088	29.1016	30.3122
ENSG00000243649	chr6	CFB	31945650	31945700	4997	0.251646	3.05526	0.00322872	0.0602702	0	540	314	414	475	574	444	1.56851	1.40704	1.53238	1.64506	1.98531	1.75243
ENSG00000142784	chr1	WDTC1	27234516	27234951	6024	0.174287	4.85839	0.00324263	0.0604271	0	1905	1256	1390	1767	1850	1487	4.59	4.66865	4.2678	5.07633	5.30778	4.86848
ENSG00000165813	chr10	CCDC186	114120862	114125226	8991	0.1928	4.19777	0.00325151	0.0605073	0	1151	708	1002	1126	1122	993	1.8581	1.76324	2.06127	2.16735	2.15681	2.17825
ENSG00000125629	chr2	INSIG2	118088452	118088541	3950	0.196582	4.33622	0.00326107	0.0606	0	1195	833	1099	1230	1219	1121	4.3911	4.7221	5.14606	5.38897	5.33375	5.59726
ENSG00000162599	chr1	NFIA	60865259	60865466	10872	-0.187351	3.53305	0.00327718	0.0608141	0	844	546	665	639	608	544	1.12677	1.12453	1.13132	1.01716	0.966541	0.986862
ENSG00000177302	chr17	TOP3A	18271428	18271673	6476	-0.14005	6.37749	0.00328722	0.0609149	0	6000	3989	4564	4576	4478	4060	13.4477	13.7925	13.0351	12.2286	11.951	12.3648
ENSG00000134775	chr18	FHOD3	36297714	36298000	7965	-0.170538	4.1417	0.00329613	0.0609945	0	1259	833	1024	929	976	845	2.29426	2.34178	2.37787	2.0185	2.11783	2.09237
ENSG00000004478	chr12	FKBP4	2794953	2795244	5180	-0.13103	8.76313	0.00332012	0.0612756	0	30294	20726	24624	23425	24040	21307	84.8847	89.5927	87.9232	78.2615	80.2104	81.1259
ENSG00000197165	chr16	SULT1A2	28591943	28592140	2275	0.56724	-0.0702357	0.00332058	0.0612756	0	40	35	48	72	61	49	0.2552	0.344488	0.390242	0.547708	0.46342	0.424797
ENSG00000139163	chr12	ETNK1	22625075	22625586	8191	0.173902	4.70219	0.00334764	0.0616888	0	1728	1051	1319	1661	1497	1413	3.06203	2.87311	2.9784	3.50938	3.15872	3.4023
ENSG00000100814	chr14	CCNB1IP1	20311368	20311752	3680	-0.166728	5.06149	0.00338558	0.0623013	0	2307	1593	1976	1839	1735	1637	9.09918	9.69293	9.93147	8.64832	8.1485	8.7734
ENSG00000128059	chr4	PPAT	56393362	56395548	5439	-0.171114	4.9446	0.00340761	0.0626196	0	2134	1438	1860	1692	1604	1502	5.69479	5.92007	6.32512	5.38368	5.09696	5.44651
ENSG00000115596	chr2	WNT6	218859821	218860117	1703	0.563126	-0.236204	0.00341393	0.0626486	0	55	29	26	56	58	47	0.46876	0.381303	0.28238	0.569078	0.588626	0.544315
ENSG00000100575	chr14	TIMM9	58408494	58409168	1500	-0.207511	5.4868	0.00342189	0.0627078	0	2990	2075	2918	2435	2326	2138	28.9323	30.9752	35.9806	28.0935	26.8006	28.1115
ENSG00000152137	chr12	HSPB8	119178642	119179679	2860	0.244342	2.34034	0.00344373	0.0628469	0	318	201	251	324	308	273	1.61385	1.57368	1.62324	1.96055	1.86128	1.88262
ENSG00000157216	chr1	SSBP3	54225432	54227160	5227	0.160127	4.79451	0.00343794	0.0628469	0	1781	1201	1387	1633	1695	1521	4.94554	5.14491	4.90793	5.40669	5.60458	5.7391
ENSG00000181104	chr5	F2R	76716043	76716395	4066	0.1506	5.25186	0.00344019	0.0628469	0	2532	1582	1932	2338	2352	1963	9.03855	8.71217	8.78849	9.95119	9.99761	9.52182
ENSG00000187867	chr19	PALM3	14053365	14055226	2533	0.229496	3.0457	0.00344993	0.0628733	0	553	329	388	475	528	468	3.16878	2.90836	2.83316	3.24531	3.60267	3.64399
ENSG00000047634	chrX	SCML1	17737449	17737680	5497	0.178039	5.81456	0.00350747	0.0634261	0	3787	2118	2991	3478	3523	2918	9.99936	8.62755	10.0639	10.9497	11.0768	10.4695
ENSG00000064195	chr17	DLX3	49990005	49991864	2715	0.540102	0.229181	0.00349946	0.0634261	0	55	52	47	69	93	62	0.294033	0.428865	0.320186	0.439822	0.592024	0.45039
ENSG00000104524	chr8	PYCRL	143603913	143605882	3244	-0.202649	4.76788	0.00349966	0.0634261	0	2048	1374	1443	1406	1585	1215	9.16329	9.48403	8.22735	7.50071	8.44451	7.38691
ENSG00000112984	chr5	KIF20A	138178719	138178850	3958	0.1246	8.89951	0.00349808	0.0634261	0	31457	20025	24995	28650	28912	25106	115.357	113.288	116.802	125.27	126.249	125.103
ENSG00000147642	chr8	SYBU	109573978	109576013	7024	-0.218616	2.94217	0.00350903	0.0634261	0	548	392	432	416	411	347	1.1324	1.24965	1.13756	1.02496	1.01131	0.974343
ENSG00000163283	chr2	ALPP	232378534	232378878	3059	0.357103	1.34215	0.0034921	0.0634261	0	176	83	110	152	163	150	0.835095	0.607555	0.665101	0.859928	0.920946	0.967117
ENSG00000105048	chr19	TNNT1	55132794	55132960	2171	0.190675	3.55042	0.00351467	0.0634311	0	726	507	586	709	722	634	4.85377	5.2292	4.99243	5.65177	5.74783	5.75966
ENSG00000186026	chr19	ZNF284	44072144	44072291	4351	0.255577	2.15898	0.00351889	0.0634311	0	284	173	219	276	276	248	0.947397	0.890316	0.930957	1.09779	1.09634	1.12416
ENSG00000156502	chr10	SUPV3L1	69180232	69180562	4283	-0.159024	5.49214	0.00354525	0.0637326	0	3184	2115	2621	2552	2311	2185	10.7902	11.0573	11.3186	10.3117	9.32563	10.0617
ENSG00000168246	chr5	UBTD2	172209640	172212227	3301	0.151803	5.93754	0.00354134	0.0637326	0	3938	2524	3242	3741	3569	3374	17.3154	17.1211	18.1653	19.6128	18.6865	20.1589
ENSG00000109971	chr11	HSPA8	123057489	123057828	4849	0.12001	11.7012	0.00356106	0.06393	0	217337	139189	177286	202418	197599	175459	650.555	642.747	676.234	722.429	704.302	713.659
ENSG00000162004	chr16	CCDC78	722582	722789	4147	-0.611187	-0.2995	0.00357948	0.0641736	0	70	43	44	37	47	18	0.245	0.232178	0.196243	0.154407	0.19588	0.0856063
ENSG00000101144	chr20	BMP7	57168748	57171108	5418	-0.316483	1.51823	0.00363345	0.0647392	0	225	144	156	144	147	127	0.602762	0.595128	0.53255	0.459962	0.468926	0.462308
ENSG00000111261	chr12	MANSC1	12326056	12330958	6015	0.238097	2.70429	0.00362172	0.0647392	0	441	247	311	388	422	354	1.06416	0.919493	0.956311	1.11633	1.21256	1.16074
ENSG00000134107	chr3	BHLHE40	4979116	4979798	3837	0.138139	8.82288	0.00363309	0.0647392	0	31001	18818	22641	27938	26561	24204	117.27	109.817	109.139	126.009	119.641	124.412
ENSG00000135821	chr1	GLUL	182381704	182384723	9032	0.123648	8.24704	0.00363159	0.0647392	0	20111	12907	15636	18043	18340	16164	32.3186	31.9984	32.0196	34.5719	35.0947	35.2965
ENSG00000163661	chr3	PTX3	157436789	157437063	1940	-0.146563	6.53853	0.00363828	0.0647392	0	6560	4350	5387	5367	4927	4356	49.08	50.2082	51.3594	47.8771	43.8942	44.2847
ENSG00000274322	chr20	RP11-314N13.10	1317571	1318418	1375	-0.194915	4.2441	0.00364039	0.0647392	0	1419	930	1028	1015	1089	829	14.979	15.1449	13.8282	12.775	13.6884	11.891
ENSG00000138162	chr10	TACC2	121989174	121989488	18835	0.128592	7.38783	0.00366822	0.0651465	0	11195	7200	8382	10095	10178	8760	8.62702	8.55961	8.23108	9.27553	9.33949	9.17288
ENSG00000043514	chr1	TRIT1	39841022	39841913	2663	-0.158608	5.40724	0.00368527	0.0653184	0	3008	1942	2526	2409	2256	1989	16.3949	16.3292	17.5443	15.6554	14.6418	14.7309
ENSG00000110328	chr11	GALNT18	11270876	11271290	3627	-0.223589	3.61636	0.00368777	0.0653184	0	973	575	666	627	705	542	3.89375	3.54983	3.39626	2.9917	3.35945	2.94726
ENSG00000148965	chr11	SAA4	18112617	18112755	866	0.168993	4.19799	0.00372691	0.0659234	0	1143	779	954	1117	1113	986	19.1571	20.1422	20.3753	22.322	22.2128	22.4557
ENSG00000074370	chr17	ATP2A3	3923870	3925441	6893	0.277996	3.10485	0.00373565	0.0659898	0	563	364	369	548	594	420	1.1855	1.18244	0.990131	1.37585	1.48938	1.20173
ENSG00000113161	chr5	HMGCR	75336329	75336617	6215	0.141298	9.22952	0.00374622	0.0660003	0	39014	24272	32362	36584	35371	32439	91.1133	87.4483	96.3094	101.87	98.3631	102.942
ENSG00000115896	chr2	PLCL1	197804702	197805339	8013	0.431036	0.614592	0.003746	0.0660003	0	89	56	68	114	85	86	0.161212	0.156488	0.15696	0.246211	0.183337	0.211675
ENSG00000139318	chr12	DUSP6	89347232	89349561	4632	0.173983	5.7061	0.0037595	0.0660584	0	3419	2318	2446	3352	3157	2682	10.7135	11.2055	9.76703	12.5237	11.7796	11.4198
ENSG00000186866	chr21	POFUT2	45263928	45265635	5862	0.159275	5.02923	0.00375744	0.0660584	0	2186	1324	1662	2025	2027	1667	5.41261	5.05742	5.24396	5.97829	5.97632	5.60863
ENSG00000153234	chr2	NR4A2	156324432	156326000	3967	0.261935	2.41463	0.00377278	0.0662038	0	357	212	239	331	313	313	1.3062	1.19663	1.11432	1.44399	1.36367	1.55614
ENSG00000108375	chr17	RNF43	58352500	58354986	7505	0.583154	-0.397813	0.00378793	0.0662062	0	46	21	30	58	44	42	0.0889631	0.062655	0.0739342	0.133744	0.101328	0.110374
ENSG00000134698	chr1	AGO4	35808172	35808435	7267	0.175785	3.91736	0.0037838	0.0662062	0	956	634	774	926	893	832	1.90944	1.95353	1.96997	2.20523	2.12384	2.25806
ENSG00000185163	chr12	DDX51	132136594	132139298	6365	-0.158261	5.00445	0.00378728	0.0662062	0	2326	1565	1756	1755	1794	1485	5.30413	5.50558	5.10271	4.77174	4.87136	4.60145
ENSG00000063180	chr19	CA11	48637942	48638144	2075	0.256976	2.3553	0.00380676	0.0664191	0	308	226	238	320	322	276	2.15444	2.43881	2.12145	2.66889	2.68203	2.62336
ENSG00000157227	chr14	MMP14	22836557	22836925	4464	0.158833	5.82859	0.00381015	0.0664191	0	3762	2423	2797	3331	3693	2930	12.232	12.1539	11.5889	12.9136	14.2982	12.9453
ENSG00000247077	chr12	PGAM5	132710819	132711067	3952	-0.13439	6.89273	0.0038329	0.0667278	0	8347	5768	6590	6465	6610	5720	30.656	32.681	30.842	28.3106	28.9075	28.5461
ENSG00000173898	chr11	SPTBN2	66685248	66686104	9137	-0.177742	4.56925	0.00385634	0.0670477	0	1721	1180	1297	1291	1345	1062	2.73388	2.89178	2.62549	2.44524	2.54416	2.29239
ENSG00000169439	chr8	SDC2	96493351	96494331	4536	0.144662	5.65699	0.00386653	0.0671365	0	3265	2109	2633	2959	3038	2777	10.4475	10.411	10.7362	11.2894	11.5755	12.0745
ENSG00000170271	chr5	FAXDC2	154818491	154820472	7222	0.373684	1.02823	0.00387498	0.0671952	0	138	75	80	133	122	120	0.277347	0.232536	0.204884	0.318707	0.291964	0.327711
ENSG00000064102	chr12	ASUN	26905181	26905536	3345	-0.168336	5.57393	0.00390288	0.0675903	0	3295	2197	2908	2553	2497	2376	14.2976	14.7069	16.0795	13.2085	12.9018	14.0093
ENSG00000130038	chr12	CRACR2A	3606633	3607630	12466	-0.191772	4.05616	0.00391939	0.0677876	0	1294	731	954	904	876	791	1.50664	1.31304	1.41545	1.25499	1.21452	1.25146
ENSG00000170873	chr8	MTSS1	124550790	124553692	7727	0.139444	7.08391	0.00392857	0.0678576	0	9352	5520	6852	8265	8118	7208	17.5669	15.9961	16.4014	18.511	18.1578	18.398
ENSG00000171951	chr2	SCG2	223596940	223599296	2719	-0.245729	3.13822	0.00395556	0.0682347	0	592	439	550	495	467	373	3.1602	3.61528	3.74135	3.15061	2.96848	2.70562
ENSG00000128422	chr17	KRT17	41619437	41619688	2537	0.207798	5.57206	0.00398713	0.0686898	0	3193	2081	2112	2908	3161	2406	18.2676	18.367	15.3974	19.8368	21.5343	18.7043
ENSG00000205476	chr14	CCDC85C	99500180	99515335	17449	-0.145707	6.86459	0.00400618	0.0689282	0	8604	5608	6260	6235	6656	5480	7.15702	7.19655	6.63557	6.18392	6.59279	6.19408
ENSG00000155506	chr5	LARP1	154712902	154713130	8492	-0.127552	8.79051	0.00401652	0.0690164	0	32703	20177	24707	24833	24108	21299	55.8959	53.2027	53.8127	50.6078	49.0656	49.4671
ENSG00000154743	chr3	TSEN2	12484432	12484517	5667	-0.208627	3.78093	0.004026	0.0690895	0	987	604	870	721	736	653	2.52794	2.38655	2.83949	2.20181	2.24466	2.27262
ENSG00000175938	chr16	ORAI3	30949066	30949517	2643	0.206177	3.93778	0.00403683	0.0690961	0	976	652	743	943	1024	757	5.35988	5.52379	5.19956	6.17465	6.69621	5.64893
ENSG00000183655	chr15	KLHL25	85759323	85761011	7219	0.199697	3.89481	0.00403524	0.0690961	0	948	667	688	915	938	781	1.90605	2.06888	1.76273	2.19352	2.2457	2.13374
ENSG00000109534	chr4	GAR1	109815510	109815545	2046	-0.194328	4.47208	0.00406682	0.0694927	0	1615	1068	1268	1113	1149	1157	11.457	11.6883	11.4627	9.41429	9.70601	11.1531
ENSG00000175985	chr14	PLEKHD1	69484692	69485114	8097	0.233611	2.75761	0.0040789	0.0694927	0	451	281	304	404	429	373	0.808453	0.777086	0.694423	0.863486	0.915713	0.908556
ENSG00000179023	chr1	KLHDC7A	18480982	18486126	5145	0.397847	0.895714	0.0040722	0.0694927	0	111	57	96	104	130	110	0.313141	0.248071	0.345112	0.349821	0.436701	0.421672
ENSG00000183696	chr7	UPP1	48088628	48088923	4577	-0.198104	5.38717	0.00408101	0.0694927	0	3016	2205	2203	2356	2261	1861	9.5643	10.7873	8.90242	8.90825	8.5378	8.01923
ENSG00000163932	chr3	PRKCD	53156009	53156199	3396	0.169804	4.60993	0.00412171	0.0700955	0	1573	1082	1173	1453	1512	1317	6.72301	7.13422	6.38859	7.4045	7.69503	7.64866
ENSG00000108651	chr17	UTP6	31860899	31863516	6450	-0.140232	6.60214	0.00412891	0.0701278	0	6954	4436	5647	5374	5109	4830	15.6487	15.3999	16.1932	14.419	13.69	14.7691
ENSG00000102172	chrX	SMS	21940573	21940873	2160	-0.132894	8.55711	0.0041419	0.0702584	0	26398	17302	22081	20600	20273	18677	177.386	179.362	189.077	165.048	162.215	170.538
ENSG00000137309	chr6	HMGA1	34236873	34236963	2327	-0.154134	8.18189	0.00415967	0.0703793	0	21018	14505	15441	15927	16375	13380	131.098	139.575	122.731	118.45	121.622	113.404
ENSG00000149483	chr11	TMEM138	61362001	61362420	6348	-0.155086	4.68895	0.00415738	0.0703793	0	1805	1230	1491	1419	1410	1217	4.12708	4.33866	4.34425	3.86851	3.83891	3.78112
ENSG00000182326	chr12	C1S	6988259	6988369	6462	0.152592	5.52179	0.00417127	0.0704853	0	2993	1833	2462	2803	2811	2410	6.72268	6.35159	7.04686	7.50679	7.51831	7.35558
ENSG00000198517	chr7	MAFK	1530714	1530898	4458	0.163457	5.31636	0.00419057	0.0707212	0	2731	1675	1900	2474	2444	2068	8.89169	8.41321	7.88294	9.60412	9.47518	9.14908
ENSG00000186654	chr22	PRR5	44668547	44668805	5247	-0.212891	3.35339	0.0042157	0.0710547	0	748	517	560	521	585	461	2.06916	2.20631	1.97402	1.7184	1.92695	1.73283
ENSG00000198417	chr16	MT1F	56657694	56658086	1889	0.215824	3.15888	0.00427305	0.0719296	0	576	381	419	554	579	455	4.42581	4.51627	4.10258	5.07547	5.29752	4.75058
ENSG00000136603	chr3	SKIL	170357678	170357856	7782	0.172242	5.14071	0.00430884	0.07244	0	2289	1383	1886	2145	2052	1988	4.2693	3.9794	4.48255	4.77017	4.55735	5.0384
ENSG00000164024	chr4	METAP1	98995620	98995867	4117	-0.149724	5.77576	0.00431999	0.0725352	0	3788	2542	3272	3029	2918	2663	13.3546	13.8255	14.6997	12.7326	12.2498	12.7573
ENSG00000124784	chr6	RIOK1	7389496	7390073	3237	-0.156864	5.05446	0.00435068	0.0729581	0	2362	1506	1985	1815	1780	1612	10.5911	10.4176	11.3421	9.70358	9.50394	9.82176
ENSG00000073712	chr14	FERMT2	52857268	52858550	8510	0.138393	7.81178	0.00436061	0.073032	0	14666	9100	12075	13681	13197	12153	25.0141	23.9441	26.2441	27.8219	26.8023	28.1657
ENSG00000165948	chr14	IFI27L1	94081282	94081449	2380	0.151548	4.98069	0.00436664	0.0730404	0	2092	1317	1596	1902	1981	1630	12.7581	12.3907	12.4031	13.8303	14.3858	13.5076
ENSG00000204580	chr6	DDR1	30876421	30876559	9122	0.193744	4.96527	0.0044059	0.0736041	0	2089	1375	1406	1926	2002	1605	3.32392	3.3752	2.85082	3.65396	3.79315	3.47018
ENSG00000145920	chr5	CPLX2	175796310	175796784	7099	-0.532654	-0.178991	0.0044373	0.0740352	0	60	55	52	42	39	34	0.122675	0.173481	0.135482	0.102388	0.0949497	0.0944602
ENSG00000035403	chr10	VCL	73995193	73995231	9992	0.122283	8.498	0.00447352	0.0744518	0	23982	15279	18693	22028	21306	19176	34.8366	34.2397	34.602	38.1523	36.8532	37.8506
ENSG00000166311	chr11	SMPD1	6390431	6390916	2750	0.203391	3.59201	0.00447187	0.0744518	0	768	531	566	704	778	653	4.05351	4.32363	3.80678	4.43035	4.8896	4.68325
ENSG00000163898	chr3	LIPH	185506262	185508877	4122	0.456015	0.538391	0.00448093	0.0744814	0	75	66	58	99	83	90	0.264092	0.358528	0.260252	0.415648	0.348014	0.430627
ENSG00000017483	chrX	SLC38A5	48458537	48459034	4014	-0.152702	5.63399	0.0045161	0.0749718	0	3569	2467	2673	2756	2684	2361	12.9054	13.7619	12.3168	11.8823	11.5566	11.6007
ENSG00000174177	chr16	CTU2	88706463	88706598	3532	-0.216411	4.08971	0.00454354	0.0753328	0	1306	856	894	891	985	738	5.36692	5.42675	4.68157	4.36571	4.81994	4.121
ENSG00000107815	chr10	C10orf2	100987367	100987557	3508	-0.139842	5.59736	0.00457085	0.0756908	0	3410	2337	2708	2687	2657	2298	14.109	14.9172	14.2779	13.2558	13.0906	12.9199
ENSG00000106541	chr7	AGR2	16791811	16792957	2845	0.202169	4.20995	0.00458632	0.0758453	0	1118	731	1018	1099	1112	1062	5.70377	5.75337	6.6182	6.68519	6.75536	7.36223
ENSG00000197496	chr20	SLC2A10	46709487	46709740	5000	0.162868	4.8256	0.00459165	0.0758453	0	1811	1251	1393	1735	1775	1459	5.25716	5.6024	5.15295	6.0052	6.13557	5.75509
ENSG00000123545	chr6	NDUFAF4	96889313	96891391	2540	-0.207834	3.58606	0.0046447	0.0766259	0	835	552	755	652	613	578	4.7715	4.86623	5.49779	4.44234	4.17112	4.48809
ENSG00000140961	chr16	OSGIN1	83948282	83948332	3460	0.255175	2.84782	0.00466155	0.0768082	0	443	326	319	426	477	391	1.85836	2.10974	1.70525	2.13075	2.3827	2.22878
ENSG00000133048	chr1	CHI3L1	203178931	203179585	3408	0.21682	2.91319	0.004672	0.0768846	0	513	299	352	458	466	413	2.18484	1.96453	1.91037	2.32575	2.36327	2.39011
ENSG00000027869	chr1	SH2D2A	156806243	156806573	2512	-0.256279	2.22824	0.00469857	0.07713	0	337	217	292	232	252	219	1.94721	1.93431	2.15	1.59833	1.73383	1.71946
ENSG00000180817	chr10	PPA1	70202830	70203186	5164	-0.14753	7.5766	0.00469471	0.07713	0	13085	8826	11509	10474	10085	9454	36.7782	38.2706	41.2217	35.1014	33.7533	36.1074
ENSG00000065609	chr6	SNAP91	83552880	83554285	6651	0.316005	1.96636	0.00472777	0.077226	0	241	138	199	283	228	202	0.525936	0.4646	0.553402	0.736372	0.592481	0.599006
ENSG00000120129	chr5	DUSP1	172768090	172769132	2019	-0.145682	8.77494	0.00472437	0.077226	0	31760	21645	23323	23198	24185	21561	228.321	240.054	213.66	198.844	207.031	210.62
ENSG00000124275	chr5	MTRR	7851186	7851585	6498	-0.144451	5.3694	0.00471249	0.077226	0	2954	1913	2383	2225	2229	2050	6.59832	6.59208	6.78295	5.92582	5.92866	6.22216
ENSG00000172888	chr3	ZNF621	40524878	40525274	8354	-0.173443	4.85899	0.00471732	0.077226	0	2178	1312	1668	1593	1466	1454	3.78413	3.51663	3.69297	3.30004	3.03295	3.43271
ENSG00000141994	chr19	DUS3L	5784832	5785511	3642	-0.234162	4.83845	0.00476451	0.0777303	0	2106	1531	1499	1466	1689	1218	8.39307	9.41288	7.61266	6.96614	8.01523	6.59591
ENSG00000154781	chr3	CCDC174	14651746	14651878	3556	-0.163522	4.38723	0.00477134	0.0777459	0	1502	965	1224	1109	1122	1036	6.13071	6.07649	6.3664	5.39719	5.45327	5.74599
ENSG00000108561	chr17	C1QBP	5432777	5433164	2335	-0.130749	8.08822	0.00480037	0.0780267	0	18714	12712	15951	14888	15001	13209	116.327	121.903	126.35	110.344	111.035	111.571
ENSG00000173334	chr8	TRIB1	125430321	125431262	4138	0.131628	7.20749	0.00479649	0.0780267	0	9785	6344	7458	9093	8531	7989	34.322	34.3289	33.3355	38.029	35.6316	38.0776
ENSG00000102226	chrX	USP11	47232690	47233219	5269	0.127752	7.58108	0.00481443	0.0780997	0	12697	8380	9498	11554	11614	10017	34.9764	35.6125	33.341	37.9492	38.096	37.4953
ENSG00000108010	chr10	GLRX3	130136399	130136512	5173	-0.152112	6.30022	0.00482881	0.0780997	0	5507	3566	4778	4310	4192	3869	15.4517	15.4357	17.0836	14.4189	14.0057	14.7511
ENSG00000126878	chr9	AIF1L	131096476	131096660	5299	0.165194	4.20763	0.00484028	0.0780997	0	1207	780	921	1131	1159	948	3.3061	3.296	3.2147	3.69374	3.78021	3.52843
ENSG00000135127	chr12	CCDC64	119989869	119990297	5484	0.243493	2.64582	0.0048372	0.0780997	0	377	270	303	404	404	313	0.997807	1.10244	1.02193	1.27492	1.27324	1.12568
ENSG00000151151	chr10	IPMK	58191517	58196698	6133	0.178849	4.51002	0.00482779	0.0780997	0	1545	864	1184	1366	1387	1252	3.65644	3.15448	3.5707	3.85457	3.90868	4.02623
ENSG00000170448	chr4	NFXL1	47847233	47848336	4484	-0.188104	3.59266	0.004839	0.0780997	0	834	601	698	651	631	583	2.69962	3.00121	2.87915	2.51254	2.43215	2.56431
ENSG00000136940	chr9	PDCL	122798389	122798539	3147	0.163612	4.55402	0.00486314	0.078373	0	1533	1002	1164	1354	1470	1285	7.07046	7.12948	6.84118	7.44595	8.07322	8.05329
ENSG00000184602	chr16	SNN	11668414	11668540	3312	0.142778	5.5843	0.00487327	0.0784407	0	3213	2037	2383	2812	2977	2558	14.0807	13.7717	13.3079	14.6934	15.5351	15.2327
ENSG00000273820	chrX	USP27X	49879948	49882565	2618	0.234091	2.46396	0.00488077	0.0784659	0	341	221	280	325	356	302	1.89055	1.89021	1.97817	2.14838	2.35021	2.27512
ENSG00000143147	chr1	GPR161	168079543	168085796	11224	0.18637	3.91918	0.00488758	0.0784801	0	1001	645	717	882	925	855	1.29446	1.28676	1.18153	1.35994	1.42436	1.5024
ENSG00000052802	chr4	MSMO1	165327623	165327764	2892	0.148211	8.07334	0.00489747	0.0785435	0	17167	10801	14787	16309	15930	14692	86.1586	83.6282	94.5706	97.5949	95.2015	100.196
ENSG00000103257	chr16	SLC7A5	87830023	87833025	4745	-0.156689	8.4501	0.00492799	0.0787139	0	25039	17725	18552	19015	19725	16211	76.592	83.6444	72.3151	69.3519	71.8467	67.3815
ENSG00000132463	chr4	GRSF1	70815782	70820861	7785	-0.158982	6.09597	0.00492721	0.0787139	0	4710	3120	4200	3681	3693	3338	8.78142	8.97394	9.9785	8.18286	8.19874	8.45658
ENSG00000157693	chr9	C9orf91	114611206	114611564	4792	-0.156152	4.61706	0.00493189	0.0787139	0	1714	1196	1393	1310	1351	1184	5.19154	5.58858	5.37661	4.731	4.87264	4.87306
ENSG00000184588	chr1	PDE4B	65792514	65792630	8644	0.211314	3.17314	0.0049217	0.0787139	0	565	342	487	556	562	482	0.948716	0.885928	1.04205	1.11316	1.12369	1.09976
ENSG00000151414	chr1	NEK7	198156963	198157276	5485	0.178683	4.47494	0.00494338	0.0788022	0	1436	864	1192	1398	1294	1217	3.79997	3.52715	4.01952	4.41091	4.07741	4.37604
ENSG00000147383	chrX	NSDHL	152830967	152831117	1996	0.126243	7.0485	0.00498545	0.0793773	0	8740	5603	6832	7812	7869	7210	63.5555	62.8561	63.3085	67.7329	68.1373	71.2429
ENSG00000239900	chr22	ADSL	40346500	40346711	5632	-0.122496	7.67195	0.00499422	0.0794212	0	14283	9567	11604	11101	11353	9936	36.8095	38.0365	38.1083	34.1112	34.8397	34.7949
ENSG00000115761	chr2	NOL10	10570766	10572190	3824	-0.15247	5.60046	0.00506426	0.0804384	0	3370	2235	2911	2658	2566	2389	12.7913	13.0872	14.0799	12.0292	11.5975	12.3216
ENSG00000003402	chr2	CFLAR	201116104	201116481	22529	0.139186	5.79847	0.00508497	0.0804775	0	3667	2261	2945	3386	3298	2986	2.3625	2.24722	2.41779	2.60102	2.53008	2.61406
ENSG00000075407	chr10	ZNF37A	38094336	38094490	9626	-0.180351	4.7328	0.00507602	0.0804775	0	1967	1161	1609	1406	1390	1328	2.96593	2.70068	3.09161	2.52777	2.49572	2.72094
ENSG00000179218	chr19	CALR	12938578	12939235	2714	0.112079	10.3925	0.00508001	0.0804775	0	89453	57455	69272	79084	82039	70576	478.396	474.029	472.087	504.286	522.44	512.878
ENSG00000100353	chr22	EIF3D	36510850	36511000	4070	-0.119202	8.53473	0.00509526	0.080544	0	26220	17141	21150	20445	20463	18072	93.5063	94.3037	96.1149	86.9342	86.8963	87.5747
ENSG00000127415	chr4	IDUA	986997	987242	4000	-0.372344	1.13247	0.00510138	0.0805445	0	184	104	120	114	119	79	0.667668	0.582184	0.554876	0.493223	0.514178	0.389524
ENSG00000173812	chr17	EIF1	41688885	41690189	3623	-0.119713	9.29055	0.00515483	0.0812915	0	44014	29312	35497	35007	34410	30203	176.33	181.161	181.217	167.219	164.151	164.418
ENSG00000113140	chr5	SPARC	151661096	151663599	4854	0.120102	8.46855	0.00516275	0.0813195	0	23123	15063	18543	21154	21656	18438	69.1428	69.4862	70.6569	75.4207	77.1089	74.9171
ENSG00000129353	chr19	SLC44A2	10602457	10602561	5216	0.138448	5.2534	0.00518398	0.08146	0	2520	1614	1937	2308	2304	2015	7.01238	6.92872	6.86857	7.65766	7.63433	7.61912
ENSG00000184792	chr22	OSBP2	30693782	30694072	6700	-0.194613	5.10716	0.00517924	0.08146	0	2413	1847	1830	1889	1852	1594	5.22739	6.17276	5.05185	4.87927	4.77741	4.69224
ENSG00000143748	chr1	NVL	224227334	224227670	4813	-0.147975	5.25044	0.00525601	0.0824937	0	2690	1737	2255	2099	2047	1840	8.11221	8.08111	8.66573	7.54735	7.35069	7.53996
ENSG00000010318	chr3	PHF7	52410561	52411247	3463	0.172183	4.01038	0.00532334	0.0834516	0	1063	643	829	943	1019	865	4.45537	4.15763	4.42768	4.71256	5.08567	4.92641
ENSG00000026950	chr6	BTN3A1	26402237	26402412	5547	0.215087	3.79833	0.005346	0.0837038	0	851	522	776	878	824	770	2.22676	2.10717	2.58749	2.73927	2.56741	2.73779
ENSG00000115525	chr2	ST3GAL5	85839144	85840392	5549	0.162976	4.52639	0.00535208	0.0837038	0	1465	971	1189	1420	1328	1280	3.832	3.91824	3.96316	4.42865	4.13628	4.54949
ENSG00000085831	chr1	TTC39A	51287258	51288280	9362	0.17858	3.58214	0.00542103	0.0845458	0	758	515	597	747	726	631	1.17518	1.23176	1.17945	1.38086	1.34028	1.32931
ENSG00000103326	chr16	CAPN15	527717	528029	7720	-0.277979	5.26253	0.00543148	0.0845458	0	2972	2148	1875	1942	2239	1595	5.58771	6.23023	4.49219	4.35341	5.0126	4.07484
ENSG00000146733	chr7	PSPH	56011051	56011233	2762	-0.145604	5.19412	0.00542898	0.0845458	0	2550	1744	2109	1955	2002	1801	13.4004	14.1387	14.123	12.2496	12.5276	12.8605
ENSG00000164051	chr3	CCDC51	48432164	48433166	2410	-0.14683	5.05377	0.00541331	0.0845458	0	2399	1586	1841	1786	1880	1563	14.4483	14.7358	14.129	12.8252	13.4824	12.7911
ENSG00000162783	chr1	IER5	181088712	181092899	4188	0.12927	7.58518	0.00545482	0.0848094	0	12941	8279	9493	11791	11628	9898	44.8501	44.2648	41.9248	48.7239	47.9871	46.6131
ENSG00000162402	chr1	USP24	55066359	55069107	11708	-0.164765	6.70038	0.00547119	0.084964	0	7951	4666	5883	5594	5275	5347	9.85693	8.92378	9.29374	8.26871	7.78692	9.0073
ENSG00000119915	chr10	ELOVL3	102226328	102226649	1371	0.268912	1.87524	0.00552061	0.085631	0	238	140	174	241	220	198	2.51966	2.28653	2.3474	3.04213	2.77339	2.84836
ENSG00000163545	chr1	NUAK2	205302059	205304513	3405	-0.152769	6.83898	0.00555151	0.0860094	0	8592	5614	5959	6249	6371	5380	36.6252	36.9184	32.3691	31.7608	32.3383	31.1625
ENSG00000179348	chr3	GATA2	128479427	128481318	4459	0.187251	4.01795	0.0055651	0.086119	0	1089	671	775	948	1065	845	3.54481	3.36955	3.21469	3.67933	4.12799	3.73754
ENSG00000105926	chr7	MPP6	24573268	24573593	9369	-0.17118	5.21534	0.005572	0.0861252	0	2591	1673	2303	2080	1936	1777	4.01399	3.99843	4.54648	3.8421	3.5714	3.74077
ENSG00000047346	chr15	FAM214A	52581317	52582307	9832	0.165477	4.31068	0.00562008	0.0864668	0	1310	778	1045	1195	1205	1074	1.93389	1.77184	1.96584	2.10341	2.11822	2.15442
ENSG00000087116	chr5	ADAMTS2	179110851	179114324	7687	0.181256	6.18228	0.00561732	0.0864668	0	5131	3032	3301	4513	4547	3756	9.6883	8.83201	7.94261	10.1603	10.2234	9.63687
ENSG00000088538	chr3	DOCK3	50675241	50675300	8755	0.255116	2.07696	0.00569854	0.0864668	0	275	164	200	269	246	240	0.45591	0.419445	0.422521	0.531734	0.48563	0.540657
ENSG00000099250	chr10	NRP1	33177492	33180365	11522	-0.129037	6.35414	0.00565148	0.0864668	0	5801	3786	4687	4416	4535	4005	7.30765	7.35766	7.52388	6.63284	6.80261	6.85554
ENSG00000105939	chr7	ZC3HAV1	139043520	139047853	8235	-0.134522	7.42348	0.00566866	0.0864668	0	12134	7820	10074	9437	9075	8599	21.3867	21.2633	22.6263	19.8321	19.0462	20.5945
ENSG00000108021	chr10	FAM208B	5684838	5685175	10960	-0.14672	6.26631	0.00564354	0.0864668	0	5585	3440	4529	4292	4017	3797	7.39631	7.02805	7.64304	6.77715	6.33458	6.83278
ENSG00000113369	chr5	ARRDC3	91368724	91371456	4934	0.202558	3.9898	0.00563296	0.0864668	0	937	632	887	983	967	864	2.7564	2.86817	3.32506	3.44788	3.3873	3.45368
ENSG00000125971	chr20	DYNLRB1	34516409	34516461	2460	0.124186	6.47467	0.00563949	0.0864668	0	5830	3804	4585	5377	5363	4650	34.3982	34.6252	34.473	37.8271	37.679	37.2808
ENSG00000133935	chr14	C14orf1	75649791	75651634	2633	0.118884	7.72817	0.00563411	0.0864668	0	13987	8930	11099	12655	12698	11261	77.1039	75.943	77.9664	83.1782	83.351	84.3516
ENSG00000148187	chr9	MRRF	122264603	122264938	3162	-0.161779	4.84195	0.00569624	0.0864668	0	2002	1314	1734	1571	1515	1398	9.18977	9.30509	10.1429	8.5983	8.28089	8.71992
ENSG00000148291	chr9	SURF2	133356552	133356670	1008	-0.158749	4.45881	0.00569867	0.0864668	0	1584	1047	1239	1173	1256	1017	22.8085	23.258	22.7345	20.1389	21.5355	19.8988
ENSG00000150961	chr4	SEC24D	118722823	118723655	9920	0.158363	4.48026	0.00567319	0.0864668	0	1457	914	1155	1387	1298	1213	2.13182	2.06311	2.1535	2.41971	2.26146	2.41166
ENSG00000169174	chr1	PCSK9	55039548	55040044	4981	0.166858	8.75582	0.00566999	0.0864668	0	29185	18989	20004	25824	27987	22186	85.0444	85.3636	74.2805	89.7233	97.1105	87.8475
ENSG00000180425	chr11	C11orf71	114391443	114391665	1703	0.224727	2.62364	0.00562192	0.0864668	0	418	245	285	384	382	330	3.56258	3.22135	3.09531	3.90225	3.87681	3.82179
ENSG00000198727	chrM	MT-CYB	14747	15887	1141	0.20735	9.3737	0.00569655	0.0864668	0	41568	28903	32023	45055	35196	37499	528.781	567.211	519.1	683.369	533.131	648.188
ENSG00000198920	chr17	KIAA0753	6578148	6578281	6299	-0.171913	4.16645	0.0056841	0.0864668	0	1282	819	1074	969	938	887	2.95406	2.91138	3.1536	2.66226	2.5737	2.77728
ENSG00000140057	chr14	AK7	96392111	96392259	5001	0.201222	3.17201	0.00572873	0.0866121	0	565	353	479	539	549	504	1.63981	1.58054	1.77155	1.86522	1.89732	1.98765
ENSG00000146386	chr6	ABRACL	139028682	139028875	1200	0.154794	4.76852	0.00571736	0.0866121	0	1747	1100	1463	1647	1643	1467	21.1307	20.5257	22.5495	23.7526	23.6637	24.111
ENSG00000168502	chr18	MTCL1	8705661	8706713	12665	-0.17433	4.09987	0.00572873	0.0866121	0	1323	779	947	919	931	818	1.5162	1.37727	1.38299	1.25577	1.27049	1.27384
ENSG00000213023	chr19	SYT3	50621307	50621428	3832	0.32494	1.69058	0.00573442	0.0866121	0	216	135	124	198	215	176	0.818146	0.788852	0.598509	0.894206	0.969704	0.905846
ENSG00000183161	chr11	FANCF	22622519	22626787	4269	-0.290779	1.80863	0.00578403	0.0872617	0	271	181	186	179	194	145	0.921395	0.949379	0.805863	0.725646	0.78542	0.669898
ENSG00000115594	chr2	IL1R1	102064544	102064646	7083	0.145459	5.6492	0.00579943	0.0873943	0	3263	2012	2704	3032	3000	2704	6.68655	6.3606	7.06096	7.40815	7.32032	7.52933
ENSG00000197959	chr1	DNM3	171841498	171841817	11317	0.446281	0.515666	0.00581963	0.087599	0	74	49	74	110	78	79	0.094908	0.0969509	0.120941	0.168213	0.119121	0.137677
ENSG00000213585	chr5	VDAC1	133971915	133972862	3163	-0.123749	9.13953	0.00587146	0.0882787	0	39762	26024	32451	30755	30508	28185	182.462	184.231	189.759	168.273	166.702	175.746
ENSG00000165806	chr10	CASP7	113679162	113679349	3528	0.147058	5.18791	0.00588815	0.0884291	0	2387	1465	1940	2173	2217	1958	9.82034	9.29814	10.1706	10.6593	10.8608	10.9459
ENSG00000135114	chr12	OASL	121020292	121021058	2336	-0.162774	5.492	0.0059507	0.0892673	0	3100	2185	2616	2392	2626	2037	19.2616	20.9443	20.7128	17.7209	19.4289	17.1983
ENSG00000138385	chr2	SSB	169791933	169793832	5113	-0.16434	7.39029	0.00596473	0.0893764	0	11821	7435	10403	9195	8622	8381	33.5568	32.5606	37.632	31.1225	29.1446	32.3286
ENSG00000179833	chr2	SERTAD2	64631621	64636875	6274	0.166192	5.44295	0.00598658	0.0895011	0	2939	1771	2171	2755	2438	2422	6.7992	6.32064	6.40015	7.59933	6.71607	7.61372
ENSG00000221963	chr22	APOL6	35648395	35648623	10121	-0.150416	6.29006	0.00598221	0.0895011	0	5265	3776	4622	4146	4302	3844	7.55053	8.35402	8.44658	7.08931	7.34638	7.49078
ENSG00000203879	chrX	GDI1	154436920	154437299	5249	0.132762	6.45093	0.0060111	0.0897662	0	5931	3622	4452	5336	5377	4483	16.4004	15.4511	15.6875	17.5929	17.7047	16.8445
ENSG00000121897	chr4	LIAS	39459000	39459162	2464	-0.215083	2.75338	0.00608829	0.0908164	0	480	315	409	360	373	298	2.8275	2.86258	3.07013	2.52848	2.61634	2.3853
ENSG00000160439	chr19	RDH13	55039108	55039264	8594	-0.186751	3.82583	0.00609521	0.0908173	0	1049	698	770	728	750	714	1.77167	1.81864	1.65718	1.466	1.50832	1.63859
ENSG00000103449	chr16	SALL1	51135975	51137552	5660	0.202294	3.22948	0.00611408	0.0908937	0	572	396	481	564	611	485	1.46684	1.56663	1.57182	1.72449	1.86574	1.69002
ENSG00000259494	chr15	MRPL46	88459476	88459863	6432	-0.132417	5.62884	0.0061124	0.0908937	0	3486	2292	2859	2726	2719	2384	7.86654	7.97913	8.22134	7.33462	7.30616	7.31017
ENSG00000179604	chr17	CDC42EP4	73283624	73286612	5007	0.14947	5.48488	0.00614817	0.0912978	0	2954	1904	2241	2606	2881	2328	8.56319	8.51484	8.27826	9.00731	9.9447	9.17007
ENSG00000132763	chr1	MMACHC	45500053	45500413	5296	-0.162479	4.44798	0.00616238	0.0914063	0	1587	1044	1216	1118	1223	1069	4.34942	4.41407	4.24678	3.65336	3.99121	3.98104
ENSG00000188153	chrX	COL4A5	108439844	108440206	8738	0.167102	5.41863	0.00620532	0.0919402	0	3026	1721	2045	2593	2662	2250	5.02643	4.41018	4.32868	5.13557	5.26529	5.07852
ENSG00000102886	chr16	GDPD3	30104810	30105009	1891	0.535857	-0.304933	0.00621676	0.0920066	0	55	23	28	55	58	39	0.422157	0.272347	0.273868	0.503349	0.530106	0.406762
ENSG00000172375	chr11	C2CD2L	119102198	119102375	9216	0.2185	3.51917	0.00624514	0.0923234	0	779	493	499	722	718	601	1.22687	1.19782	1.00146	1.35579	1.34651	1.28617
ENSG00000078902	chr11	TOLLIP	1274371	1277253	5983	0.184474	4.43162	0.00627717	0.0926137	0	1381	969	1011	1379	1332	1098	3.35025	3.62653	3.12541	3.98881	3.84779	3.61952
ENSG00000185880	chr15	TRIM69	44728988	44729552	9265	0.225328	2.37662	0.00628504	0.0926137	0	327	212	256	312	319	291	0.512277	0.512363	0.511057	0.582783	0.595075	0.619462
ENSG00000271949	chr1	RP11-302M6.4	89633140	89633322	654	-0.220978	2.97961	0.00628578	0.0926137	0	569	408	432	409	449	347	12.6281	13.9691	12.2175	10.8229	11.8657	10.4645
ENSG00000166342	chr18	NETO1	72742314	72742770	5509	-0.183592	4.36743	0.00630643	0.09264	0	1377	995	1269	1106	1088	1006	3.62797	4.04424	4.26053	3.4744	3.41336	3.60157
ENSG00000167363	chr17	FN3K	82735575	82735777	3872	0.200499	3.98922	0.00630857	0.09264	0	1069	685	716	939	1037	837	4.00724	3.96134	3.42021	4.1969	4.62881	4.26341
ENSG00000257921	chr12	RP11-571M6.15	57773028	57773128	679	-0.176183	3.58883	0.00630069	0.09264	0	845	582	696	630	652	586	18.063	19.1929	18.9589	16.0572	16.596	17.0214
ENSG00000108370	chr17	RGS9	65137431	65137597	3664	0.345663	1.22431	0.00638015	0.0934837	0	160	71	110	150	153	124	0.633822	0.4339	0.55528	0.70849	0.721709	0.667472
ENSG00000185215	chr14	TNFAIP2	103123442	103123483	5029	0.158547	5.00076	0.00637318	0.0934837	0	2145	1400	1512	1970	1926	1702	6.19082	6.23352	5.5609	6.77927	6.61913	6.6749
ENSG00000111358	chr12	GTF2H3	123633739	123633872	3996	-0.136373	6.24633	0.00641139	0.0938375	0	5453	3411	4445	4089	4138	3758	19.8067	19.1136	20.5741	17.7088	17.8975	18.5481
ENSG00000121417	chr19	ZNF211	57630395	57630494	3300	0.183878	3.52393	0.00643065	0.0940154	0	778	460	564	684	695	643	3.42191	3.12127	3.16111	3.58707	3.63996	3.84294
ENSG00000036549	chr1	ZZZ3	77562416	77565784	9008	-0.150043	6.37612	0.00645189	0.0942218	0	5800	3775	5011	4704	4326	4026	9.34549	9.38373	10.2889	9.03726	8.30012	8.8148
ENSG00000183421	chr21	RIPK4	41739369	41741997	4033	0.158883	5.8753	0.00645912	0.0942234	0	3873	2611	2772	3644	3640	3001	13.9387	14.4966	12.7128	15.6368	15.5991	14.6759
ENSG00000160072	chr1	ATAD3B	1471769	1472089	7682	-0.300194	2.20823	0.00649655	0.0945609	0	387	227	236	231	259	192	0.731205	0.661666	0.568214	0.520398	0.582709	0.49294
ENSG00000173588	chr12	CEP83	94306449	94306625	6925	-0.23035	3.05018	0.00649299	0.0945609	0	618	365	510	458	399	401	1.2953	1.18021	1.36215	1.14457	0.995817	1.14207
ENSG00000153317	chr8	ASAP1	130052104	130054805	8280	-0.133219	8.10144	0.00651879	0.0945891	0	20308	12245	15713	15192	14502	13710	35.5991	33.1143	35.0997	31.7528	30.2708	32.6568
ENSG00000173482	chr18	PTPRM	7566782	7567891	9900	0.1711	3.89571	0.00651993	0.0945891	0	956	621	758	947	861	801	1.4016	1.40457	1.41615	1.65544	1.50312	1.59575
ENSG00000176678	chr16	FOXL1	86576368	86576454	3742	0.167323	3.89962	0.00651077	0.0945891	0	953	611	781	921	877	814	3.69651	3.65615	3.86031	4.25945	4.05062	4.2903
ENSG00000162086	chr16	ZNF75A	3305406	3305643	8063	-0.177073	3.95943	0.00653424	0.0946221	0	1139	689	933	859	851	710	2.05036	1.91342	2.14023	1.84372	1.82414	1.73672
ENSG00000166448	chr7	TMEM130	98846488	98848208	4663	0.226437	2.76416	0.00653651	0.0946221	0	466	256	325	433	428	349	1.45052	1.22931	1.28912	1.60702	1.58637	1.47614
ENSG00000133874	chr8	RNF122	33547755	33548867	1868	0.323954	1.35966	0.00656485	0.0949285	0	150	113	112	165	164	138	1.16551	1.35453	1.10896	1.52864	1.51738	1.45703
ENSG00000108433	chr17	GOSR2	46923117	46923221	5285	-0.13227	5.53496	0.00657841	0.0950207	0	3304	2167	2625	2606	2528	2205	9.07398	9.18123	9.18669	8.53351	8.2672	8.22869
ENSG00000179085	chr1	DPM3	155139891	155140245	622	0.194334	3.60153	0.00660367	0.0952815	0	826	477	594	695	782	665	19.2749	17.1718	17.6633	19.3372	21.7291	21.0862
ENSG00000155380	chr1	SLC16A1	112911847	112914165	5312	-0.131371	7.14666	0.00664702	0.0958026	0	9990	6532	8217	7721	7509	7165	27.2967	27.5344	28.6108	25.1544	24.4315	26.6027
ENSG00000079974	chr22	RABL2B	50767501	50767708	5870	-0.18023	3.70285	0.00665646	0.0958342	0	908	620	773	683	742	597	2.24518	2.36505	2.43566	2.01363	2.1847	2.00587
ENSG00000110628	chr11	SLC22A18	2899721	2899806	5316	0.452355	0.53202	0.00671584	0.096584	0	69	63	66	86	110	75	0.188394	0.265364	0.229633	0.27997	0.35763	0.278255
ENSG00000112773	chr6	FAM46A	81491439	81491681	6053	0.159131	4.48173	0.00673075	0.0965885	0	1445	897	1187	1365	1313	1224	3.46497	3.31825	3.62706	3.90265	3.74904	3.98821
ENSG00000134058	chr5	CDK7	69234841	69234907	2370	-0.151047	5.17996	0.00672842	0.0965885	0	2522	1662	2177	1974	1940	1777	15.4454	15.7025	16.9897	14.4144	14.1475	14.7879
ENSG00000108947	chr17	EFNB3	7705202	7705720	3222	0.157711	4.11272	0.00678215	0.0971154	0	1164	708	865	1057	1050	915	5.24361	4.92034	4.96552	5.67737	5.63235	5.60096
ENSG00000175283	chr9	DOLK	128945530	128947619	2090	0.169228	4.25828	0.00677862	0.0971154	0	1231	806	968	1094	1240	1021	8.54898	8.63527	8.5665	9.05877	10.2542	9.63489
ENSG00000140104	chr14	C14orf79	104985775	104985878	5225	-0.242672	2.62212	0.00679062	0.0971316	0	490	296	327	303	341	286	1.36117	1.26851	1.15754	1.00359	1.12796	1.07956
ENSG00000270316	chr10	C10orf32-ASMT	102854272	102854427	2670	0.146168	4.76729	0.00680959	0.0972978	0	1786	1106	1433	1657	1623	1460	9.70896	9.27536	9.92681	10.7401	10.5059	10.7847
ENSG00000023445	chr11	BIRC3	102317450	102317571	7518	0.151511	5.58922	0.00687879	0.0981805	0	3042	1956	2619	2859	2859	2670	5.87299	5.82577	6.44329	6.58127	6.57261	7.00448
ENSG00000109472	chr4	CPE	165361194	165361311	2958	0.143189	5.83309	0.00689551	0.0983131	0	3808	2259	3029	3525	3369	3028	18.6854	17.1004	18.9398	20.6233	19.6847	20.1895
ENSG00000116922	chr1	C1orf109	37681570	37683160	4434	-0.139462	4.88256	0.00691948	0.0985486	0	2114	1370	1680	1601	1622	1429	6.92009	6.9185	7.0079	6.24876	6.32239	6.35629
ENSG00000154930	chr20	ACSS1	25006230	25006925	8691	0.160741	4.59715	0.00693676	0.0985825	0	1610	1056	1151	1479	1497	1260	2.6888	2.7207	2.44952	2.94508	2.977	2.85935
ENSG00000185924	chr17	RTN4RL1	1934677	1937808	3625	0.421555	0.834573	0.00693322	0.0985825	0	86	82	80	115	128	90	0.344344	0.506516	0.408185	0.54902	0.610279	0.489668
ENSG00000186603	chr1	HPDL	45326905	45328533	1629	-0.209117	3.19883	0.00696314	0.0988437	0	641	476	515	481	521	408	5.71136	6.54294	5.84737	5.11001	5.52768	4.93976
ENSG00000188735	chr12	TMEM120B	121712752	121712964	8449	-0.159776	4.63615	0.00697008	0.0988437	0	1876	1171	1347	1385	1380	1133	3.22278	3.10341	2.94874	2.83689	2.82293	2.64479
ENSG00000155099	chr8	TMEM55A	90993796	90995820	3066	0.25379	2.14831	0.00706145	0.100032	0	276	191	203	259	278	256	1.30659	1.39492	1.22461	1.46193	1.56711	1.64678
ENSG00000124145	chr20	SDC4	45325288	45327415	2613	0.126223	8.29339	0.00707253	0.100082	0	20510	13248	16402	19721	18128	16488	113.928	113.527	116.1	130.613	119.905	124.45
ENSG00000096092	chr6	TMEM14A	52671109	52671245	992	0.151688	4.36135	0.00709637	0.100174	0	1356	843	1057	1220	1240	1121	19.8404	19.0284	19.7078	21.2837	21.6041	22.2875
ENSG00000115414	chr2	FN1	215360440	215361626	17315	-0.161597	8.65579	0.00709257	0.100174	0	31852	17842	22292	22653	20653	19793	26.7003	23.0732	23.8123	22.6413	20.6152	22.5453
ENSG00000185875	chr10	THNSL1	25016658	25016789	3788	-0.231768	2.9555	0.00710175	0.100174	0	556	359	479	397	380	399	2.13043	2.12213	2.33884	1.81375	1.7338	2.07745
ENSG00000122694	chr9	GLIPR2	36136536	36136791	3055	0.195506	3.44927	0.00715898	0.100874	0	647	478	563	650	685	593	3.07394	3.50351	3.40857	3.68214	3.8753	3.82834
ENSG00000111540	chr12	RAB5B	55973913	55974000	6588	0.122544	6.59746	0.00716918	0.100889	0	6341	4038	5130	5798	5806	5136	13.9703	13.7246	14.4025	15.2308	15.2317	15.3758
ENSG00000215695	chr1	RSC1A1	15659869	15661722	1854	-0.151571	4.45411	0.00717529	0.100889	0	1582	1013	1258	1234	1159	1048	12.3851	12.2345	12.5501	11.5187	10.8044	11.1486
ENSG00000157570	chr11	TSPAN18	44726465	44726513	5871	0.228237	2.48473	0.00718405	0.100905	0	359	214	285	357	322	316	0.887534	0.816185	0.897857	1.05234	0.947916	1.06155
ENSG00000188191	chr7	PRKAR1B	549197	550602	4491	-0.159853	4.59185	0.00720091	0.101034	0	1706	1194	1334	1273	1377	1127	5.51364	5.95317	5.49398	4.9055	5.29928	4.94935
ENSG00000184205	chrX	TSPYL2	53082367	53083305	4948	0.138937	5.75627	0.0072236	0.101245	0	3592	2195	2837	3298	3362	2748	10.5368	9.93326	10.6048	11.535	11.7434	10.9535
ENSG00000083290	chr17	ULK2	19770829	19773924	9843	0.139056	4.89405	0.00723875	0.10135	0	1915	1272	1533	1802	1794	1569	2.82386	2.89365	2.88064	3.16829	3.15008	3.14386
ENSG00000140987	chr16	ZSCAN32	3382081	3383711	4013	-0.153935	4.43019	0.00726037	0.101545	0	1559	973	1264	1197	1160	1025	5.63871	5.42914	5.82576	5.16206	4.99592	5.03758
ENSG00000135604	chr6	STX11	144150526	144150703	1926	0.274613	1.85356	0.00728338	0.10176	0	219	148	174	205	245	200	1.6504	1.72065	1.67097	1.84203	2.19855	2.04805
ENSG00000183718	chr5	TRIM52	181254417	181254985	6562	0.202062	3.91166	0.00729452	0.101808	0	1044	550	763	909	898	853	2.30923	1.87678	2.15062	2.39732	2.36519	2.56377
ENSG00000114251	chr3	WNT5A	55465715	55470550	7531	0.138762	5.15765	0.00731003	0.10181	0	2354	1486	1843	2179	2087	1931	4.53687	4.41828	4.52634	5.00729	4.78956	5.05704
ENSG00000122420	chr1	PTGFR	78303884	78303931	4714	0.238853	2.46175	0.0073032	0.10181	0	343	199	299	344	339	300	1.05611	0.945258	1.17316	1.26289	1.2429	1.25516
ENSG00000152439	chr19	ZNF773	57499915	57500113	8073	-0.185416	3.33306	0.00734277	0.102158	0	761	477	552	527	548	484	1.36821	1.32303	1.26467	1.12973	1.1732	1.18244
ENSG00000119711	chr14	ALDH6A1	74056850	74060746	6680	0.136494	5.30615	0.0074431	0.103445	0	2534	1666	2089	2350	2419	2099	5.50596	5.58452	5.78411	6.08821	6.25872	6.19731
ENSG00000111364	chr12	DDX55	123602077	123602256	5714	-0.138427	5.49532	0.00745534	0.103506	0	3250	2019	2644	2511	2467	2146	8.25554	7.91194	8.55846	7.60509	7.462	7.40724
ENSG00000275464	chr21	CH507-9B2.5	5130871	5131455	6801	-0.161064	4.05503	0.00747413	0.103659	0	1238	791	903	912	907	781	2.64211	2.6043	2.45578	2.32071	2.30495	2.26488
ENSG00000138074	chr2	SLC5A6	27199587	27200579	5606	-0.137119	5.91776	0.00748353	0.10368	0	4474	2844	3284	3246	3421	2886	11.5837	11.3596	10.8349	10.0206	10.5469	10.1534
ENSG00000253626	chr10	EIF5AL1	79512601	79516440	3840	-0.159908	4.41469	0.00752271	0.104114	0	1517	1041	1190	1219	1117	1003	5.73399	6.07025	5.73179	5.49377	5.02745	5.15154
ENSG00000171004	chrX	HS6ST2	132626016	132629093	4948	-0.158148	4.69168	0.00754443	0.104197	0	1897	1269	1382	1453	1394	1204	5.56468	5.74274	5.16598	5.08199	4.86922	4.79915
ENSG00000266086	chr17	RP11-159D12.5	57989038	57989269	711	-0.136928	6.48955	0.00753754	0.104197	0	6376	4006	5366	4910	4850	4426	130.161	126.162	139.59	119.512	117.896	122.775
ENSG00000089195	chr20	TRMT6	5937235	5938726	3776	-0.145258	4.85837	0.0076299	0.105091	0	2102	1335	1656	1602	1527	1433	8.07985	7.91656	8.11153	7.34224	6.98929	7.48482
ENSG00000148700	chr10	ADD3	109996368	109996446	6541	0.140204	6.24064	0.00763299	0.105091	0	4868	3055	4113	4540	4501	4098	10.8021	10.4581	11.6303	12.0118	11.893	12.3565
ENSG00000174206	chr12	C12orf66	64186316	64187652	5999	-0.3015	2.20725	0.00763135	0.105091	0	338	232	274	214	285	184	0.817787	0.865957	0.844785	0.617352	0.821093	0.604931
ENSG00000090238	chr16	YPEL3	30092314	30092799	3181	0.232338	2.62541	0.00767271	0.105343	0	409	242	295	375	416	310	1.86622	1.70349	1.71527	2.04017	2.26025	1.92205
ENSG00000095139	chr11	ARCN1	118572390	118572550	4177	0.120688	8.02095	0.00767346	0.105343	0	16705	10959	13888	15573	15358	13931	58.0476	58.7481	61.4964	64.5217	63.5472	65.7786
ENSG00000111145	chr12	ELK3	96194382	96194705	4648	-0.12491	6.21244	0.00767604	0.105343	0	5367	3398	4183	4061	4059	3641	16.7598	16.3698	16.6455	15.1205	15.0931	15.4498
ENSG00000145220	chr4	LYAR	4267701	4268023	2319	-0.153109	4.77889	0.00770706	0.105343	0	1991	1217	1631	1506	1470	1331	12.4616	11.7511	13.0085	11.2389	10.9558	11.3199
ENSG00000163710	chr3	PCOLCE2	142815922	142816001	3480	-0.176464	3.71942	0.00770685	0.105343	0	907	629	787	683	729	634	3.78295	4.04724	4.18283	3.39656	3.62055	3.59316
ENSG00000166123	chr16	GPT2	46884378	46884467	6354	-0.139386	6.36874	0.0077002	0.105343	0	5892	4104	4426	4498	4550	3995	13.4592	14.4626	12.8836	12.251	12.3763	12.4004
ENSG00000166897	chr22	ELFN2	37367960	37375996	8782	-0.183681	3.99741	0.00768612	0.105343	0	1243	763	839	859	886	733	2.05438	1.94544	1.76703	1.69277	1.74368	1.64618
ENSG00000082781	chr3	ITGB5	124761948	124763718	6447	-0.128747	7.4267	0.00773845	0.105567	0	12165	8417	9345	9449	9727	8120	27.3878	29.2339	26.81	25.3645	26.0764	24.8408
ENSG00000166446	chr16	CDYL2	80597906	80604546	8557	0.298443	1.3502	0.0077394	0.105567	0	156	100	121	154	161	145	0.26461	0.261677	0.26154	0.311456	0.325185	0.334205
ENSG00000171368	chr5	TPPP	659862	665296	6022	0.269034	2.23352	0.00774921	0.105592	0	313	198	198	291	313	243	0.754408	0.736227	0.608134	0.836277	0.898317	0.795853
ENSG00000103187	chr16	COTL1	84565594	84566955	6762	-0.119591	8.42965	0.00779724	0.106137	0	24715	16507	18720	18973	19334	16555	53.0503	54.6613	51.2042	48.5578	49.4166	48.286
ENSG00000135632	chr2	SMYD5	73214222	73214362	3380	-0.129545	5.96163	0.00782583	0.106417	0	4504	2951	3424	3371	3446	3050	19.3412	19.5497	18.7366	17.26	17.6208	17.7971
ENSG00000101246	chr20	ARFRP1	63698642	63700530	7627	-0.202182	5.48161	0.0078657	0.106849	0	3368	2329	2271	2398	2571	1942	6.40945	6.83759	5.50729	5.44119	5.82605	5.02184
ENSG00000108439	chr17	PNPO	47941506	47941602	2861	-0.124835	6.15029	0.00791698	0.107435	0	5048	3321	4003	3842	3958	3467	25.6097	25.9919	25.8787	23.2401	23.9103	23.9003
ENSG00000058668	chr1	ATP2B4	203626561	203627219	9721	0.143368	5.83346	0.00799443	0.107978	0	3887	2327	2887	3608	3280	3036	5.80372	5.3601	5.49301	6.42323	5.83162	6.15968
ENSG00000060642	chr1	PIGV	26787472	26787806	3382	0.20749	2.86013	0.0080408	0.107978	0	463	304	354	476	421	388	1.98706	2.01274	1.936	2.43574	2.15147	2.26269
ENSG00000099622	chr19	CIRBP	1259384	1259638	6368	-0.119825	7.24942	0.00801709	0.107978	0	11231	6934	8421	8301	8579	7323	25.5987	24.3819	24.4588	22.5593	23.2841	22.6805
ENSG00000105668	chr19	UPK1A	35666516	35666538	1366	0.451465	0.0666293	0.00802322	0.107978	0	62	34	47	72	66	56	0.658785	0.557334	0.636388	0.912179	0.835063	0.808545
ENSG00000122512	chr7	PMS2	5973239	5973542	3936	-0.160596	4.30831	0.00801095	0.107978	0	1350	981	1140	1076	1076	947	4.9783	5.58086	5.35703	4.73103	4.7248	4.74528
ENSG00000139726	chr12	DENR	122752774	122752950	3576	-0.125154	6.95474	0.00804672	0.107978	0	8815	5639	7189	6855	6625	6183	35.7789	35.3095	37.1831	33.1748	32.0195	34.1011
ENSG00000145050	chr3	MANF	51385047	51385436	2111	0.12387	7.51613	0.00798404	0.107978	0	11738	7721	9784	10645	11094	9900	80.7065	81.8978	85.7241	87.2681	90.8293	92.4941
ENSG00000148300	chr9	REXO4	133406059	133407072	2654	-0.138528	5.06665	0.00804181	0.107978	0	2358	1599	1895	1881	1791	1616	12.8957	13.4907	13.2064	12.2655	11.6633	12.009
ENSG00000164619	chr7	BMPER	33904911	33905144	5888	-0.511966	-0.0831988	0.00799016	0.107978	0	86	44	49	50	43	31	0.211999	0.167329	0.153923	0.14696	0.12622	0.103839
ENSG00000170561	chr5	IRX2	2745845	2746786	3384	0.138342	5.14444	0.00800074	0.107978	0	2378	1472	1790	2095	2195	1856	10.1996	9.74012	9.78357	10.714	11.2106	10.8172
ENSG00000170677	chr18	SOCS6	70288901	70289090	5984	0.150779	4.78392	0.0079689	0.107978	0	1755	1166	1432	1714	1581	1504	4.25685	4.36309	4.42615	4.95698	4.56632	4.95705
ENSG00000168256	chr17	NKIRAS2	42011382	42011791	5566	0.128902	5.75552	0.00805664	0.108001	0	3637	2273	2735	3300	3287	2780	9.48424	9.14415	9.08843	10.2605	10.2066	9.85074
ENSG00000001561	chr6	ENPP4	46129993	46130189	4651	0.17181	4.20057	0.00809714	0.108215	0	1164	724	1000	1106	1092	1024	3.63253	3.48561	3.97675	4.11535	4.05791	4.34231
ENSG00000067064	chr10	IDI1	1039908	1041504	3589	0.14427	7.91098	0.00808517	0.108215	0	15364	9624	13279	14550	14114	13204	62.1346	60.0439	68.4331	70.1597	67.9677	72.5603
ENSG00000128342	chr22	LIF	30240447	30244061	3969	0.149112	7.61746	0.00809476	0.108215	0	13688	8112	9555	12611	11361	10306	50.0566	45.765	44.5271	54.9878	49.4723	51.2125
ENSG00000065518	chr3	NDUFB4	120596309	120596539	1889	0.129716	6.03485	0.00811846	0.108391	0	4232	2759	3465	3858	3952	3542	32.5174	32.7044	33.927	35.345	36.1586	36.9814
ENSG00000151929	chr10	BAG3	119651370	119651855	2747	0.139247	6.55822	0.00814505	0.108636	0	6183	4189	4587	5810	5820	4781	32.6695	34.1459	30.8848	36.6029	36.6177	34.3263
ENSG00000065548	chr2	ZC3H15	186486156	186486457	3125	-0.137539	6.86256	0.00820714	0.109244	0	8245	5149	7012	6428	6250	5695	38.2951	36.8944	41.5018	35.5979	34.5666	35.9427
ENSG00000119013	chr2	NDUFB3	201071433	201071697	1103	0.153091	5.30194	0.00820011	0.109244	0	2424	1663	2128	2483	2314	2090	31.8977	33.7601	35.6838	38.9582	36.2589	37.3713
ENSG00000203950	chrX	FAM127B	135050932	135051519	1265	0.1535	5.65692	0.00833549	0.110841	0	3301	2217	2452	2989	3274	2562	37.8754	39.243	35.8513	40.8915	44.7316	39.9444
ENSG00000273269	chr2	RP11-761B3.1	47065941	47066137	983	-0.176093	6.61104	0.00834561	0.110864	0	6741	4480	6064	5310	4839	5028	99.5344	102.05	114.099	93.4844	85.0802	100.881
ENSG00000129951	chr19	LPPR3	812488	813895	2741	0.287087	2.24583	0.00835816	0.11092	0	314	203	193	281	328	250	1.66274	1.65834	1.30234	1.77417	2.06819	1.79886
ENSG00000174804	chr11	FZD4	86945679	86952470	7383	0.160075	5.33244	0.00838037	0.111103	0	2599	1599	2173	2367	2372	2294	5.10947	4.84956	5.44379	5.54835	5.55275	6.12813
ENSG00000117133	chr1	RPF1	84479259	84479509	1728	-0.132662	5.82479	0.00840892	0.11137	0	3898	2637	3340	3144	3114	2712	32.7417	34.1707	35.7501	31.4874	31.1459	30.9537
ENSG00000056097	chr5	ZFR	32354350	32355939	6792	-0.119811	7.47585	0.00844115	0.111573	0	12514	8174	10277	9945	9549	8792	26.7424	26.9478	27.9862	25.3399	24.2989	25.5304
ENSG00000187605	chr2	TET3	73986404	73986706	12271	-0.171635	4.22379	0.0084336	0.111573	0	1421	870	1024	1011	955	940	1.6808	1.58755	1.54346	1.42583	1.34508	1.51083
ENSG00000197114	chr20	ZGPAT	63707465	63707559	3335	-0.191502	4.53934	0.00848091	0.111987	0	1769	1156	1218	1217	1363	1025	7.699	7.76156	6.75501	6.31528	7.0636	6.06171
ENSG00000081181	chr14	ARG2	67619798	67620088	2418	0.213325	2.77679	0.00849188	0.11202	0	414	290	349	407	409	397	2.48512	2.68552	2.66958	2.91297	2.92343	3.23818
ENSG00000138495	chr3	COX17	119654513	119654613	2172	0.150762	4.43997	0.00852206	0.112225	0	1414	932	1086	1364	1279	1141	9.44914	9.60822	9.24793	10.8681	10.1774	10.3608
ENSG00000279073	chr9	RP11-229P13.27	137031241	137031725	890	-0.196395	3.234	0.00852437	0.112225	0	683	459	530	497	546	409	11.1387	11.5481	11.0144	9.66417	10.603	9.06359
ENSG00000103227	chr16	LMF1	853634	854706	8233	0.311004	1.6015	0.00862371	0.112949	0	194	120	134	209	201	142	0.342016	0.32637	0.301038	0.439325	0.421953	0.340171
ENSG00000119326	chr9	CTNNAL1	108942569	108942871	3131	-0.142228	6.98338	0.00863056	0.112949	0	8557	5871	7659	7076	6710	6161	39.6681	41.9871	45.2443	39.1114	37.0395	38.8092
ENSG00000120437	chr6	ACAT2	159760328	159762142	4299	0.116418	9.41757	0.00860784	0.112949	0	44600	28516	36656	41206	39976	36757	150.581	148.528	157.707	165.879	160.716	168.632
ENSG00000133706	chr5	LARS	146113038	146114311	8118	-0.127851	8.215	0.00859714	0.112949	0	20487	13699	17542	16434	15877	14753	36.6296	37.7856	39.9673	35.0342	33.8023	35.8425
ENSG00000141485	chr17	SLC13A5	6684713	6686338	8982	0.364614	0.778974	0.00861723	0.112949	0	107	60	79	101	124	89	0.172907	0.149577	0.162678	0.194602	0.238602	0.195427
ENSG00000158828	chr1	PINK1	20633455	20633935	4836	0.13294	6.17524	0.00861134	0.112949	0	4640	3190	3651	4217	4488	3830	13.9263	14.7704	13.9637	15.0909	16.0396	15.6199
ENSG00000012822	chr12	CALCOCO1	53708517	53712121	8898	0.168449	4.11485	0.00867969	0.113373	0	1151	676	906	1092	1066	882	1.87752	1.70115	1.88326	2.12387	2.07058	1.95498
ENSG00000162616	chr1	DNAJB4	77979175	77979293	3783	0.176063	4.83214	0.00868015	0.113373	0	1697	1174	1574	1655	1771	1577	6.51101	6.94894	7.69561	7.57111	8.09112	8.22172
ENSG00000003436	chr2	TFPI	187464230	187467042	11714	-0.13314	6.10213	0.00869321	0.113379	0	4748	3193	4034	3738	3726	3394	5.88312	6.10353	6.3695	5.52245	5.49748	5.71444
ENSG00000153048	chr16	CARHSP1	8852942	8855326	5577	0.124884	7.15065	0.00869771	0.113379	0	9396	6236	7069	8430	8862	7321	24.4537	25.0376	23.444	26.1592	27.4636	25.8903
ENSG00000159593	chr16	NAE1	66802875	66803118	4810	-0.143155	6.17476	0.00876136	0.114096	0	4904	3420	4281	3944	3826	3602	14.7982	15.9209	16.4617	14.1902	13.7476	14.7695
ENSG00000134815	chr19	DHX34	47349281	47349352	5696	-0.150171	4.80437	0.00880001	0.114374	0	2042	1371	1491	1546	1516	1329	5.20341	5.38958	4.84153	4.69718	4.59997	4.60174
ENSG00000261884	chr16	CTC-479C5.12	67929614	67930318	5685	-0.177082	3.63707	0.00879186	0.114374	0	936	604	664	681	684	569	2.38973	2.379	2.16029	2.07307	2.07947	1.97401
ENSG00000071539	chr5	TRIP13	892643	893090	3560	-0.126971	6.58318	0.0088313	0.114416	0	6742	4337	5648	5313	5184	4700	27.4879	27.2789	29.344	25.8278	25.1676	26.0384
ENSG00000085760	chr2	MTIF2	55236595	55236820	3374	-0.132781	6.45343	0.00884223	0.114416	0	6128	3973	5207	4862	4682	4313	26.3619	26.367	28.5441	24.9384	23.9835	25.2117
ENSG00000100784	chr14	RPS6KA5	90847862	90872322	27726	0.19306	3.34376	0.00884353	0.114416	0	650	386	546	602	619	568	0.340274	0.311736	0.364234	0.375757	0.38586	0.404044
ENSG00000153187	chr1	HNRNPU	244851166	244854503	8488	-0.108092	9.92219	0.00884647	0.114416	0	68521	44988	54620	53743	52507	48531	117.171	118.68	119.02	109.576	106.915	112.767
ENSG00000189339	chr1	SLC35E2B	1659529	1660111	8395	-0.190168	3.96087	0.00881247	0.114416	0	1137	805	818	880	830	702	1.96581	2.14715	1.80222	1.8141	1.70877	1.64924
ENSG00000149294	chr11	NCAM1	112961247	112961660	12737	0.21235	2.7921	0.00885844	0.114459	0	413	308	342	434	418	375	0.470636	0.541465	0.496631	0.589686	0.567199	0.580672
ENSG00000144867	chr3	SRPRB	133784033	133784144	4180	-0.129309	6.39149	0.00887314	0.114537	0	5819	3977	4811	4801	4557	3955	20.2057	21.3043	21.2879	19.8771	18.8421	18.6611
ENSG00000135916	chr2	ITM2C	230864639	230864784	2611	0.122834	7.30552	0.00888518	0.114581	0	10503	6771	8060	9370	9964	8062	58.386	58.0675	57.0956	62.1056	65.9558	60.898
ENSG00000119242	chr12	CCDC92	123918660	123919022	8223	0.14901	4.28592	0.0089032	0.11459	0	1304	803	988	1164	1212	1023	2.30171	2.18661	2.22229	2.44974	2.54741	2.45365
ENSG00000139354	chr12	GAS2L3	100573683	100573785	6799	0.160393	4.82	0.00890012	0.11459	0	1811	1102	1551	1704	1703	1531	3.86613	3.62931	4.21931	4.33733	4.32908	4.44117
ENSG00000110002	chr11	VWA5A	124115362	124115482	6403	0.167546	3.89089	0.0089393	0.114942	0	938	602	790	918	865	813	2.12629	2.10523	2.28201	2.48117	2.33485	2.50423
ENSG00000183023	chr2	SLC8A1	40097270	40115629	21922	-0.205553	2.9795	0.00894825	0.114946	0	590	359	460	432	389	388	0.390638	0.366692	0.388108	0.341037	0.306687	0.349075
ENSG00000197256	chr19	KANK2	11164267	11166611	7638	0.147725	5.53964	0.00897675	0.1152	0	3073	2075	2215	2764	2886	2458	5.83963	6.08311	5.36375	6.26263	6.53045	6.34701
ENSG00000125398	chr17	SOX9	72121020	72121822	3935	0.188901	4.03128	0.00904793	0.115885	0	1070	707	772	1089	930	866	3.94677	4.02311	3.62867	4.7894	4.08474	4.3405
ENSG00000130177	chr13	CDC16	114234887	114235132	3901	-0.154158	5.4973	0.00905641	0.115885	0	3152	2022	2771	2424	2417	2240	11.7277	11.6063	13.1382	10.7536	10.7085	11.325
ENSG00000182175	chr15	RGMA	93035273	93045705	13141	0.248399	4.39171	0.009041	0.115885	0	1375	919	907	1249	1513	1027	1.51872	1.56594	1.2766	1.64487	1.98993	1.54138
ENSG00000103342	chr16	GSPT1	11868128	11873171	8018	-0.125139	8.22534	0.00912731	0.116522	0	20556	14017	17421	16716	15928	14813	37.2113	39.145	40.1866	36.0798	34.3338	36.4371
ENSG00000175274	chr11	TP53I11	44885903	44886564	7345	0.153884	5.29105	0.00912059	0.116522	0	2604	1719	1868	2409	2460	1979	5.14579	5.24048	4.70392	5.67601	5.78855	5.31399
ENSG00000198000	chr9	NOL8	92297358	92297886	8056	-0.168114	5.37262	0.00913262	0.116522	0	3043	1787	2529	2293	2121	2046	5.48258	4.96698	5.80636	4.92587	4.55038	5.00903
ENSG00000011295	chr17	TTC19	15999380	16000032	5966	-0.133026	6.2927	0.00917054	0.116893	0	5633	3478	4627	4309	4238	3849	13.7044	13.0537	14.3447	12.4995	12.2773	12.7242
ENSG00000204856	chr12	FAM216A	110468364	110469018	2753	-0.155375	5.12218	0.00918405	0.116953	0	2379	1601	2131	1943	1894	1630	12.5427	13.0218	14.317	12.2142	11.8905	11.6775
ENSG00000148459	chr10	PDSS1	26697659	26697840	1955	-0.200796	3.19218	0.00922276	0.11722	0	667	423	539	468	465	470	4.95201	4.84485	5.09937	4.14283	4.11086	4.74153
ENSG00000203805	chr10	PPAPDC1A	120456954	120457361	1785	-0.229312	2.16787	0.00921716	0.11722	0	335	211	259	240	232	209	2.72401	2.64686	2.68371	2.32686	2.24634	2.30927
ENSG00000174371	chr1	EXO1	241847967	241848200	4140	-0.132415	6.68104	0.00929135	0.117979	0	7063	4744	6076	5637	5462	5120	24.7623	25.6585	27.1451	23.5638	22.8022	24.3914
ENSG00000138061	chr2	CYP1B1	38066973	38067077	6014	0.120943	8.40473	0.00930963	0.117984	0	23322	14170	17066	20229	20074	18232	56.2866	52.7586	52.4859	58.2115	57.6895	59.7913
ENSG00000170485	chr2	NPAS2	100820152	100820414	12491	-0.16334	5.02753	0.00930286	0.117984	0	2433	1629	1691	1783	1813	1510	2.82714	2.92019	2.50392	2.47031	2.50857	2.38422
ENSG00000165801	chr14	ARHGEF40	21070270	21070399	8189	0.185672	5.19226	0.00933211	0.118	0	2429	1600	1687	2066	2456	1932	4.30526	4.37498	3.8103	4.36614	5.18351	4.65311
ENSG00000173226	chr3	IQCB1	121769763	121770574	3049	-0.169178	4.74493	0.00933456	0.118	0	1942	1159	1654	1437	1427	1315	9.24473	8.51164	10.0335	8.15638	8.08896	8.5062
ENSG00000175602	chr11	CCDC85B	65890112	65891635	1524	-0.273702	4.82159	0.0093465	0.118	0	2109	1627	1387	1442	1657	1165	20.086	23.905	16.8332	16.3749	18.7916	15.0768
ENSG00000180447	chr9	GAS1	86944363	86947189	2827	0.151874	4.33594	0.00933865	0.118	0	1307	870	1013	1190	1275	1057	6.71046	6.89097	6.62763	7.28483	7.7949	7.37422
ENSG00000118804	chr4	FAM47E-STBD1	76306026	76306989	3420	0.226939	2.21367	0.00938321	0.118237	0	291	191	227	296	286	242	1.23501	1.25053	1.22765	1.49783	1.44533	1.39559
ENSG00000176845	chr17	METRNL	83079691	83079985	2626	0.170991	3.74231	0.00937802	0.118237	0	864	592	640	807	832	707	4.77553	5.04794	4.50775	5.31835	5.47589	5.30997
ENSG00000170802	chr2	FOXN2	48314637	48314814	5481	0.177362	4.24177	0.00943156	0.118734	0	1187	732	1047	1196	1136	995	3.14336	2.99046	3.53314	3.77633	3.58216	3.58039
ENSG00000148840	chr10	PPRC1	102132994	102133221	6095	-0.131849	6.89512	0.00945647	0.118934	0	8788	5680	6359	6729	6640	5505	20.9276	20.8671	19.297	19.1062	18.8287	17.8136
ENSG00000107551	chr10	RASSF4	44959407	44959866	9481	0.203713	2.71243	0.00946858	0.118973	0	431	261	323	413	413	333	0.65982	0.616415	0.63012	0.753866	0.752874	0.692719
ENSG00000135913	chr2	USP37	218450251	218455017	9290	-0.142791	5.48356	0.00955985	0.119892	0	3196	2006	2652	2435	2369	2238	4.99337	4.83506	5.27998	4.53609	4.40733	4.75129
ENSG00000179820	chr19	MYADM	53866223	53866417	3675	0.131197	7.44515	0.00955602	0.119892	0	11818	7660	8361	10677	10438	9121	46.6755	46.6722	42.08	50.2794	49.0892	48.9499
ENSG00000103528	chr16	SYT17	19167971	19168144	7538	0.195843	2.96399	0.00960294	0.120319	0	527	306	382	498	473	406	1.01475	0.908976	0.937307	1.14333	1.0845	1.06228
ENSG00000013297	chr3	CLDN11	170418865	170419292	6032	-0.217845	2.86258	0.00967373	0.120923	0	531	370	398	354	389	366	1.27772	1.3735	1.22038	1.01564	1.11459	1.1967
ENSG00000108773	chr17	KAT2A	42113108	42113842	3769	-0.1526	6.19615	0.00967588	0.120923	0	5445	3610	3843	3966	4207	3364	20.9688	21.4471	18.859	18.2106	19.2918	17.6034
ENSG00000162706	chr1	CADM3	159171609	159171853	3896	0.123863	5.83966	0.00967861	0.120923	0	3872	2432	2876	3488	3422	2997	14.4251	13.9776	13.6535	15.4937	15.1805	15.1717
ENSG00000165959	chr14	CLMN	95181940	95191732	15701	-0.128638	5.34261	0.00970992	0.1212	0	2939	1851	2302	2226	2250	1953	2.71691	2.63977	2.71177	2.45356	2.47675	2.45325
ENSG00000178397	chr7	FAM220A	6329409	6331235	2395	-0.133366	5.22331	0.00975246	0.121616	0	2633	1781	2100	2069	2102	1742	15.9569	16.6512	16.2177	14.9504	15.1689	14.3453
ENSG00000109107	chr17	ALDOC	28573115	28573621	2928	0.114817	7.61974	0.00978734	0.121855	0	13273	8477	9871	11706	11927	10301	65.7962	64.8273	62.354	69.1888	70.4022	69.3866
ENSG00000111087	chr12	GLI1	57460135	57460201	4204	0.393541	0.548216	0.00979006	0.121855	0	85	60	61	89	104	76	0.293467	0.319577	0.268375	0.366375	0.42756	0.356548
ENSG00000079459	chr8	FDFT1	11795573	11796011	5202	0.113455	8.96165	0.00980433	0.121918	0	32349	21210	26429	29841	29373	26693	90.2595	91.2972	93.9691	99.2753	97.5897	101.203
ENSG00000114268	chr3	PFKFB4	48517684	48519806	6107	0.159103	5.2735	0.00983416	0.122174	0	2605	1634	1882	2333	2527	1921	6.19131	5.99116	5.69989	6.61127	7.15161	6.20392
ENSG00000101311	chr20	FERMT1	6074845	6077346	5359	-0.193677	3.00032	0.00987239	0.122534	0	585	383	453	431	403	398	1.58444	1.6003	1.56347	1.39185	1.29971	1.46476
ENSG00000108669	chr17	CYTH1	78674048	78676169	7754	0.138953	4.86314	0.00992167	0.122571	0	1931	1225	1476	1796	1693	1564	3.61459	3.53751	3.52075	4.00847	3.77361	3.97812
ENSG00000136425	chr15	CIB2	78104606	78105332	2146	0.141834	5.08963	0.00988818	0.122571	0	2240	1499	1663	2107	2042	1775	15.1503	15.6408	14.333	16.9915	16.4457	16.3131
ENSG00000175471	chr5	MCTP1	94703741	94705203	12089	-0.35786	0.692631	0.00989581	0.122571	0	108	84	104	84	80	66	0.129669	0.155588	0.159117	0.120251	0.114374	0.107676
ENSG00000267157	chr19	CTB-54O9.9	5784005	5784439	581	-0.312395	2.48155	0.00992046	0.122571	0	427	312	285	272	335	218	10.6673	12.0245	9.07284	8.10197	9.9654	7.40027
ENSG00000275700	chr17	AATF	36948875	36949216	4714	-0.116074	6.90132	0.00990572	0.122571	0	8469	5608	6680	6506	6554	5953	26.0762	26.6382	26.2097	23.8849	24.0294	24.9065
ENSG00000163714	chr3	U2SURP	142964497	142964636	11118	-0.12377	7.80994	0.00993438	0.122614	0	15811	10060	13270	12401	12137	11069	20.6412	20.2609	22.0759	19.3031	18.8673	19.6358
ENSG00000054598	chr6	FOXC1	1609972	1613897	3926	0.142199	4.41497	0.0099672	0.122754	0	1393	906	1086	1312	1272	1124	5.14995	5.16732	5.11628	5.78338	5.59968	5.64655
ENSG00000107679	chr10	PLEKHA1	122374696	122374806	23986	0.151506	4.15487	0.00997356	0.122754	0	1186	720	918	1065	1108	933	0.717678	0.672143	0.70788	0.768404	0.798377	0.767169
ENSG00000121060	chr17	TRIM25	56887909	56892229	6666	-0.120361	6.56052	0.00995816	0.122754	0	6839	4392	5218	5358	5227	4436	14.8912	14.7531	14.4782	13.9103	13.5523	13.1248
ENSG00000106004	chr7	HOXA5	27141052	27142085	1707	0.246153	2.32787	0.0100044	0.123018	0	281	210	268	321	310	267	2.38933	2.75469	2.90386	3.25439	3.13873	3.08493
ENSG00000011052	chr17	NME2	51153590	51153662	1241	-0.112822	9.55297	0.0100213	0.123113	0	52580	35806	41677	41185	42937	35749	614.966	646.057	621.154	574.335	597.979	568.145
ENSG00000133111	chr13	RFXAP	36819224	36819957	2306	0.260425	2.59384	0.0100674	0.123449	0	357	241	313	332	428	326	2.24704	2.34016	2.5105	2.49159	3.20783	2.78821
ENSG00000185697	chr8	MYBL1	66562175	66564825	7239	0.145951	4.69129	0.010067	0.123449	0	1699	1041	1365	1576	1513	1405	3.40657	3.22002	3.48762	3.76769	3.61232	3.82794
ENSG00000125848	chr20	FLRT3	14322988	14327558	5190	0.252275	2.37373	0.0101369	0.124187	0	289	212	281	303	326	299	0.808226	0.914651	1.00141	1.01035	1.08562	1.13624
ENSG00000011451	chr19	WIZ	15419980	15423235	7965	-0.181562	5.93359	0.0101464	0.124188	0	4657	3078	3125	3293	3537	2695	8.48639	8.65306	7.25669	7.15491	7.67495	6.67329
ENSG00000100302	chr22	RASD2	35540868	35541500	3412	0.288718	1.43257	0.0101742	0.124252	0	169	110	122	179	157	150	0.718919	0.721889	0.661341	0.907908	0.795274	0.86706
ENSG00000100522	chr14	GNPNAT1	52775194	52778458	4009	-0.121868	7.39659	0.0101798	0.124252	0	11700	7798	9789	9239	9038	8458	42.3597	43.5546	45.1624	39.8829	38.9639	41.6101
ENSG00000124787	chr6	RPP40	4994732	4995276	1962	-0.189199	3.68817	0.0101724	0.124252	0	872	605	804	659	715	619	6.4509	6.90468	7.57934	5.81279	6.29844	6.22241
ENSG00000007392	chr16	LUC7L	188969	190135	6176	-0.136496	4.92558	0.0102211	0.124641	0	2173	1458	1677	1697	1684	1422	5.10687	5.28612	5.02227	4.75524	4.7126	4.54108
ENSG00000104081	chr15	BMF	40087890	40091888	5447	0.432165	0.455819	0.0102901	0.125367	0	91	51	49	70	94	90	0.242486	0.209652	0.166385	0.222402	0.298261	0.325876
ENSG00000197905	chr12	TEAD4	2959330	2959481	2272	-0.138028	6.01821	0.0103413	0.125875	0	4602	3189	3517	3488	3707	3049	29.3996	31.4292	28.6311	26.5685	28.1994	26.4677
ENSG00000167565	chr19	SERTAD3	40440844	40442086	2218	0.142228	4.8708	0.0103533	0.125904	0	1993	1184	1490	1722	1791	1573	13.0421	11.953	12.4251	13.436	13.956	13.9873
ENSG00000095383	chr9	TBC1D2	98198999	98199588	3681	-0.181151	5.73444	0.0104003	0.126075	0	3876	2787	2741	2813	3075	2404	15.2834	16.9535	13.7727	13.2252	14.4379	12.8806
ENSG00000103888	chr15	CEMIP	80779343	80779614	7621	-0.198061	3.73059	0.0103897	0.126075	0	1051	624	703	661	753	631	2.00167	1.83341	1.70615	1.50102	1.70769	1.63299
ENSG00000114491	chr3	UMPS	124730366	124730627	3499	-0.130666	5.79886	0.0103993	0.126075	0	3898	2604	3201	3059	2942	2800	16.1696	16.6642	16.9206	15.1298	14.532	15.7827
ENSG00000118369	chr11	USP35	78188812	78189157	5233	0.1998	2.7392	0.0104054	0.126075	0	415	270	348	393	425	360	1.15107	1.15531	1.22999	1.29969	1.40367	1.35681
ENSG00000141391	chr18	SLMO1	12407896	12408007	2643	-0.469331	0.153821	0.0104197	0.126133	0	89	56	64	48	70	32	0.48876	0.474436	0.447876	0.314298	0.457749	0.238792
ENSG00000006534	chr11	ALDH3B1	68008578	68008692	6626	0.172295	5.68501	0.0104371	0.126226	0	3215	2380	2427	3054	3355	2645	7.04259	8.0429	6.77474	7.97656	8.75119	7.87302
ENSG00000064687	chr19	ABCA7	1040101	1040196	8367	0.211012	3.44978	0.0104465	0.126226	0	755	460	480	658	712	570	1.30972	1.23105	1.06107	1.36099	1.47074	1.34361
ENSG00000171202	chr11	TMEM126A	85647967	85648089	971	-0.148158	4.52887	0.0104732	0.126434	0	1602	1064	1378	1269	1247	1112	23.9467	24.5363	26.2485	22.6173	22.1959	22.5867
ENSG00000100294	chr22	MCAT	43132206	43133486	2388	-0.169799	4.4734	0.0105216	0.126728	0	1627	1121	1170	1217	1253	1000	9.88908	10.5113	9.06204	8.81971	9.06866	8.2591
ENSG00000179627	chr14	ZBTB42	104800596	104800700	3905	0.235234	2.82449	0.0105263	0.126728	0	457	317	307	432	468	366	1.69863	1.81771	1.45409	1.91452	2.07134	1.84853
ENSG00000204371	chr6	EHMT2	31879759	31880264	7289	-0.887166	6.76259	0.0105257	0.126728	0	5423	12266	3815	4211	4671	3831	10.7988	37.681	9.68058	9.99805	11.0756	10.366
ENSG00000148384	chr9	INPP5E	136428619	136429807	3394	-0.174489	3.65922	0.0106242	0.127674	0	950	616	670	691	698	577	4.0627	4.06402	3.65122	3.52342	3.55443	3.35298
ENSG00000214944	chr5	ARHGEF28	73626158	73626322	15617	-0.128778	5.61192	0.0106233	0.127674	0	3504	2217	2824	2772	2624	2353	3.25663	3.17874	3.34458	3.07181	2.90397	2.97161
ENSG00000113638	chr5	TTC33	40714475	40716498	2612	0.181049	3.15583	0.0106825	0.128153	0	556	375	458	562	528	475	3.08961	3.21473	3.24315	3.72358	3.49371	3.58664
ENSG00000125851	chr20	PCSK2	17226107	17226379	7078	0.273331	1.63526	0.010702	0.128153	0	190	121	154	190	179	188	0.389624	0.382791	0.402425	0.464559	0.437088	0.523859
ENSG00000138166	chr10	DUSP5	110497838	110498500	2615	0.112684	8.257	0.0107125	0.128153	0	20353	13078	15753	18852	17863	16028	112.969	111.984	111.421	124.762	118.062	120.886
ENSG00000155324	chr5	GRAMD3	126360132	126360459	5051	0.136046	6.48903	0.0107034	0.128153	0	5694	3793	4785	5729	5144	4730	16.3622	16.8148	17.5218	19.6291	17.6015	18.4693
ENSG00000164649	chr7	CDCA7L	21900900	21902352	4074	-0.118509	6.95477	0.0107021	0.128153	0	8765	5645	7176	6895	6675	6147	31.2272	31.0263	32.5789	29.2895	28.3176	29.7584
ENSG00000181323	chr17	SPEM1	7420360	7420528	982	0.50657	-0.230595	0.0107404	0.12832	0	55	32	26	49	59	51	0.812931	0.729668	0.489707	0.86354	1.0384	1.0243
ENSG00000276023	chr17	DUSP14	37489831	37489958	2499	0.130328	5.41411	0.0107459	0.12832	0	2733	1802	2257	2593	2506	2285	15.8736	16.1464	16.7047	17.957	17.3317	18.0338
ENSG00000136628	chr1	EPRS	219968601	219968956	5450	-0.130785	8.06574	0.0107723	0.128513	0	18356	12303	16014	15195	14232	13004	48.886	50.5477	54.3473	48.2506	45.1332	47.0595
ENSG00000155111	chr6	CDK19	110609978	110614666	7492	0.161372	3.87255	0.0107814	0.128513	0	964	611	734	929	893	741	1.86759	1.82612	1.81206	2.14593	2.06006	1.95069
ENSG00000135801	chr1	TAF5L	229593111	229595094	6412	0.124578	5.61556	0.0108073	0.128705	0	3258	2032	2564	2955	2993	2538	7.37497	7.09606	7.39604	7.97558	8.06751	7.80666
ENSG00000169083	chrX	AR	67544032	67546762	12775	0.315008	1.10426	0.0108722	0.129362	0	130	85	100	145	126	118	0.147702	0.148986	0.144782	0.196429	0.170465	0.182175
ENSG00000035928	chr4	RFC1	39287456	39288844	6713	-0.122812	6.89205	0.0109133	0.129501	0	8318	5344	7031	6530	6541	5789	17.9848	17.8253	19.372	16.8343	16.8405	17.008
ENSG00000156170	chr8	NDUFAF6	94895767	94895927	6406	-0.164553	3.95661	0.0109074	0.129501	0	1074	749	905	862	796	764	2.43344	2.61807	2.61298	2.32873	2.14759	2.3522
ENSG00000170921	chr17	TANC2	63009556	63009626	22866	-0.148721	6.70409	0.0108961	0.129501	0	8039	4586	5860	5857	5340	5183	5.10287	4.49087	4.74004	4.43285	4.03624	4.47052
ENSG00000139192	chr12	TAPBPL	6451690	6451784	3188	0.208243	3.28825	0.0109256	0.129531	0	648	414	450	619	639	477	2.95025	2.90783	2.61077	3.36024	3.46425	2.95099
ENSG00000148346	chr9	LCN2	128149071	128149264	1598	0.294687	1.96523	0.0109354	0.129531	0	221	185	171	252	257	200	2.00733	2.59228	1.97922	2.72912	2.7796	2.46843
ENSG00000106025	chr7	TSPAN12	120787320	120788897	3368	0.405686	0.517704	0.0110559	0.13048	0	69	61	70	87	87	90	0.297358	0.40555	0.384415	0.447039	0.446451	0.527033
ENSG00000144306	chr2	SCRN3	174395730	174395817	4144	-0.169574	4.01145	0.0110339	0.13048	0	1090	757	990	892	870	753	3.81777	4.09038	4.41865	3.72514	3.62849	3.58379
ENSG00000145536	chr5	ADAMTS16	5140330	5140539	5863	-0.336731	0.912889	0.0110511	0.13048	0	129	92	123	93	101	77	0.319354	0.351362	0.388025	0.274512	0.297733	0.259023
ENSG00000149292	chr11	TTC12	113314529	113314618	5302	-0.140751	4.47946	0.0110579	0.13048	0	1629	1038	1243	1214	1255	1049	4.45948	4.38374	4.33617	3.96257	4.09101	3.90214
ENSG00000272414	chr4	FAM47E-STBD1	76251721	76251820	3242	0.233163	2.17002	0.0110649	0.13048	0	283	188	215	297	272	232	1.267	1.29847	1.22659	1.58541	1.45005	1.41137
ENSG00000106366	chr7	SERPINE1	101127089	101127244	3190	0.141393	7.02977	0.0110836	0.130585	0	8920	5589	6331	8391	7461	6890	40.586	39.2311	36.7076	45.522	40.4234	42.5986
ENSG00000181513	chr17	ACBD4	45132600	45132663	3776	0.207912	3.44083	0.0110955	0.130609	0	681	472	522	629	746	553	2.61769	2.79896	2.5569	2.88281	3.41455	2.88842
ENSG00000136010	chr12	ALDH1L2	105019784	105024479	8507	-0.133238	4.82357	0.0111427	0.131048	0	2002	1341	1596	1586	1547	1345	3.41578	3.52971	3.47001	3.22645	3.14297	3.11826
ENSG00000188883	chr7	KLRG2	139452690	139453707	2197	-0.193137	3.51355	0.0111542	0.131066	0	835	594	596	618	629	518	5.51644	6.05401	5.01754	4.86807	4.9482	4.65015
ENSG00000129757	chr11	CDKN1C	2883213	2883915	2586	0.374853	0.576733	0.0111741	0.131068	0	89	55	68	102	97	74	0.499533	0.476235	0.486357	0.682605	0.64829	0.564378
ENSG00000172037	chr3	LAMB2	49121114	49121362	6865	0.157349	7.36343	0.01117	0.131068	0	11608	6861	7761	10164	10515	8203	24.5425	22.3787	20.9099	25.6225	26.4725	23.5667
ENSG00000132676	chr1	DAP3	155687960	155688192	4588	-0.124436	6.80541	0.0111933	0.131177	0	7739	5116	6607	6320	6030	5405	24.483	24.9686	26.6352	23.8392	22.7154	23.2348
ENSG00000256771	chr19	ZNF253	19865886	19865999	3626	-0.221147	2.89437	0.0112253	0.131435	0	516	349	464	385	367	380	2.0655	2.15519	2.36682	1.83752	1.7493	2.06692
ENSG00000055813	chr2	CCDC85A	56184123	56184900	3982	0.269843	1.60581	0.0112698	0.13184	0	186	119	151	189	201	156	0.677976	0.669164	0.701375	0.821407	0.872411	0.772664
ENSG00000121579	chr3	NAA50	113716460	113721937	6431	-0.116089	8.09399	0.0113108	0.132202	0	19272	12475	15754	14890	14830	13728	43.4962	43.4359	45.3093	40.0695	39.8556	42.1013
ENSG00000266076	chr17	CTD-2535L24.2	65538102	65538343	1616	0.309126	1.39903	0.0113635	0.132701	0	178	83	130	177	151	149	1.59875	1.15007	1.48791	1.89553	1.61496	1.81849
ENSG00000133816	chr11	MICAL2	12094008	12094224	15809	-0.114926	6.77729	0.0113737	0.132703	0	7940	5043	6110	6229	5937	5308	7.28985	7.14285	7.14844	6.81886	6.49066	6.62207
ENSG00000255245	chr11	FXYD6-FXYD2	117820163	117820372	670	0.304804	1.41451	0.0113874	0.132746	0	173	105	116	178	179	126	3.74778	3.50915	3.20227	4.59773	4.61747	3.70905
ENSG00000134996	chr9	OSTF1	75088543	75088726	1319	0.159148	4.1189	0.0114722	0.133523	0	1070	721	941	1056	1065	915	11.7745	12.2399	13.1953	13.8553	13.955	13.6818
ENSG00000147883	chr9	CDKN2B	22002903	22006247	4058	0.140696	4.81782	0.0114742	0.133523	0	1883	1192	1412	1698	1638	1559	6.73505	6.57735	6.43572	7.24142	6.97635	7.57707
ENSG00000123908	chr8	AGO2	140531165	140532152	4824	-0.135384	4.84298	0.0115643	0.134453	0	2060	1382	1569	1560	1587	1386	6.19816	6.41487	6.01576	5.59649	5.68586	5.66661
ENSG00000081692	chr1	JMJD4	227730425	227732676	4315	-0.175529	4.61469	0.0116032	0.134683	0	1756	1267	1295	1249	1400	1165	5.90672	6.5748	5.5509	5.00933	5.60755	5.32491
ENSG00000166557	chr15	TMED3	79311062	79311417	19470	-0.114673	6.9092	0.0116044	0.134683	0	8610	5707	6551	6705	6701	5751	6.41859	6.5634	6.22324	5.95979	5.9484	5.82565
ENSG00000035862	chr17	TIMP2	78852977	78855864	5633	0.108942	7.32683	0.0116164	0.134703	0	10581	6965	8256	9702	9599	8347	27.264	27.6865	27.1084	29.8071	29.4518	29.2252
ENSG00000120137	chr5	PANK3	168548495	168557621	10580	0.135176	8.18523	0.0117309	0.135881	0	19791	11504	15415	17623	16838	16010	27.1509	24.3473	26.9484	28.8265	27.5062	29.8451
ENSG00000240849	chr20	TMEM189	50118254	50125179	7931	0.129081	6.43059	0.0117385	0.135881	0	5824	3725	4245	5286	5334	4352	10.6585	10.5168	9.89975	11.5345	11.6239	10.8225
ENSG00000141385	chr18	AFG3L2	12328944	12329783	6624	-0.118604	6.56134	0.0117722	0.135914	0	6589	4376	5437	5321	5081	4615	14.4378	14.7926	15.1815	13.9018	13.2573	13.741
ENSG00000156463	chr5	SH3RF2	145936579	145936694	7232	0.259808	2.03217	0.0117634	0.135914	0	276	136	209	248	251	233	0.553928	0.421083	0.534518	0.59346	0.599848	0.635425
ENSG00000168994	chr6	PXDC1	3722614	3723736	2474	0.132928	6.32781	0.011754	0.135914	0	5430	3408	4002	5117	4762	4078	31.8568	30.8452	29.9193	35.7943	33.2672	32.5098
ENSG00000118596	chr12	SLC16A7	59596067	59596236	13665	0.169589	3.4871	0.0117935	0.135923	0	702	462	593	658	688	616	0.745641	0.757041	0.802638	0.833325	0.870172	0.889075
ENSG00000176046	chr16	NUPR1	28532708	28537669	5674	-0.15863	4.6612	0.0117888	0.135923	0	1719	1296	1407	1386	1355	1221	4.39733	5.11449	4.58648	4.22739	4.1274	4.24418
ENSG00000169684	chr15	CHRNA5	78565520	78565825	3623	-0.145347	4.33358	0.0118201	0.136111	0	1456	914	1169	1074	1131	967	5.83305	5.64891	5.96789	5.1302	5.39536	5.26411
ENSG00000125354	chrX	SEPT6	119615724	119616742	6245	0.125952	5.34638	0.0118375	0.136193	0	2648	1703	2149	2426	2449	2162	6.15443	6.10618	6.36471	6.7229	6.7777	6.82795
ENSG00000184677	chr1	ZBTB40	22451851	22452004	8992	-0.136439	5.03068	0.0119622	0.137508	0	2445	1466	1832	1810	1769	1583	3.94662	3.6506	3.76829	3.48354	3.40015	3.4721
ENSG00000115226	chr2	FNDC4	27491883	27492478	1982	0.258084	1.8929	0.0120016	0.137729	0	226	163	170	220	248	197	1.65504	1.8415	1.58643	1.92095	2.16259	1.96033
ENSG00000132256	chr11	TRIM5	5663557	5665395	4804	0.169078	4.13807	0.0120023	0.137729	0	1143	672	960	1069	1102	917	3.45339	3.13223	3.69609	3.85099	3.96465	3.76473
ENSG00000067082	chr10	KLF6	3775996	3776403	6139	-0.125072	8.04337	0.0120614	0.138215	0	18621	13023	14158	14281	14803	12787	44.0259	47.5008	42.6559	40.2586	41.6753	41.0807
ENSG00000155189	chr8	AGPAT5	6708357	6708887	4684	-0.139913	5.36211	0.0120655	0.138215	0	2890	1862	2449	2254	2178	2049	8.95537	8.90123	9.67045	8.32789	8.0365	8.62764
ENSG00000104381	chr8	GDAP1	74321130	74321245	4052	-0.132619	5.11582	0.0120787	0.138246	0	2495	1590	1978	1981	1861	1645	8.93725	8.78648	9.02883	8.46083	7.93785	8.00688
ENSG00000131467	chr17	PSME3	42824385	42824414	5152	-0.113912	7.95147	0.0121141	0.138532	0	17220	11394	14320	13569	13534	12307	48.5132	49.5208	51.4093	45.5796	45.4022	47.1133
ENSG00000123600	chr2	METTL8	171317405	171324362	10074	-0.159038	4.30666	0.012145	0.138649	0	1403	932	1145	1084	1003	1005	2.02143	2.07158	2.10222	1.8622	1.72078	1.96757
ENSG00000174106	chr12	LEMD3	65169571	65171118	5562	0.136548	4.77386	0.0121452	0.138649	0	1840	1105	1423	1658	1661	1431	4.80164	4.44855	4.73204	5.15883	5.16137	5.0743
ENSG00000184012	chr21	TMPRSS2	41464551	41466153	6117	0.383599	0.557717	0.0121668	0.138775	0	79	59	70	91	102	77	0.187452	0.215974	0.211658	0.257455	0.288196	0.248267
ENSG00000092969	chr1	TGFB2	218346235	218347047	5151	0.147494	7.04144	0.0122062	0.139105	0	8794	5251	6954	8217	7318	7382	24.7798	22.8264	24.97	27.607	24.5543	28.265
ENSG00000075426	chr2	FOSL2	28392448	28392544	7157	0.111348	8.46719	0.0122309	0.139266	0	24056	15110	17871	21064	21577	18372	48.786	47.2738	46.1841	50.934	52.1058	50.6282
ENSG00000136045	chr12	PWP1	107685732	107685971	2876	-0.116969	6.74797	0.0122555	0.139426	0	7670	4824	6227	6003	5830	5268	38.7087	37.5583	40.0465	36.1225	35.0353	36.1263
ENSG00000112699	chr6	GMDS	1623806	1624231	4304	-0.12706	5.70999	0.0122722	0.139429	0	3723	2480	2915	2880	2771	2635	12.5552	12.9023	12.5268	11.5803	11.1273	12.0747
ENSG00000197568	chr1	HHLA3	70354805	70355107	1222	0.166801	3.50563	0.0122768	0.139429	0	733	460	592	682	668	635	8.70633	8.42895	8.96035	9.65853	9.44782	10.2487
ENSG00000133056	chr1	PIK3C2B	204422628	204425040	9414	0.143611	4.52895	0.0123063	0.139524	0	1563	963	1147	1377	1447	1194	2.40984	2.29055	2.25353	2.53138	2.65657	2.50148
ENSG00000137054	chr9	POLR1E	37485935	37486123	2512	-0.130272	5.50816	0.0122989	0.139524	0	3233	2064	2653	2415	2564	2224	18.6805	18.3983	19.534	16.6378	17.6411	17.4615
ENSG00000074181	chr19	NOTCH3	15159038	15161714	9394	0.274909	3.19201	0.0123603	0.140016	0	635	376	374	589	635	434	0.981128	0.89624	0.736369	1.08508	1.16829	0.911184
ENSG00000172007	chr4	RAB33B	139453232	139453697	5028	0.187286	3.35607	0.0123921	0.140137	0	665	390	545	663	611	530	1.91968	1.73683	2.00482	2.282	2.10026	2.07897
ENSG00000241962	chr2	C2orf15	99141485	99141937	1993	-0.146674	4.48353	0.0123883	0.140137	0	1542	1054	1316	1241	1182	1093	11.23	11.8419	12.213	10.7761	10.2503	10.8163
ENSG00000090621	chr1	PABPC4	39560816	39561122	6782	-0.108177	7.67253	0.0124449	0.140613	0	14404	9623	11291	11286	11264	10017	30.8268	31.7716	30.7928	28.7992	28.7052	29.1304
ENSG00000106537	chr7	TSPAN13	16753535	16754030	2224	0.119355	5.67321	0.0125158	0.141173	0	3387	2172	2620	3006	3061	2738	22.1046	21.8682	21.7892	23.3912	23.7878	24.281
ENSG00000151882	chr5	CCL28	43376645	43377484	4524	0.300196	1.40743	0.0125109	0.141173	0	149	114	128	148	173	158	0.478042	0.564247	0.523314	0.566157	0.660921	0.688813
ENSG00000081087	chr6	OSTM1	108041409	108044840	5325	0.1411	5.27877	0.012567	0.14163	0	2445	1623	2087	2404	2232	2108	6.66441	6.82474	7.24899	7.81291	7.24437	7.80761
ENSG00000141622	chr18	RNF165	46326809	46326947	11419	-0.206191	2.87089	0.0125966	0.141844	0	563	349	395	366	420	336	0.715621	0.68436	0.639799	0.554691	0.635693	0.580334
ENSG00000176532	chr7	PRR15	29563811	29564377	1982	0.190549	3.0613	0.0126211	0.141999	0	541	366	390	525	515	431	3.96183	4.1349	3.63945	4.5841	4.49086	4.28885
ENSG00000037474	chr5	NSUN2	6599239	6600232	5506	-0.118856	6.64977	0.0126478	0.142087	0	7196	4481	5833	5554	5469	4939	18.9696	18.2232	19.5943	17.4569	17.1671	17.6917
ENSG00000146674	chr7	IGFBP3	45912245	45913834	4571	-0.139092	4.9782	0.0126716	0.142087	0	2329	1391	1821	1746	1750	1481	7.39539	6.81401	7.3684	6.61045	6.61688	6.39015
ENSG00000228727	chr6	SAPCD1	31762799	31763168	1557	-0.384682	1.26453	0.012672	0.142087	0	187	93	170	140	104	96	1.74323	1.33746	2.01946	1.5561	1.15444	1.21605
ENSG00000240184	chr5	PCDHGC3	141475947	141478795	5432	0.13791	5.41186	0.0126507	0.142087	0	2840	1851	2084	2646	2614	2147	7.58859	7.63016	7.09598	8.43001	8.3171	7.79542
ENSG00000205246	chr19	RPSAP58	23763005	23763134	2636	-0.135761	5.96488	0.0126934	0.142207	0	4314	3080	3471	3377	3347	3133	23.754	26.1633	24.3548	22.1709	21.945	23.4413
ENSG00000113790	chr3	EHHADH	185190624	185193487	4700	0.143962	4.46406	0.0127883	0.143149	0	1456	880	1174	1334	1338	1167	4.49641	4.19249	4.62003	4.91197	4.92022	4.89711
ENSG00000150593	chr10	PDCD4	110871795	110872018	4547	0.134232	6.33072	0.0128429	0.143638	0	5315	3215	4342	4857	4682	4412	16.9661	15.8323	17.662	18.4859	17.7964	19.1372
ENSG00000160584	chr11	SIK3	116843402	116845629	10920	-0.154073	4.57232	0.0128719	0.143841	0	1847	1074	1290	1292	1295	1144	2.45497	2.20226	2.18495	2.04757	2.04962	2.06619
ENSG00000148399	chr9	DPH7	137554904	137555648	4475	-0.142329	4.41623	0.0128866	0.143884	0	1523	1041	1168	1174	1181	1009	4.9398	5.20888	4.82752	4.54018	4.56124	4.44698
ENSG00000115641	chr2	FHL2	105357712	105361434	6626	-0.107149	7.82172	0.0128986	0.143897	0	16034	10519	12643	12765	12377	11002	35.1231	35.5476	35.2918	33.3401	32.2842	32.7482
ENSG00000165526	chr11	RPUSD4	126202094	126203657	4083	-0.1213	5.45524	0.0129243	0.144062	0	3157	2012	2476	2442	2403	2124	11.2227	11.0341	11.2162	10.3506	10.1719	10.2599
ENSG00000106484	chr7	MEST	130486171	130486395	4631	-0.108776	7.65358	0.012936	0.144071	0	14076	9331	11461	11292	10991	9856	44.1171	45.117	45.7744	42.1982	41.0193	41.9752
ENSG00000140931	chr16	CMTM3	66603874	66603909	3163	0.144988	4.83112	0.0129525	0.144133	0	1875	1215	1426	1833	1667	1459	8.60408	8.6013	8.33863	10.0291	9.10883	9.09752
ENSG00000101265	chr20	RASSF2	4780023	4784342	5759	0.26607	2.23759	0.0130152	0.144445	0	320	193	200	327	272	249	0.806502	0.750408	0.642329	0.98265	0.816297	0.852745
ENSG00000133398	chr5	MED10	6371881	6372601	1880	-0.140308	4.4438	0.0130194	0.144445	0	1602	1019	1194	1208	1207	1018	12.3682	12.1368	11.7468	11.1201	11.0962	10.6797
ENSG00000167491	chr19	GATAD2A	19385826	19386138	7296	-0.127855	6.615	0.0130242	0.144445	0	7090	4779	5211	5346	5578	4629	14.1047	14.6669	13.2102	12.6807	13.2136	12.5132
ENSG00000178719	chr8	GRINA	143990058	143990311	2527	0.145808	8.12585	0.013016	0.144445	0	18598	12486	13200	16980	17839	13983	106.823	110.638	96.6147	116.287	122.009	109.135
ENSG00000186951	chr22	PPARA	46150521	46150652	13219	0.196505	3.16328	0.013073	0.144865	0	598	348	450	552	505	521	0.656606	0.589478	0.629634	0.722668	0.660266	0.777331
ENSG00000085741	chr11	WNT11	76186325	76187239	2401	0.423632	0.16145	0.0131085	0.145016	0	72	35	48	78	76	52	0.435254	0.32641	0.369763	0.562213	0.547076	0.427148
ENSG00000162105	chr11	SHANK2	70467856	70473439	18604	-0.254514	2.11926	0.0131001	0.145016	0	356	194	238	222	219	210	0.277745	0.233498	0.236617	0.206512	0.203453	0.222628
ENSG00000051108	chr16	HERPUD1	56932048	56932391	5155	-0.118731	6.96204	0.0131525	0.145017	0	8539	6031	7004	6783	6888	6147	24.0426	26.1968	25.13	22.7715	23.0935	23.5181
ENSG00000164251	chr5	F2RL1	76818933	76819001	2958	0.170323	3.88554	0.0131344	0.145017	0	928	576	817	887	908	795	4.55357	4.36025	5.10856	5.18948	5.30535	5.30073
ENSG00000188807	chr1	TMEM201	9588922	9589043	6966	-0.181208	5.18085	0.0131434	0.145017	0	2630	1919	1853	1949	2053	1645	5.47993	6.16849	4.92002	4.84202	5.09368	4.65746
ENSG00000206560	chr3	ANKRD28	15667236	15670556	11279	-0.126046	6.676	0.0131197	0.145017	0	7305	4592	5966	5763	5359	5082	9.40053	9.11629	9.78334	8.84252	8.21182	8.88651
ENSG00000154319	chr8	FAM167A	11421463	11424636	5033	0.146895	4.74983	0.0132001	0.145421	0	1809	1138	1326	1667	1686	1341	5.21692	5.06294	4.87294	5.73201	5.78971	5.25495
ENSG00000012232	chr8	EXTL3	28600469	28600714	13220	0.13309	5.25781	0.0133075	0.146241	0	2546	1673	1877	2263	2372	2002	2.79531	2.83368	2.62608	2.96245	3.10105	2.98676
ENSG00000061918	chr4	GUCY1B3	155758992	155759143	3724	0.246607	1.88501	0.0133077	0.146241	0	225	150	184	220	247	192	0.876951	0.901921	0.913866	1.02238	1.14634	1.01685
ENSG00000125355	chrX	TMEM255A	120258650	120261028	3858	0.197138	2.78174	0.0132877	0.146241	0	414	289	360	434	422	357	1.55755	1.67735	1.7259	1.94682	1.8905	1.82504
ENSG00000116962	chr1	NID1	235975830	235977988	5864	0.11516	7.01872	0.0135615	0.148783	0	8861	5518	6499	7939	7740	6705	21.9327	21.0705	20.4987	23.4299	22.8125	22.5513
ENSG00000143322	chr1	ABL2	179099327	179109441	13257	-0.166555	7.7047	0.0135541	0.148783	0	16339	9153	11779	11905	10182	10455	17.8889	15.4598	16.4338	15.5411	13.2744	15.5541
ENSG00000165475	chr13	CRYL1	20403667	20404242	2196	0.187428	2.70042	0.0136169	0.149267	0	429	266	317	387	401	354	2.83549	2.71229	2.66994	3.04984	3.15601	3.17935
ENSG00000056586	chr9	RC3H2	122844556	122849822	11545	0.131672	6.06967	0.0136448	0.149449	0	4419	2716	3605	4076	3892	3665	5.55562	5.26772	5.77545	6.10996	5.82646	6.26105
ENSG00000234444	chr7	ZNF736	64307459	64307682	9409	0.180473	3.1856	0.0136762	0.149669	0	606	368	450	566	519	511	0.934828	0.875773	0.884593	1.04105	0.953345	1.07114
ENSG00000134001	chr14	EIF2S1	67359997	67360456	5651	-0.124509	8.55933	0.0136875	0.149669	0	26012	17197	22433	20889	20059	18861	66.8115	68.1419	73.4238	63.9721	61.3494	65.8274
ENSG00000204576	chr6	PRR3	30556886	30557450	4281	-0.137365	4.52688	0.0137715	0.150463	0	1619	1089	1316	1222	1299	1116	5.48914	5.696	5.68572	4.93997	5.24433	5.14146
ENSG00000182359	chr11	KBTBD3	106051098	106054455	5516	0.274008	1.48129	0.0138434	0.151124	0	168	110	139	171	188	142	0.442066	0.446535	0.466085	0.5365	0.58906	0.507728
ENSG00000166226	chr12	CCT2	69585334	69585524	4322	-0.116201	8.0511	0.0138886	0.151492	0	18311	12276	15408	14770	14207	13211	61.4936	63.6003	65.938	59.1417	56.8125	60.2862
ENSG00000183762	chr22	KREMEN1	29073078	29073227	7977	0.129827	5.44586	0.0139404	0.151932	0	2969	1849	2157	2688	2634	2237	5.40223	5.1902	5.00133	5.8316	5.70693	5.53087
ENSG00000156466	chr8	GDF6	96142330	96145524	3701	-0.270096	1.69741	0.0139737	0.15217	0	246	151	190	177	147	158	0.964758	0.913577	0.949531	0.827661	0.686475	0.841986
ENSG00000130270	chr19	ATP8B3	1782075	1783270	7014	0.274312	1.9933	0.0139997	0.152264	0	273	128	201	240	267	209	0.564936	0.408631	0.530035	0.592166	0.657918	0.587689
ENSG00000166340	chr11	TPP1	6612763	6614686	4901	0.118031	6.33896	0.0140054	0.152264	0	5277	3418	4277	5003	4733	4241	15.6281	15.6162	16.141	17.6662	16.6908	17.0667
ENSG00000177854	chrX	TMEM187	153972327	153972860	1924	0.186461	2.74902	0.014038	0.152493	0	434	281	331	396	423	362	3.27406	3.27031	3.18198	3.56195	3.79981	3.71083
ENSG00000126790	chr14	L3HYPDH	59460363	59460592	3504	-0.17118	4.0279	0.0140519	0.15251	0	1185	791	904	946	904	698	4.90859	5.05475	4.77176	4.67224	4.45893	3.92879
ENSG00000170296	chr17	GABARAP	7240014	7240919	2266	0.112098	7.38111	0.0140742	0.15251	0	10717	7261	8723	10124	9679	8905	68.6461	71.7503	71.2001	77.3197	73.8239	77.507
ENSG00000269343	chr19	ZNF587B	57819741	57819945	4380	-0.178733	3.56389	0.0140645	0.15251	0	821	594	669	689	616	533	2.72064	3.03668	2.82505	2.72235	2.43071	2.40005
ENSG00000130224	chrX	LRCH2	115110616	115113335	4929	0.188162	3.36242	0.0141102	0.152776	0	664	396	546	632	585	591	1.95529	1.79897	2.04884	2.219	2.05127	2.36481
ENSG00000258818	chr14	RNASE4	20684100	20684758	2613	0.236456	2.12492	0.0141677	0.153273	0	259	177	227	248	280	248	1.43868	1.51677	1.6068	1.64252	1.85202	1.87189
ENSG00000102195	chrX	GPR50	151176653	151176908	1951	0.352599	0.819583	0.0141807	0.153289	0	92	79	82	111	115	96	0.684436	0.906686	0.777376	0.984609	1.01875	0.970468
ENSG00000102384	chrX	CENPI	101098218	101098248	4321	0.118196	5.87129	0.0142154	0.153492	0	3853	2460	3074	3484	3496	3120	12.9425	12.7479	13.1581	13.9538	13.9834	14.2409
ENSG00000132639	chr20	SNAP25	10218830	10218977	3357	-0.230036	1.99797	0.0142344	0.153492	0	286	191	237	211	222	172	1.23657	1.274	1.30578	1.08775	1.14295	1.01052
ENSG00000162889	chr1	MAPKAPK2	206684944	206685508	4195	0.109809	6.74952	0.0142306	0.153492	0	7204	4638	5472	6537	6405	5592	24.9255	24.7563	24.1262	26.9677	26.3884	26.2907
ENSG00000142627	chr1	EPHA2	16124337	16125320	4164	0.133847	8.75986	0.0142461	0.153493	0	30059	18673	20681	27167	26023	22173	104.777	100.413	91.8619	112.909	108.012	105.022
ENSG00000184378	chr3	ACTRT3	169766921	169768350	2005	0.320714	1.00678	0.0143003	0.153952	0	115	83	95	124	137	103	0.832503	0.926938	0.876363	1.0703	1.18095	1.01319
ENSG00000172057	chr17	ORMDL3	39921041	39922685	3752	0.124886	5.65365	0.0143709	0.154536	0	3251	2185	2594	2939	3158	2615	12.5764	13.0399	12.7874	13.5561	14.5471	13.746
ENSG00000221886	chr5	ZBED8	160393148	160395539	2925	0.159268	3.64598	0.0143779	0.154536	0	823	491	663	761	750	674	4.08391	3.75874	4.1924	4.50253	4.43161	4.54466
ENSG00000033800	chr15	PIAS1	68054179	68054350	10776	0.115716	6.83748	0.0144243	0.154546	0	7566	4673	6156	6865	6856	6011	10.1909	9.71013	10.5661	11.0251	10.9961	11.0016
ENSG00000110911	chr12	SLC11A2	50979401	50979542	9823	0.140303	4.69309	0.0144065	0.154546	0	1669	1044	1400	1559	1582	1355	2.46612	2.37982	2.63608	2.74663	2.78348	2.72058
ENSG00000110921	chr12	MVK	109573255	109573571	6473	0.128073	7.05389	0.0144339	0.154546	0	9026	5856	6366	7948	8225	6866	20.2392	20.2573	18.1901	21.2496	21.9612	20.9202
ENSG00000128564	chr7	VGF	101162509	101164863	2704	-0.311345	2.33304	0.0144372	0.154546	0	352	300	265	292	259	195	1.88946	2.48429	1.81265	1.86885	1.65546	1.42231
ENSG00000157214	chr7	STEAP2	90167590	90167913	8715	0.279046	2.15184	0.0144064	0.154546	0	265	155	247	300	246	255	0.441348	0.398246	0.524209	0.595733	0.487859	0.577085
ENSG00000028310	chr5	BRD9	850291	850602	9572	-0.128803	5.1812	0.0144819	0.154649	0	2598	1735	1990	1957	1971	1812	3.93948	4.05867	3.84525	3.53823	3.55885	3.73356
ENSG00000178726	chr20	THBD	23045633	23049741	4109	-0.161722	4.88236	0.0144743	0.154649	0	2030	1530	1600	1566	1681	1373	7.17071	8.33762	7.20209	6.59559	7.07062	6.59024
ENSG00000179698	chr8	KIAA1875	144107726	144107862	8967	-0.406552	1.26586	0.0144763	0.154649	0	226	91	140	110	137	89	0.365817	0.227238	0.288772	0.212297	0.264058	0.195754
ENSG00000065150	chr13	IPO5	97953658	97954198	9671	-0.113291	7.74542	0.0145114	0.154839	0	14720	10073	12337	11893	11630	10651	22.0922	23.3225	23.5946	21.2823	20.7843	21.7213
ENSG00000133028	chr17	SCO1	10672474	10681253	10230	-0.119969	6.35834	0.0145477	0.155101	0	5661	3842	4732	4460	4473	4095	8.03193	8.40947	8.55547	7.54497	7.557	7.89488
ENSG00000136813	chr9	KIAA0368	111360692	111362169	8449	-0.12259	6.9059	0.014572	0.15512	0	8726	5391	6841	6745	6265	6012	14.9904	14.2873	14.9758	13.8158	12.8157	14.034
ENSG00000170266	chr3	GLB1	32996608	32997344	4364	0.11112	6.47311	0.0145729	0.15512	0	5911	3753	4630	5242	5417	4646	19.6598	19.2567	19.6232	20.7879	21.4536	20.9972
ENSG00000129244	chr17	ATP1B2	7646627	7646701	3276	0.380725	0.643855	0.0145855	0.155129	0	80	64	77	94	114	79	0.354445	0.437445	0.434732	0.496572	0.601433	0.475609
ENSG00000072954	chr19	TMEM38A	16661127	16661341	3005	0.168141	3.51389	0.0146227	0.155276	0	741	473	580	690	738	574	3.57912	3.52455	3.56992	3.97377	4.24461	3.76734
ENSG00000090013	chr19	BLVRB	40447789	40448046	1665	0.143126	5.58472	0.0146185	0.155276	0	3070	2154	2364	2807	3089	2465	26.7625	28.968	26.2608	29.176	32.0649	29.1991
ENSG00000029725	chr17	RABEP1	5282265	5282520	6531	-0.113127	6.50058	0.0146476	0.155415	0	6350	4157	5204	4952	4984	4484	14.1123	14.2524	14.7378	13.122	13.1894	13.5411
ENSG00000070886	chr1	EPHA8	22563564	22563729	5358	-0.46714	-0.0840978	0.0146823	0.155642	0	61	59	55	57	41	29	0.165246	0.246568	0.18986	0.184107	0.132254	0.106749
ENSG00000121005	chr8	CRISPLD1	74984515	74984920	4543	0.147676	3.88311	0.0146926	0.155642	0	962	615	759	860	909	797	3.07351	3.03123	3.09011	3.27607	3.45818	3.46005
ENSG00000120526	chr8	NUDCD1	109240919	109243301	4439	-0.150988	5.65107	0.014801	0.156166	0	3390	2320	3086	2695	2647	2540	11.0845	11.7028	12.8584	10.5068	10.3061	11.2854
ENSG00000125148	chr16	MT2A	56608199	56608683	1299	-0.140404	9.49177	0.0147768	0.156166	0	52255	36396	37085	40066	38416	35106	583.877	627.381	528.036	533.783	511.127	533.015
ENSG00000143387	chr1	CTSK	150796208	150796898	1887	0.487377	-0.303712	0.0147622	0.156166	0	47	22	39	42	63	45	0.361517	0.261059	0.382267	0.38519	0.577025	0.470335
ENSG00000165655	chr10	ZNF503	75397830	75400374	3347	0.175482	5.1432	0.0147881	0.156166	0	2284	1610	1628	2172	2310	1749	9.90474	10.771	8.99649	11.2306	11.9284	10.3063
ENSG00000178922	chr1	HYI	43451003	43451311	2740	-0.165359	3.83356	0.0147902	0.156166	0	1097	664	763	787	790	650	5.8111	5.42631	5.15049	4.97075	4.98314	4.67875
ENSG00000168096	chr16	ANKS3	4696510	4696896	7868	-0.170069	3.82867	0.0148871	0.156895	0	1081	691	742	759	801	655	1.99418	1.96653	1.74427	1.66946	1.75952	1.64189
ENSG00000168685	chr5	IL7R	35852695	35852938	6060	-0.206531	2.73499	0.0148938	0.156895	0	493	304	391	366	321	332	1.1808	1.12328	1.19338	1.04522	0.915501	1.08052
ENSG00000006625	chr7	GGCT	30496621	30497235	1905	-0.113835	6.50967	0.0149536	0.157257	0	6437	4162	5228	5062	4920	4524	49.0446	48.9209	50.7592	45.986	44.6371	46.8376
ENSG00000070759	chr1	TESK2	45343883	45345558	3322	0.204203	2.72083	0.0150187	0.157257	0	433	248	341	430	404	332	1.89187	1.67163	1.89858	2.2401	2.10188	1.97109
ENSG00000101825	chrX	MXRA5	3308565	3311624	9793	0.182905	4.62878	0.0150143	0.157257	0	1756	927	1231	1579	1401	1371	2.60262	2.11959	2.32497	2.79039	2.47257	2.76114
ENSG00000113916	chr3	BCL6	187721377	187722601	5938	0.120836	6.12663	0.0150176	0.157257	0	4642	3045	3498	4158	4331	3594	11.3466	11.4824	10.8957	12.1183	12.6059	11.9373
ENSG00000119927	chr10	GPAM	112149864	112153666	9808	-0.131719	5.46413	0.0149565	0.157257	0	3109	1993	2609	2342	2449	2188	4.6009	4.55003	4.92004	4.13242	4.31553	4.39981
ENSG00000138604	chr15	GLCE	69160584	69160757	6630	0.123309	5.74036	0.0150352	0.157257	0	3525	2194	2848	3297	3222	2734	7.71699	7.40986	7.94513	8.60604	8.39921	8.13302
ENSG00000155760	chr2	FZD7	202034587	202038445	3859	0.164741	3.22214	0.0149759	0.157257	0	617	391	459	564	561	505	2.32067	2.26876	2.19995	2.52931	2.51255	2.58097
ENSG00000167107	chr17	ACSF2	50426158	50426389	5797	0.132303	4.66892	0.0149801	0.157257	0	1648	1093	1307	1511	1580	1319	4.12626	4.22186	4.1701	4.51086	4.71064	4.48754
ENSG00000175711	chr17	B3GNTL1	82942155	82942662	6891	-0.238956	1.98319	0.0150238	0.157257	0	303	191	216	191	215	190	0.638209	0.620638	0.579757	0.479677	0.53924	0.543799
ENSG00000068438	chrX	FTSJ1	48476021	48476396	2872	-0.114363	6.65362	0.0151468	0.158174	0	7228	4817	5429	5555	5633	4855	36.5289	37.556	34.9631	33.4732	33.8986	33.3405
ENSG00000185436	chr1	IFNLR1	24154157	24157891	4923	0.137786	4.42311	0.0151436	0.158174	0	1391	910	1107	1245	1307	1168	4.1011	4.13903	4.15903	4.37661	4.58851	4.67929
ENSG00000171603	chr1	CLSTN1	9729026	9730705	5559	0.110623	8.04809	0.0151772	0.158367	0	17931	11441	13253	15791	16203	13637	46.8177	46.0844	44.0953	49.1599	50.3762	48.3826
ENSG00000159433	chr15	STARD9	42575659	42575762	20706	-0.19977	3.25993	0.0152085	0.158569	0	750	432	533	558	474	442	0.525736	0.46717	0.476108	0.466376	0.395647	0.421011
ENSG00000175215	chr12	CTDSP2	57819927	57823727	5442	0.117244	5.91415	0.0152534	0.158912	0	3951	2582	3129	3663	3535	3204	10.5378	10.6239	10.6346	11.6487	11.2268	11.6118
ENSG00000270149	chr1	RP11-544M22.13	160997957	160998906	2114	0.115625	5.88085	0.0152882	0.159149	0	3930	2492	3043	3553	3518	3093	26.983	26.3955	26.6239	29.0863	28.7619	28.8564
ENSG00000122707	chr9	RECK	36036433	36037098	6045	0.159804	3.34732	0.0153024	0.159171	0	675	411	519	613	619	544	1.62073	1.52241	1.58798	1.75494	1.76979	1.77488
ENSG00000115602	chr2	IL1RL1	102311502	102311623	5746	-0.140914	6.90498	0.0153249	0.15928	0	8382	5298	7337	6836	6242	5824	21.1731	20.6459	23.6171	20.589	18.7752	19.9905
ENSG00000093167	chr3	LRRFIP2	37052656	37053961	10644	-0.124997	5.90259	0.0153385	0.159296	0	4158	2786	3460	3325	3177	2979	5.66999	5.86089	6.01237	5.40611	5.15868	5.51992
ENSG00000122965	chr12	RBM19	113816738	113817925	5912	-0.120425	5.93295	0.015402	0.15983	0	4450	2878	3315	3376	3436	2904	10.9252	10.9004	10.3711	9.88248	10.0449	9.68789
ENSG00000167964	chr16	RAB26	2140803	2140949	2488	0.408846	0.326836	0.0154378	0.159951	0	74	47	54	79	95	57	0.431702	0.422994	0.401438	0.549509	0.659932	0.451847
ENSG00000197019	chr19	SERTAD1	40421592	40423546	2114	0.16447	5.63132	0.015428	0.159951	0	3504	2096	2263	3182	2985	2532	24.0581	22.201	19.7995	26.0491	24.4043	23.6225
ENSG00000198874	chr7	TYW1	66995173	66995497	3890	-0.128322	5.06464	0.0154851	0.160316	0	2334	1576	1914	1816	1808	1671	8.70871	9.0718	9.10053	8.07912	8.03295	8.47216
ENSG00000116604	chr1	MEF2D	156463727	156467656	6400	0.141307	5.95688	0.015504	0.160386	0	4303	2663	2947	3882	3763	3174	9.75874	9.31705	8.51677	10.4972	10.162	9.78124
ENSG00000109065	chr17	NAT9	74770547	74771858	4049	-0.151811	4.48975	0.0155366	0.160597	0	1719	1030	1218	1250	1263	1019	6.16213	5.69609	5.56383	5.34269	5.39115	4.96356
ENSG00000139266	chr12	MARCH9	57755098	57755885	4005	0.195894	3.08594	0.0155652	0.160608	0	539	388	387	526	514	458	1.95339	2.16928	1.78724	2.27291	2.21813	2.25543
ENSG00000197417	chr17	SHPK	3608262	3610972	3838	-0.163979	4.15316	0.015574	0.160608	0	1316	896	922	956	958	864	4.97684	5.22745	4.44325	4.31073	4.31407	4.43993
ENSG00000198542	chr13	ITGBL1	101452593	101452931	6175	-0.315117	1.09638	0.0155634	0.160608	0	169	109	112	120	105	86	0.397239	0.395254	0.335472	0.336312	0.293886	0.274681
ENSG00000030419	chr2	IKZF2	212999691	213008084	12240	0.244714	1.94554	0.0155979	0.160729	0	268	145	174	242	225	219	0.317801	0.265261	0.262931	0.342162	0.317707	0.352882
ENSG00000070444	chr17	MNT	2384060	2387649	8728	0.147862	4.69184	0.0156895	0.161335	0	1744	1093	1267	1620	1611	1280	2.90024	2.80409	2.68495	3.21217	3.19012	2.89243
ENSG00000091527	chr3	CDV3	133573730	133574284	4367	-0.115988	8.46813	0.0157019	0.161335	0	24807	16015	20738	19971	18861	17519	82.4506	82.1166	87.8331	79.1434	74.6462	79.1213
ENSG00000104691	chr8	UBXN8	30732247	30732370	3217	-0.191553	2.88003	0.0156919	0.161335	0	506	346	451	389	415	332	2.28298	2.40831	2.59299	2.09265	2.22958	2.03542
ENSG00000119328	chr9	FAM206A	108934181	108934565	2758	-0.180682	3.92392	0.0157055	0.161335	0	1036	698	948	864	833	664	5.45215	5.66693	6.35753	5.42148	5.22008	4.74833
ENSG00000166347	chr18	CYB5A	74250847	74253665	9313	0.123247	5.4633	0.0157684	0.161855	0	2856	1873	2320	2562	2725	2338	4.45114	4.50335	4.60758	4.76088	5.05712	4.95133
ENSG00000100167	chr22	SEPT3	41976272	41976583	5427	0.13637	4.43834	0.0158152	0.16221	0	1437	888	1130	1307	1339	1118	3.84326	3.66387	3.85117	4.16787	4.26429	4.06302
ENSG00000084090	chr2	STARD7	96184859	96186914	4414	-0.109374	7.80471	0.0158935	0.162887	0	15364	10402	12897	12265	12421	10989	50.5213	52.7681	54.0419	48.0876	48.6352	49.1013
ENSG00000101104	chr20	PABPC1L	44910062	44910336	4984	-0.242932	2.79257	0.0159074	0.162903	0	553	283	423	382	378	288	1.61046	1.27144	1.56977	1.32643	1.31081	1.13968
ENSG00000109787	chr4	KLF3	38664196	38664461	6297	0.146592	4.92532	0.0159394	0.162937	0	1899	1236	1675	1882	1773	1634	4.37717	4.39513	4.91989	5.1723	4.86633	5.11783
ENSG00000163814	chr3	CDCP1	45082278	45086067	6507	-0.109351	9.0422	0.0159477	0.162937	0	38107	24107	29433	30031	28130	25958	85.0015	82.9563	83.662	79.8706	74.7163	78.6788
ENSG00000213079	chr6	SCAF8	154733325	154733930	5481	-0.109089	6.8354	0.0159384	0.162937	0	8057	5217	6531	6382	6200	5636	21.3362	21.3132	22.0391	20.1509	19.5505	20.2805
ENSG00000148229	chr9	POLE3	113407235	113408983	2604	-0.110994	7.13538	0.0159876	0.163219	0	9821	6463	8087	7754	7603	7043	54.7416	55.5751	57.4409	51.5327	50.4627	53.3438
ENSG00000275674	chr15	RP11-697E2.12	90266317	90266398	518	-0.12977	4.65148	0.0160561	0.163792	0	1817	1195	1372	1382	1390	1206	50.9129	51.6565	48.989	46.1718	46.3779	45.9182
ENSG00000070882	chr7	OSBPL3	24796539	24800279	8100	-0.14691	4.68262	0.0161018	0.164132	0	1824	1158	1526	1410	1330	1293	3.26845	3.20118	3.48453	3.01254	2.83787	3.14833
ENSG00000122643	chr7	NT5C3A	33014114	33014831	3493	-0.153746	4.50564	0.0161536	0.164403	0	1517	1078	1377	1263	1206	1094	6.30361	6.91046	7.29138	6.25753	5.96726	6.17712
ENSG00000128973	chr15	CLN6	68206992	68208410	4225	-0.137168	7.06145	0.0161567	0.164403	0	9614	6638	7058	7388	7695	6071	33.0278	35.1801	30.8979	30.262	31.4781	28.34
ENSG00000157106	chr16	SMG1	18804853	18809646	25988	-0.227465	7.07294	0.0161657	0.164403	0	11346	5522	7885	7208	6260	7002	6.33684	4.75785	5.61182	4.79999	4.1632	5.31394
ENSG00000101384	chr20	JAG1	10637684	10639955	8534	0.147152	4.83668	0.0161921	0.164545	0	1899	1185	1454	1868	1640	1473	3.22979	3.10923	3.15128	3.78811	3.32137	3.40422
ENSG00000159079	chr21	C21orf59	32592079	32592418	3353	-0.133084	5.58455	0.0162768	0.165279	0	3401	2117	2881	2672	2582	2334	14.7223	14.1376	15.8922	13.7912	13.3091	13.7289
ENSG00000167074	chr22	TEF	41367333	41367599	4715	0.153823	3.74049	0.0163016	0.165404	0	874	580	655	835	807	689	2.6905	2.75444	2.56941	3.06481	2.95814	2.88207
ENSG00000145335	chr4	SNCA	89724099	89726660	4014	0.263553	2.0664	0.0163296	0.165545	0	231	159	239	267	253	232	0.83529	0.886966	1.10127	1.15115	1.08935	1.13993
ENSG00000152518	chr2	ZFP36L2	43222402	43225752	3696	0.112014	7.43614	0.0163405	0.165545	0	11321	7664	8770	10724	10247	8899	44.4586	46.4313	43.8876	50.2138	47.9172	47.4872
ENSG00000101773	chr18	RBBP8	22798261	22798487	5091	-0.129577	5.93147	0.0163575	0.16559	0	4212	2793	3628	3409	3243	3008	12.0085	12.2844	13.1807	11.5884	11.0096	11.6531
ENSG00000110107	chr11	PRPF19	60890730	60891263	2739	-0.111468	8.42715	0.0164254	0.165897	0	24782	16475	18448	18900	19481	16550	131.325	134.685	124.575	119.417	122.926	119.172
ENSG00000164638	chr7	SLC29A4	5274369	5274491	5811	0.182002	3.53014	0.0164113	0.165897	0	722	531	543	679	727	625	1.80339	2.04612	1.72832	2.02217	2.16227	2.12127
ENSG00000272398	chr6	CD24	106969831	106971834	3097	0.132552	6.12998	0.016425	0.165897	0	4467	2873	3821	4198	4058	3871	20.9352	20.7722	22.8197	23.4584	22.6463	24.6518
ENSG00000134987	chr5	WDR36	111091716	111092618	7656	-0.122683	5.88347	0.0165118	0.166502	0	4169	2679	3436	3265	3164	2936	7.90374	7.83534	8.30091	7.38039	7.14267	7.56347
ENSG00000183856	chr1	IQGAP3	156525405	156525552	6742	0.131067	6.08265	0.016509	0.166502	0	4642	2958	3236	4092	4115	3547	9.99353	9.82418	8.87757	10.5038	10.5489	10.3762
ENSG00000198964	chr10	SGMS1	50305586	50307321	6429	0.135426	4.58703	0.0165231	0.166502	0	1610	977	1249	1496	1435	1241	3.63484	3.40281	3.5933	4.02704	3.85776	3.80711
ENSG00000184905	chrX	TCEAL2	102125688	102125806	1666	0.194176	2.52104	0.0165552	0.166698	0	370	236	284	334	366	310	3.22351	3.17193	3.15296	3.46952	3.79693	3.6699
ENSG00000172530	chr16	BANP	87949244	87949761	8196	-0.164616	3.55666	0.0166352	0.167249	0	889	565	623	629	650	557	1.57435	1.5436	1.40592	1.32815	1.37068	1.34036
ENSG00000173418	chr20	NAA20	20017116	20017449	2376	-0.145494	5.02815	0.0166351	0.167249	0	2225	1509	1971	1744	1738	1646	13.5921	14.221	15.3432	12.7028	12.6424	13.6631
ENSG00000134697	chr1	GNL2	37566816	37567007	5745	-0.118955	7.22599	0.0166505	0.167276	0	10462	6701	8891	8443	8046	7316	26.4318	26.1178	28.6243	25.4334	24.2056	25.116
ENSG00000123685	chr1	BATF3	212686418	212686979	2713	-0.289424	1.1009	0.0166895	0.167541	0	146	108	133	112	109	94	0.781098	0.891376	0.906727	0.714441	0.694389	0.683353
ENSG00000129535	chr14	NRL	24080107	24081568	3113	-0.443699	-0.0669868	0.0167339	0.167859	0	74	51	52	41	43	45	0.345029	0.366841	0.308958	0.227931	0.238735	0.285102
ENSG00000007376	chr16	RPUSD1	784974	786377	2769	-0.199883	5.41531	0.0167705	0.168017	0	3207	2255	2135	2184	2530	1889	16.8104	18.2352	14.261	13.6498	15.7915	13.4548
ENSG00000143320	chr1	CRABP2	156699606	156700076	1100	0.188407	3.33589	0.0167751	0.168017	0	621	400	550	596	665	519	8.1941	8.14244	9.24793	9.37674	10.4485	9.30554
ENSG00000007944	chr6	MYLIP	16129125	16129409	3033	0.185604	2.68962	0.0167991	0.168084	0	426	252	328	380	406	347	2.03864	1.86044	2.00021	2.16825	2.31356	2.25644
ENSG00000118257	chr2	NRP2	205681990	205682218	13896	-0.302838	1.79402	0.0168071	0.168084	0	230	205	193	160	199	153	0.240237	0.330332	0.256887	0.199264	0.247508	0.217154
ENSG00000134900	chr13	TPP2	102597003	102597203	6752	-0.121034	5.65594	0.016822	0.168105	0	3644	2271	2881	2725	2747	2529	7.83337	7.53133	7.89197	6.98445	7.03157	7.38726
ENSG00000164330	chr5	EBF1	158695916	158699142	6178	0.153325	3.83196	0.0168426	0.168185	0	983	580	696	854	854	773	2.30945	2.10217	2.0837	2.39226	2.38911	2.46774
ENSG00000182903	chr4	ZNF721	425815	427119	6390	-0.140215	4.5577	0.0169374	0.168877	0	1691	1059	1378	1335	1237	1140	3.84101	3.71092	3.98862	3.61558	3.34576	3.51861
ENSG00000185359	chr17	HGS	81683326	81683628	8254	-0.148014	7.06345	0.0169375	0.168877	0	9940	6647	6900	7427	7677	6003	17.4793	18.0322	15.4618	15.5721	16.0751	14.344
ENSG00000010278	chr12	CD9	6199715	6200072	3299	0.105841	7.15081	0.0170235	0.169355	0	9368	6095	7413	8278	8501	7635	41.2161	41.3693	41.561	43.4251	44.5363	45.6451
ENSG00000143845	chr1	ETNK2	204131062	204132256	4472	0.134261	4.50738	0.0170027	0.169355	0	1477	997	1140	1384	1340	1217	4.79381	4.99207	4.71496	5.3559	5.1788	5.3673
ENSG00000170775	chr7	GPR37	124745997	124747343	3021	0.290534	1.85287	0.0170238	0.169355	0	210	169	156	206	253	195	1.00895	1.25263	0.955099	1.18009	1.44742	1.27307
ENSG00000158769	chr1	F11R	160995211	160998906	5066	0.108443	6.50106	0.0170457	0.169445	0	5942	3825	4804	5409	5393	4782	17.0243	16.9065	17.5393	18.4778	18.3989	18.6171
ENSG00000278615	chr11	C11orf98	62662816	62663159	887	-0.115058	6.0162	0.0170811	0.169669	0	4550	3035	3642	3607	3501	3192	74.4544	76.6165	75.9436	70.3754	68.2173	70.9752
ENSG00000048828	chr9	FAM120A	93451722	93452389	7204	-0.110086	7.81414	0.0172033	0.170628	0	16368	10671	12034	12383	12642	10897	32.978	33.1679	30.8966	29.7475	30.3297	29.8332
ENSG00000214435	chr10	AS3MT	102869516	102869593	2404	0.131891	4.58883	0.017201	0.170628	0	1598	979	1266	1441	1429	1297	9.64817	9.11875	9.74033	10.3736	10.2736	10.6408
ENSG00000130311	chr19	DDA1	17309518	17309657	4596	0.137659	5.05897	0.0172228	0.170693	0	2252	1469	1585	2012	2007	1769	7.11199	7.15696	6.37858	7.57611	7.54733	7.59128
ENSG00000156471	chr8	PTDSS1	96261715	96262219	6295	-0.102678	7.14397	0.0173192	0.171519	0	10002	6507	7966	7869	7920	6846	23.0618	23.1458	23.4056	21.6333	21.7448	21.4491
ENSG00000120738	chr5	EGR1	138465490	138466068	3138	-0.170483	10.4735	0.0174165	0.172227	0	104185	74840	71255	73063	81892	67120	481.898	534.033	419.988	402.942	451.04	421.858
ENSG00000174233	chr12	ADCY6	48766194	48768716	8410	0.128363	5.15261	0.0174167	0.172227	0	2406	1505	1780	2144	2214	1808	4.15243	4.00708	3.9147	4.41191	4.54996	4.24004
ENSG00000018699	chr2	TTC27	32628032	32628133	3185	-0.126976	5.28656	0.0175312	0.172335	0	2685	1804	2300	2161	2178	1851	12.2359	12.6828	13.3565	11.742	11.8188	11.4621
ENSG00000110047	chr11	EHD1	64851642	64854857	7101	0.149839	6.18536	0.017518	0.172335	0	4942	3248	3348	4415	4585	3715	10.1015	10.242	8.72048	10.7599	11.1595	10.3183
ENSG00000112246	chr6	SIM1	100385015	100391091	9274	0.266385	1.71237	0.0175013	0.172335	0	221	122	151	182	226	179	0.345882	0.294564	0.301151	0.339627	0.42118	0.380674
ENSG00000114738	chr3	MAPKAPK3	50611520	50611737	3921	-0.122978	5.95163	0.0175031	0.172335	0	4360	3025	3358	3356	3479	2992	16.1396	17.2749	15.8401	14.8123	15.335	15.0498
ENSG00000131873	chr15	CHSY1	101175723	101178980	5555	0.109776	6.48951	0.0174474	0.172335	0	5953	3796	4710	5264	5349	4842	15.5544	15.3013	15.6824	16.3995	16.6424	17.1913
ENSG00000149260	chr11	CAPN5	77066932	77067094	6166	0.164622	3.82381	0.0175038	0.172335	0	928	607	692	844	928	709	2.18447	2.20431	2.07576	2.36885	2.60118	2.26783
ENSG00000156113	chr10	KCNMA1	76869601	76877890	19125	-0.264158	1.42725	0.0175317	0.172335	0	201	136	147	135	142	123	0.152545	0.15923	0.142164	0.12216	0.128326	0.126844
ENSG00000251569	chr2	RP11-724O16.1	169479480	169479612	1935	-0.188939	2.54426	0.0174683	0.172335	0	408	280	343	305	321	273	3.06043	3.24014	3.27859	2.72783	2.86715	2.78259
ENSG00000087842	chrX	PIR	15384799	15385116	2512	0.125432	6.2176	0.0176569	0.173051	0	4698	3105	4068	4376	4455	4034	27.1454	27.6776	29.9527	30.1478	30.6517	31.6726
ENSG00000099901	chr22	RANBP1	20115938	20116430	4622	-0.107243	8.07365	0.0176441	0.173051	0	18455	12604	15469	14956	15062	13031	57.9544	61.0612	61.9023	55.9994	56.3221	55.6051
ENSG00000107105	chr9	ELAVL2	23690104	23692884	5140	0.200262	2.67359	0.0176497	0.173051	0	446	255	291	390	385	350	1.25943	1.11087	1.04714	1.31311	1.29456	1.34299
ENSG00000185361	chr19	TNFAIP8L1	4639518	4639629	6667	0.145305	4.24265	0.0176525	0.173051	0	1256	835	908	1129	1164	1000	2.7344	2.80442	2.51901	2.93063	3.01751	2.95826
ENSG00000129911	chr19	KLF16	1852399	1854760	2955	0.151811	4.87729	0.017711	0.173452	0	1979	1308	1364	1844	1745	1540	9.72055	9.91145	8.53751	10.7994	10.2062	10.2785
ENSG00000105894	chr7	PTN	137227341	137228075	1713	0.266101	1.63793	0.0177245	0.173456	0	186	115	166	193	210	155	1.57601	1.50324	1.79236	1.94984	2.11879	1.7846
ENSG00000129675	chrX	ARHGEF6	136665547	136668169	6434	0.220695	2.43908	0.0177624	0.173699	0	315	212	303	333	332	297	0.710611	0.737805	0.871036	0.895697	0.891832	0.910421
ENSG00000100504	chr14	PYGL	50857891	50858169	4798	-0.104705	8.88065	0.0178162	0.173967	0	32737	21665	27108	26199	25912	23225	99.0333	101.108	104.499	94.498	93.3398	95.469
ENSG00000167323	chr11	STIM1	3854527	3854736	7130	0.111392	5.67715	0.0178042	0.173967	0	3380	2187	2653	3061	3060	2690	6.88065	6.86825	6.88212	7.42971	7.41751	7.44097
ENSG00000103356	chr16	EARS2	23522014	23524454	5730	-0.115437	6.38332	0.0178933	0.174463	0	6104	3858	4577	4475	4610	4191	15.4619	15.0763	14.7741	13.5156	13.905	14.4255
ENSG00000189369	chrX	GSPT2	51743431	51746232	2802	0.160166	3.22033	0.0178834	0.174463	0	608	386	473	559	555	511	3.14947	3.08465	3.12225	3.45256	3.42335	3.59683
ENSG00000139190	chr12	VAMP1	6462237	6462842	3580	0.190684	3.12262	0.0179815	0.175194	0	544	358	451	530	580	427	2.20556	2.23917	2.33007	2.56207	2.80008	2.3524
ENSG00000166275	chr10	C10orf32	102854223	102854427	2708	0.184224	2.78263	0.0180159	0.1754	0	420	293	356	410	431	367	2.25114	2.42274	2.43151	2.62019	2.75077	2.67291
ENSG00000116001	chr2	TIA1	70209444	70212845	6607	0.112061	6.29366	0.0180592	0.175692	0	5139	3305	4159	4645	4641	4218	11.2896	11.2009	11.6428	12.1669	12.1404	12.5913
ENSG00000072041	chr12	SLC6A15	84859488	84862006	8781	-0.251093	1.60577	0.0180906	0.175868	0	219	150	177	153	173	130	0.361995	0.382503	0.372824	0.30154	0.340509	0.291989
ENSG00000175356	chr11	SCUBE2	9020391	9021197	7099	0.311316	0.98535	0.0181899	0.176704	0	118	79	93	109	128	120	0.241261	0.249182	0.242304	0.265722	0.31163	0.333389
ENSG00000099864	chr19	PALM	709093	709151	4752	0.175315	4.99772	0.0182436	0.177095	0	2178	1396	1449	1837	2134	1652	6.65249	6.57803	5.63984	6.69007	7.76147	6.85647
ENSG00000169188	chrX	APEX2	55000357	55000579	3245	-0.133212	6.04511	0.0182837	0.177285	0	4784	3250	3487	3578	3789	3091	21.3983	22.4262	19.8752	19.082	20.1807	18.7867
ENSG00000196912	chr2	ANKRD36B	97492663	97492855	6771	-0.379411	0.422596	0.0182899	0.177285	0	104	55	88	65	68	55	0.222937	0.181885	0.240383	0.166134	0.173573	0.160205
ENSG00000039123	chr5	SKIV2L2	55307760	55308147	6578	-0.114808	6.77994	0.0183076	0.177319	0	7573	5047	6432	6202	5905	5390	16.71	17.1801	18.0853	16.3168	15.515	16.1608
ENSG00000120705	chr5	ETF1	138506095	138508387	4601	-0.114259	8.86353	0.0183203	0.177319	0	32495	21067	27336	25917	24899	23315	102.51	102.527	109.89	97.4834	93.5311	99.9425
ENSG00000196581	chr1	AJAP1	4654732	4655454	12405	-0.287531	1.48164	0.018491	0.178841	0	209	134	164	129	132	150	0.244541	0.241877	0.244524	0.179966	0.183909	0.238485
ENSG00000111696	chr12	NT5DC3	103770453	103771329	8722	-0.1457	4.71833	0.0185537	0.179186	0	1974	1147	1522	1492	1375	1274	3.28499	2.94465	3.22755	2.9604	2.72466	2.88085
ENSG00000165025	chr9	SYK	90801787	90801893	5210	0.268115	1.27073	0.0185506	0.179186	0	154	92	115	152	146	133	0.429028	0.3954	0.408258	0.504898	0.48433	0.503479
ENSG00000100209	chr22	HSCB	28742031	28742331	1462	-0.159686	3.29865	0.0186043	0.179472	0	715	478	536	531	539	467	7.09841	7.32095	6.78097	6.28558	6.37188	6.29994
ENSG00000172409	chr11	CLP1	57648992	57649259	2793	0.126819	4.98556	0.0186125	0.179472	0	2116	1293	1664	1941	1924	1622	10.9963	10.3661	11.0194	12.0269	11.9058	11.4537
ENSG00000189337	chr1	KAZN	14598704	14599223	12644	-0.157992	3.8927	0.018624	0.179472	0	1091	736	784	816	833	678	1.2524	1.30341	1.14685	1.11687	1.13864	1.05758
ENSG00000164916	chr7	FOXK1	4682309	4682868	13093	-0.1332	5.93802	0.0186906	0.179982	0	4707	2791	3290	3338	3288	3060	5.21804	4.77318	4.64763	4.4121	4.34029	4.60945
ENSG00000104635	chr8	SLC39A14	22367249	22367408	6942	-0.103419	7.21954	0.018723	0.180032	0	10349	6986	8399	8251	8379	7215	21.638	22.5336	22.3778	20.5693	20.8609	20.4983
ENSG00000184584	chr5	TMEM173	139475534	139476454	3850	0.1305	5.44876	0.0187139	0.180032	0	2906	1938	2117	2619	2710	2246	10.9556	11.2715	10.1703	11.7726	12.1656	11.5058
ENSG00000104205	chr8	SGK3	66712418	66712833	6007	0.14051	4.6892	0.0187446	0.180109	0	1673	1021	1412	1556	1564	1363	4.04241	3.80588	4.34762	4.48281	4.49993	4.47513
ENSG00000006327	chr16	TNFRSF12A	3018445	3018536	1848	-0.119844	7.24762	0.018813	0.180454	0	11074	7241	8148	8648	8611	6959	86.9771	87.7372	81.5499	80.9863	80.5337	74.2697
ENSG00000126562	chr17	WNK4	42780678	42781316	5089	-0.291859	1.21635	0.0187949	0.180454	0	185	105	132	118	112	111	0.527645	0.462002	0.479751	0.40128	0.380375	0.430187
ENSG00000179119	chr11	SPTY2D1	18606401	18609954	6005	0.118538	5.55273	0.0188214	0.180454	0	3055	2050	2401	2830	2728	2536	7.38415	7.64413	7.39526	8.15589	7.85159	8.3292
ENSG00000105186	chr19	ANKRD27	32597007	32598378	7855	-0.11224	5.74259	0.018861	0.180573	0	3813	2466	3016	2982	2895	2651	7.04568	7.02965	7.10166	6.56991	6.36984	6.65627
ENSG00000121905	chr1	HPCA	32885994	32886119	1991	0.402948	0.164112	0.0189552	0.180573	0	59	42	55	66	74	65	0.430114	0.472351	0.510935	0.573681	0.642372	0.643886
ENSG00000126953	chrX	TIMM8A	101345661	101346660	2629	-0.152293	4.04151	0.018984	0.180573	0	1132	763	990	865	893	822	6.24969	6.49862	6.96497	5.69408	5.87066	6.16664
ENSG00000134440	chr18	NARS	57600656	57601783	4089	-0.11658	7.00816	0.0189408	0.180573	0	8893	5818	7642	7170	6961	6348	31.567	31.8598	34.5672	30.3459	29.4226	30.6187
ENSG00000135750	chr1	KCNK1	233614004	233614526	3627	0.144674	3.717	0.018909	0.180573	0	879	541	667	776	808	701	3.51758	3.33993	3.40136	3.70265	3.85026	3.81187
ENSG00000157404	chr4	KIT	54657918	54658081	5563	0.261197	1.67702	0.018973	0.180573	0	198	130	153	181	190	200	0.516605	0.523265	0.508694	0.563077	0.590297	0.709068
ENSG00000160014	chr19	CALM3	46601074	46601176	3667	0.102326	8.88429	0.018933	0.180573	0	31378	20495	24305	28299	28825	24142	124.199	125.148	122.591	133.554	135.858	129.846
ENSG00000171453	chr6	POLR1C	43509702	43509808	2867	-0.143104	4.82395	0.0189454	0.180573	0	2072	1231	1681	1572	1492	1394	10.4897	9.61429	10.8446	9.48905	8.9943	9.58964
ENSG00000172086	chr2	KRCC1	88027205	88028585	1753	-0.161964	3.82961	0.0189836	0.180573	0	1062	644	806	831	762	632	8.79316	8.22604	8.50409	8.20384	7.51276	7.11053
ENSG00000186868	chr17	MAPT	45894382	45894686	14920	0.186842	2.92376	0.0189181	0.180573	0	527	310	349	454	473	407	0.512678	0.465243	0.432644	0.526605	0.547922	0.538013
ENSG00000251493	chr5	FOXD1	73444827	73445177	2458	0.150321	4.03042	0.0189652	0.180573	0	1078	684	825	969	1057	824	6.3656	6.23105	6.20793	6.82244	7.43223	6.61169
ENSG00000088986	chr12	DYNLL1	120469850	120470104	2957	0.1044	7.69369	0.0190511	0.180683	0	13575	8693	11101	12239	12532	10822	66.6333	65.8272	69.4361	71.6296	73.2479	72.1811
ENSG00000100097	chr22	LGALS1	37675608	37675711	1099	0.123705	7.86879	0.0190323	0.180683	0	15478	10458	11390	13735	14786	11969	204.418	213.078	191.691	216.286	232.53	214.797
ENSG00000126602	chr16	TRAP1	3651639	3652168	5227	-0.111018	8.11586	0.0190544	0.180683	0	19953	13228	14935	14956	15909	13403	55.4062	56.6668	52.8478	49.5178	52.6037	50.5728
ENSG00000146373	chr6	RNF217	124962545	124963426	12779	0.172343	3.67147	0.0190638	0.180683	0	848	502	655	801	706	723	0.963167	0.879618	0.948023	1.08476	0.954848	1.11586
ENSG00000162194	chr11	LBHD1	62662817	62663159	3362	-0.112343	6.0816	0.0190294	0.180683	0	4772	3162	3808	3789	3661	3339	20.6018	21.0597	20.9495	19.5041	18.8204	19.5878
ENSG00000077942	chr22	FBLN1	45502238	45502340	7128	0.114048	8.91881	0.0191189	0.180998	0	32374	21474	23808	28733	29946	24875	65.9221	67.4578	61.7774	69.7608	72.6102	68.8276
ENSG00000100591	chr14	AHSA1	77457870	77457982	2948	-0.106619	8.27132	0.0191518	0.180998	0	21723	13930	17919	17346	16809	15195	106.953	105.806	112.424	101.829	98.5464	101.658
ENSG00000113749	chr5	HRH2	175658030	175658155	2565	0.328763	0.942263	0.0191256	0.180998	0	110	78	91	122	137	90	0.622455	0.680917	0.656188	0.823134	0.923123	0.692026
ENSG00000138119	chr10	MYOF	93306429	93307001	8473	-0.121276	7.89188	0.0191394	0.180998	0	17604	10529	13468	13545	12372	11795	30.1562	27.8251	29.3995	27.6656	25.2365	27.4554
ENSG00000183354	chr9	KIAA2026	5881596	5881675	7930	0.164658	3.41891	0.01918	0.181135	0	689	451	540	675	604	589	1.2611	1.27347	1.25949	1.47309	1.31641	1.4649
ENSG00000083635	chr13	NUFIP1	44939249	44941322	3492	-0.143602	4.32279	0.0192388	0.181369	0	1440	945	1120	1171	1054	928	5.98537	6.05961	5.93224	5.80338	5.21666	5.24132
ENSG00000106344	chr7	RBM28	128297685	128310931	15866	-0.129563	5.54885	0.0192191	0.181369	0	3404	2054	2744	2585	2489	2332	3.11404	2.89881	3.19883	2.81962	2.71134	2.89887
ENSG00000198892	chr1	SHISA4	201888680	201888781	1746	0.181791	3.90827	0.0192458	0.181369	0	1036	651	667	905	965	774	8.61228	8.3488	7.06572	8.97021	9.55233	8.74307
ENSG00000151746	chr12	BICD1	32106835	32108796	12868	0.198692	2.42073	0.0192748	0.181513	0	332	227	268	342	313	288	0.374481	0.395004	0.385211	0.459953	0.420397	0.441416
ENSG00000196935	chr12	SRGAP1	63844293	63844883	26641	-0.161371	3.95151	0.0193721	0.182299	0	1159	679	899	854	788	773	0.631445	0.570698	0.624142	0.55476	0.511213	0.572264
ENSG00000166272	chr10	WBP1L	102743970	102744143	4281	0.118259	5.79704	0.0194103	0.182399	0	3588	2447	2849	3390	3409	2811	12.1649	12.799	12.309	13.7042	13.7628	12.9504
ENSG00000172071	chr2	EIF2AK3	88556741	88557936	5434	0.140624	5.74333	0.0194074	0.182399	0	3420	2147	2954	3322	3043	2938	9.13501	8.84707	10.0546	10.5798	9.67851	10.6635
ENSG00000176049	chr5	JAKMIP2	147585439	147591686	9275	0.22348	2.06633	0.0194406	0.182554	0	251	164	225	264	246	232	0.392792	0.395929	0.448687	0.492593	0.458403	0.493334
ENSG00000243708	chr15	PLA2G4B	41837775	41837959	4446	-0.32748	1.04017	0.0195205	0.183174	0	178	87	113	107	107	83	0.581103	0.438164	0.470093	0.416497	0.415949	0.368193
ENSG00000104953	chr19	TLE6	2977446	2977610	3652	0.225747	2.25396	0.0195385	0.183214	0	316	168	249	285	315	247	1.25591	1.03007	1.26108	1.35055	1.49075	1.33393
ENSG00000130202	chr19	PVRL2	44846175	44846613	3747	0.12821	7.46461	0.0195548	0.183236	0	11840	7905	8445	10556	11116	8979	45.8639	47.2395	41.686	48.7544	51.2733	47.2619
ENSG00000239779	chr2	WBP1	74458329	74458671	2438	0.135177	5.60416	0.0195972	0.183504	0	3189	2178	2361	2866	3101	2486	18.9856	20.0037	17.9117	20.3442	21.9834	20.111
ENSG00000123297	chr12	TSFM	57782589	57782858	3094	-0.131871	4.71773	0.0196303	0.183553	0	1823	1279	1474	1409	1437	1311	8.55202	9.2563	8.81154	7.88113	8.02717	8.35698
ENSG00000205133	chr8	TRIQK	92883530	92886735	6724	0.15505	3.81096	0.0196208	0.183553	0	875	590	745	889	809	749	1.88879	1.96477	2.04929	2.28808	2.07944	2.19696
ENSG00000123091	chr1	RNF11	51236271	51236879	3122	0.103956	6.76544	0.019666	0.183758	0	7147	4649	5726	6377	6540	5770	33.2272	33.3437	33.9229	35.3494	36.2052	36.451
ENSG00000153933	chr17	DGKE	56834099	56834260	10933	0.149925	3.68391	0.0197586	0.184493	0	829	519	685	796	760	681	1.10057	1.06296	1.15885	1.26	1.20144	1.2285
ENSG00000225921	chr6	NOL7	13615327	13615624	1865	-0.119766	5.99398	0.0197777	0.18454	0	4402	2926	3740	3448	3516	3159	34.2589	35.1304	37.0909	31.9953	32.5834	33.407
ENSG00000255432	chr11	RP11-831H9.11	62649694	62649999	577	-0.113047	5.69382	0.0198057	0.184671	0	3651	2473	2843	2874	2842	2529	91.8414	95.97	91.133	86.2003	85.1284	86.445
ENSG00000169180	chr16	XPO6	28097979	28098639	7065	-0.101772	8.32696	0.0198401	0.184862	0	22815	15184	17500	17908	17941	15565	46.8717	48.1239	45.8142	43.8665	43.8895	43.4514
ENSG00000103091	chr16	WDR59	74871367	74874444	9422	-0.120758	4.87844	0.0199579	0.185698	0	2104	1350	1666	1608	1624	1438	3.2412	3.20832	3.27044	2.95353	2.97899	3.01011
ENSG00000118600	chr12	TMEM5	63779803	63780129	7804	-0.161053	3.82338	0.0199498	0.185698	0	947	670	864	749	790	674	1.76131	1.9224	2.04772	1.66097	1.74959	1.70337
ENSG00000049883	chr5	PTCD2	72320367	72320509	3694	-0.154229	3.47656	0.019973	0.185708	0	798	508	649	586	610	546	3.13551	3.07931	3.24954	2.74536	2.85403	2.91516
ENSG00000107625	chr10	DDX50	68901278	68901426	2692	-0.120884	6.31204	0.020042	0.186219	0	5514	3603	4700	4446	4235	3935	29.73	29.9693	32.2922	28.582	27.1897	28.8295
ENSG00000138449	chr2	SLC40A1	189560579	189562191	4330	0.197132	2.69312	0.0200739	0.186253	0	400	264	337	369	389	380	1.34083	1.36522	1.43952	1.47481	1.5527	1.73086
ENSG00000165424	chr10	ZCCHC24	79382325	79386458	5051	0.13267	4.81409	0.0200616	0.186253	0	1913	1183	1399	1669	1773	1439	5.49718	5.24438	5.12289	5.71843	6.06677	5.61889
ENSG00000241258	chr7	CRCP	66114604	66114970	3540	-0.123943	5.09038	0.0200941	0.186311	0	2406	1544	1985	1848	1865	1688	9.86495	9.76632	10.3713	9.03435	9.10546	9.40451
ENSG00000198786	chrM	MT-ND5	12337	14148	1812	0.165908	8.20006	0.0201631	0.18682	0	18411	12835	14862	19870	15616	16061	147.476	158.608	151.703	189.774	148.949	174.816
ENSG00000137501	chr11	SYTL2	85694224	85695340	11266	-0.232365	1.8225	0.0202571	0.187486	0	248	180	203	191	173	170	0.31951	0.357758	0.333274	0.293401	0.265401	0.297609
ENSG00000169359	chr3	SLC33A1	155821024	155828377	9627	0.12575	5.4871	0.0202634	0.187486	0	2949	1911	2307	2549	2698	2498	4.44617	4.44485	4.43232	4.58223	4.8437	5.11763
ENSG00000181191	chrX	PJA1	69160851	69161244	3117	0.120917	4.85178	0.0203295	0.187966	0	1896	1226	1498	1730	1707	1546	8.82885	8.80726	8.88893	9.60522	9.46505	9.78227
ENSG00000174456	chr12	C12orf76	110027028	110028589	7052	0.18102	2.83046	0.020365	0.188163	0	438	314	354	435	441	372	0.901497	0.997021	0.928465	1.06752	1.08082	1.04039
ENSG00000173801	chr17	JUP	41754604	41755895	4942	0.160305	4.74922	0.0204036	0.188388	0	1778	1207	1250	1678	1707	1330	5.22194	5.46879	4.67823	5.87607	5.96976	5.30782
ENSG00000161010	chr5	C5orf45	179835133	179837204	8496	-0.144109	4.39498	0.0204561	0.188609	0	1482	954	1250	1142	1213	961	2.53184	2.51432	2.72126	2.32621	2.46759	2.23088
ENSG00000253368	chr1	TRNP1	26993707	26994612	1976	-0.18158	3.58042	0.0204433	0.188609	0	830	639	636	659	630	567	6.09668	7.24104	5.95312	5.7716	5.51036	5.65931
ENSG00000130299	chr19	GTPBP3	17334920	17335122	4532	-0.144144	4.57859	0.0205084	0.188946	0	1709	1190	1277	1309	1364	1094	5.47337	5.87955	5.21165	4.99859	5.20176	4.76096
ENSG00000132388	chr17	UBE2G1	4269259	4272516	4539	-0.118302	5.92819	0.0205211	0.188946	0	4179	2838	3540	3372	3300	3006	13.3633	14.0004	14.4251	12.8566	12.5655	13.0616
ENSG00000011523	chr2	CEP68	65056366	65056524	8623	-0.122417	5.46312	0.0206425	0.189923	0	3178	1976	2544	2356	2429	2211	5.34931	5.13116	5.45674	4.72841	4.8685	5.05705
ENSG00000128335	chr22	APOL2	36226203	36228280	3484	0.103903	6.76647	0.020699	0.189923	0	7106	4647	5774	6449	6612	5654	29.6039	29.8663	30.653	32.0341	32.8005	32.007
ENSG00000160256	chr21	FAM207A	44940010	44940186	1402	-0.165445	5.06176	0.0206956	0.189923	0	2411	1661	1809	1709	2033	1490	24.9604	26.5283	23.8652	21.0956	25.062	20.9607
ENSG00000161547	chr17	SRSF2	76734115	76736464	3017	-0.099608	8.10548	0.0206968	0.189923	0	19704	12799	15137	15148	15547	13427	94.7942	94.9922	92.7981	86.8917	89.063	87.775
ENSG00000182199	chr12	SHMT2	57229327	57229811	4838	-0.116602	7.17494	0.0206567	0.189923	0	10103	7132	7766	7891	8180	6942	30.3101	33.009	29.6897	28.227	29.2223	28.3
ENSG00000152284	chr2	TCF7L1	85133410	85133933	4414	0.144722	4.00037	0.0208156	0.190621	0	1080	670	792	986	994	806	3.55135	3.39883	3.3187	3.86583	3.89207	3.60139
ENSG00000168496	chr11	FEN1	61792637	61793028	2478	0.0987159	8.04784	0.0208183	0.190621	0	17554	11461	13697	15841	15917	13671	102.82	103.564	102.235	110.632	111.016	108.809
ENSG00000179546	chr1	HTR1D	23191895	23194729	2835	0.203111	2.32756	0.0208113	0.190621	0	322	206	247	287	305	292	1.64856	1.62705	1.61146	1.75197	1.8594	2.03141
ENSG00000104408	chr8	EIF3E	108201216	108201923	6005	-0.128478	8.42008	0.0208545	0.190688	0	23045	15960	20482	18599	18115	17465	55.7014	59.5123	63.0861	53.6012	52.1377	57.3618
ENSG00000158290	chrX	CUL4B	120524609	120526856	7031	-0.117576	8.00203	0.0208414	0.190688	0	17929	11441	15240	14146	13720	12876	37.0119	36.4363	40.0906	34.8189	33.7259	36.1186
ENSG00000133858	chr12	ZFC3H1	71609472	71610565	9670	0.143027	4.52569	0.0208983	0.190825	0	1571	923	1179	1407	1312	1280	2.35805	2.13728	2.25508	2.51806	2.34495	2.61066
ENSG00000170606	chr5	HSPA4	133051962	133052357	5156	-0.112094	9.11034	0.0208946	0.190825	0	38077	25236	32462	30755	29643	27640	107.19	109.596	116.449	103.229	99.3655	105.729
ENSG00000184182	chr2	UBE2F	237966827	237967132	4238	-0.12712	4.58933	0.0209858	0.191492	0	1668	1142	1374	1299	1331	1181	5.71265	6.03382	5.99653	5.30452	5.42804	5.49612
ENSG00000109929	chr11	SC5D	121292453	121292816	5566	0.124121	6.80473	0.0210182	0.191655	0	7298	4459	6174	6657	6607	6057	19.0311	17.9383	20.5163	20.6982	20.5157	21.4626
ENSG00000183018	chr17	SPNS2	4498838	4499417	4111	-0.410198	0.0075534	0.0210552	0.19186	0	77	48	60	49	46	43	0.27186	0.261445	0.269947	0.206275	0.193391	0.206295
ENSG00000125485	chr9	DDX31	132592997	132595112	5546	-0.132623	4.51585	0.0210913	0.192057	0	1560	1086	1333	1246	1279	1092	4.0827	4.38467	4.44554	3.88809	3.98581	3.88338
ENSG00000169857	chr15	AVEN	33866227	33866728	1808	-0.230494	2.5434	0.0211687	0.192629	0	403	295	344	295	277	311	3.23526	3.65351	3.51912	2.82372	2.64794	3.39257
ENSG00000104823	chr19	ECH1	38815422	38815717	2467	0.108507	6.95471	0.0213271	0.193141	0	8292	5431	6229	7441	7628	6307	48.7857	49.2944	46.7007	52.1988	53.4402	50.4221
ENSG00000105855	chr7	ITGB8	20330702	20331558	15156	0.168184	3.8617	0.0212778	0.193141	0	953	558	781	888	824	829	0.912664	0.824397	0.953106	1.01397	0.939656	1.07879
ENSG00000140743	chr16	CDR2	22345936	22347823	3948	0.113876	5.52152	0.021322	0.193141	0	2993	1926	2452	2747	2743	2425	11.0035	10.9236	11.4873	12.0415	12.0081	12.1144
ENSG00000171497	chr4	PPID	158709134	158709824	2509	-0.132331	4.91869	0.0212934	0.193141	0	2064	1432	1765	1644	1613	1520	11.9402	12.78	13.0112	11.3396	11.1112	11.9484
ENSG00000187231	chr2	SESTD1	179101692	179110028	11349	0.133503	4.89069	0.0212708	0.193141	0	1908	1225	1591	1811	1697	1629	2.44019	2.41694	2.59291	2.76159	2.58434	2.83094
ENSG00000198160	chr1	MIER1	66924895	66925095	8273	0.115484	6.09951	0.0212947	0.193141	0	4523	2850	3642	4097	3986	3729	7.93535	7.71381	8.14238	8.5704	8.32723	8.88989
ENSG00000217930	chr16	PAM16	4331549	4331774	2383	-0.176117	3.66472	0.0213056	0.193141	0	903	663	667	655	721	596	5.50005	6.22984	5.17698	4.7568	5.22923	4.93275
ENSG00000204618	chr6	RNF39	30070266	30071691	2206	0.221062	3.51591	0.0213424	0.193147	0	754	529	474	733	728	580	4.96099	5.36954	3.97418	5.75038	5.70364	5.18549
ENSG00000145687	chr5	SSBP2	81413021	81420533	11284	0.216084	2.38243	0.0213665	0.193233	0	344	203	256	337	339	249	0.442484	0.402828	0.419615	0.51685	0.519234	0.435215
ENSG00000173237	chr11	C11orf86	66975277	66975638	1187	0.213808	2.11634	0.0214158	0.193546	0	292	181	194	266	260	240	3.57055	3.4144	3.02291	3.87819	3.78572	3.98775
ENSG00000169946	chr8	ZFPM2	104590733	104590768	7775	-0.341392	0.74	0.0214447	0.193676	0	127	67	112	84	82	73	0.237086	0.192957	0.266436	0.186972	0.18228	0.185178
ENSG00000163468	chr1	CCT3	156308968	156309303	4018	-0.0948587	9.47907	0.0215807	0.194587	0	49564	33236	40129	39479	40009	35018	179.044	185.219	184.724	170.041	172.097	171.889
ENSG00000168016	chr3	TRANK1	36826820	36828375	11177	0.163765	3.61467	0.0215897	0.194587	0	831	464	642	776	724	642	1.07914	0.929565	1.06239	1.20153	1.11954	1.13286
ENSG00000181610	chr17	MRPS23	57834781	57839935	6379	-0.115707	6.13435	0.0215807	0.194587	0	4817	3274	4077	3783	3950	3446	10.9604	11.4925	11.8212	10.2632	10.7021	10.6544
ENSG00000124225	chr20	PMEPA1	57648392	57652598	5619	-0.14794	4.65901	0.0216548	0.19504	0	1842	1276	1306	1393	1375	1205	4.7581	5.08486	4.29891	4.29032	4.22931	4.22956
ENSG00000196792	chr14	STRN3	30893799	30895580	4965	0.115072	5.51533	0.0217007	0.195321	0	2995	1911	2434	2758	2678	2445	8.75548	8.61844	9.06726	9.61331	9.32218	9.7124
ENSG00000111962	chr6	UST	148747328	148747677	4563	0.165781	3.48156	0.0217647	0.195446	0	749	443	569	679	633	638	2.38251	2.1739	2.30641	2.57524	2.39762	2.75764
ENSG00000185811	chr7	IKZF1	50304124	50304359	9784	0.462631	-0.203576	0.0217699	0.195446	0	46	34	37	42	56	62	0.0682408	0.0778125	0.0699455	0.0742901	0.0989231	0.124981
ENSG00000196136	chr14	SERPINA3	94612384	94612447	5000	0.156291	3.81781	0.0217516	0.195446	0	885	569	769	839	896	727	2.56907	2.54818	2.84466	2.90396	3.09716	2.86769
ENSG00000204394	chr6	VARS	31777518	31777662	6081	-0.139355	7.09545	0.0217737	0.195446	0	9995	6864	7041	7376	7909	6340	23.8567	25.2749	21.4158	20.9915	22.4788	20.5628
ENSG00000161955	chr17	TNFSF13	7558292	7559297	2276	0.296132	0.922757	0.021844	0.195945	0	125	64	91	112	118	110	0.79715	0.629644	0.739509	0.851616	0.896058	0.953208
ENSG00000127804	chr17	METTL16	2405562	2407230	8934	-0.11111	5.86229	0.0219108	0.196234	0	4195	2695	3213	3224	3155	2890	6.81536	6.7546	6.6518	6.24521	6.10351	6.37998
ENSG00000127922	chr7	SHFM1	96481626	96483988	11490	0.115744	5.9204	0.0219653	0.196234	0	3878	2559	3261	3578	3629	3233	4.89881	4.98698	5.24935	5.38913	5.45875	5.54949
ENSG00000166801	chr11	FAM111A	59142748	59142946	7221	0.118871	7.13214	0.0219607	0.196234	0	8956	5801	7705	8623	8071	7517	18.0019	17.9884	19.7356	20.6661	19.3177	20.5312
ENSG00000172893	chr11	DHCR7	71428193	71428852	4160	0.112182	9.06959	0.0219566	0.196234	0	35635	24054	26470	32023	33137	27549	124.333	129.474	117.689	133.219	137.672	130.611
ENSG00000186496	chr18	ZNF396	35366697	35368445	6052	0.407125	0.324815	0.0219301	0.196234	0	65	37	73	66	85	79	0.15589	0.136896	0.223099	0.188731	0.242743	0.257451
ENSG00000241058	chr10	NSUN6	18545561	18546145	2306	-0.253884	2.2387	0.0219229	0.196234	0	309	224	315	223	254	232	1.94492	2.17508	2.52654	1.67357	1.90371	1.98425
ENSG00000269713	chr1	NBPF9	149054027	149055899	9046	-0.145994	4.35665	0.0219954	0.19637	0	1489	897	1217	1087	1174	963	2.38913	2.22036	2.48833	2.07956	2.24304	2.0996
ENSG00000035141	chr2	FAM136A	70295975	70297477	3086	-0.11833	6.45906	0.0220666	0.19663	0	6070	4131	5053	5051	4602	4333	28.5493	29.9741	30.285	28.3256	25.7737	27.6924
ENSG00000155545	chr5	MIER3	56919602	56923585	5763	0.120952	5.01955	0.0220635	0.19663	0	2154	1327	1721	1934	1930	1735	5.425	5.15596	5.5234	5.80772	5.78809	5.9377
ENSG00000175054	chr3	ATR	142449235	142449602	12496	-0.130607	5.89405	0.022069	0.19663	0	4155	2647	3585	3184	3229	2989	4.82617	4.74318	5.30631	4.40961	4.46605	4.71761
ENSG00000099899	chr22	TRMT2A	20111866	20112794	3963	-0.149696	5.40009	0.0221232	0.19698	0	3135	2074	2211	2195	2499	1953	11.482	11.7185	10.319	9.58536	10.8985	9.71953
ENSG00000114302	chr3	PRKAR2A	48744597	48744767	6644	-0.105231	6.83992	0.022164	0.197073	0	8022	5295	6502	6561	6202	5551	17.5249	17.8453	18.1006	17.0899	16.1335	16.4782
ENSG00000151458	chr4	ANKRD50	124664052	124667514	8794	0.167425	3.72345	0.0221618	0.197073	0	837	505	736	814	817	683	1.38147	1.28585	1.54798	1.6019	1.60569	1.5318
ENSG00000262526	chr17	CTD-2545G14.7	7240427	7240919	776	0.103147	7.53295	0.0221784	0.197073	0	12072	8079	9638	11195	10697	9903	225.798	233.122	229.721	249.667	238.246	251.694
ENSG00000188186	chr7	LAMTOR4	100148907	100148975	1936	0.135831	5.07356	0.0222515	0.19759	0	2191	1514	1639	1966	2129	1752	16.4263	17.5109	15.6584	17.5742	19.0063	17.8483
ENSG00000092841	chr12	MYL6	56158161	56158404	4609	0.112572	9.01969	0.0223773	0.198465	0	34698	21138	27872	29890	32051	27507	109.27	102.694	111.85	112.232	120.188	117.707
ENSG00000116661	chr1	FBXO2	11648367	11648828	2333	0.247989	2.11968	0.02238	0.198465	0	252	204	199	249	287	241	1.56779	1.95795	1.57766	1.84707	2.12615	2.03737
ENSG00000007255	chr19	TRAPPC6A	45162928	45163223	933	0.177473	4.3624	0.0224212	0.198564	0	1378	939	902	1241	1300	1078	21.4373	22.5357	17.8813	23.0191	24.0817	22.7879
ENSG00000104825	chr19	NFKBIB	38899700	38899739	2324	-0.160518	4.93888	0.0224178	0.198564	0	2248	1533	1616	1644	1823	1348	14.0399	14.7704	12.8612	12.2423	13.5574	11.4399
ENSG00000091039	chr12	OSBPL8	76351797	76356021	9198	0.12614	5.40477	0.0224798	0.19895	0	2857	1727	2210	2599	2414	2309	4.50837	4.20423	4.44399	4.89002	4.53597	4.95105
ENSG00000113209	chr5	PCDHB5	141135218	141138625	3408	0.242119	1.86448	0.0226201	0.199791	0	219	161	171	236	203	209	0.932711	1.05782	0.928049	1.19842	1.02949	1.20952
ENSG00000162636	chr1	FAM102B	108560089	108560565	9355	0.134604	4.92023	0.0226164	0.199791	0	1937	1232	1652	1749	1840	1657	3.0053	2.94886	3.26619	3.23552	3.39938	3.49338
ENSG00000169131	chr5	ZNF354A	178711592	178713621	2947	-0.145595	4.09568	0.0225969	0.199791	0	1205	765	1027	914	923	849	5.93485	5.81257	6.44562	5.3674	5.41312	5.68191
ENSG00000185201	chr11	IFITM2	307631	307792	1543	0.116618	6.35953	0.0226667	0.200069	0	5379	3611	4154	5011	5086	4099	50.5986	52.4021	49.7938	56.2026	56.9687	52.3937
ENSG00000030110	chr6	BAK1	33572547	33573907	2212	0.132765	4.76629	0.0228845	0.201165	0	1813	1185	1338	1656	1701	1367	11.8964	11.9956	11.1878	12.9561	13.2906	12.1885
ENSG00000133884	chr11	DPF2	65333754	65333918	7715	-0.113684	6.14159	0.0228416	0.201165	0	4982	3384	3866	4023	3910	3327	9.37282	9.82158	9.26831	9.02427	8.75925	8.50519
ENSG00000135473	chr12	PAN2	56316223	56317643	7288	0.189845	3.96266	0.0228973	0.201165	0	1091	593	767	1037	974	746	2.1728	1.82194	1.94653	2.46246	2.30981	2.01882
ENSG00000155368	chr2	DBI	119366921	119367060	2444	0.108097	7.47707	0.0228911	0.201165	0	11398	7478	9745	10737	10591	9337	67.6909	68.5127	73.7488	76.0291	74.8966	75.3483
ENSG00000177706	chr7	FAM20C	192969	193804	4629	-0.134594	5.62585	0.0228485	0.201165	0	3502	2479	2615	2619	2835	2356	10.9807	11.9916	10.4486	9.79144	10.585	10.0382
ENSG00000197324	chr14	LRP10	22871613	22872337	7112	0.127406	6.77392	0.0228265	0.201165	0	7312	4940	5204	6514	6841	5619	14.9227	15.5533	13.5338	15.8509	16.6247	15.5824
ENSG00000198231	chr17	DDX42	63773603	63773861	8521	-0.105014	6.78804	0.0228875	0.201165	0	8020	4978	6200	6308	6029	5335	13.6611	13.0813	13.4579	12.8115	12.2287	12.3484
ENSG00000165349	chrX	SLC7A3	70925582	70925943	2265	0.332896	0.628494	0.0229295	0.201314	0	99	56	69	98	83	98	0.634409	0.553614	0.56345	0.748783	0.633339	0.853346
ENSG00000008405	chr12	CRY1	106991364	106992001	5062	-0.112452	5.89808	0.0230754	0.20208	0	4223	2730	3400	3402	3286	2825	12.1088	12.0761	12.4231	11.6308	11.2195	11.0069
ENSG00000130720	chr9	FIBCD1	130902438	130904323	3831	-0.272636	1.77495	0.0230356	0.20208	0	224	201	189	185	179	147	0.848669	1.17482	0.912482	0.835714	0.807546	0.756785
ENSG00000156469	chr8	MTERF3	96239398	96239685	1801	-0.142267	4.87964	0.0230498	0.20208	0	2019	1364	1760	1582	1537	1510	16.2714	16.9585	18.0748	15.2017	14.7498	16.536
ENSG00000159899	chr9	NPR2	35792154	35793075	3865	-0.608605	-0.353296	0.0230778	0.20208	0	41	69	38	34	32	34	0.15397	0.399748	0.181848	0.15224	0.143096	0.173499
ENSG00000091986	chr3	CCDC80	112604560	112605763	5305	0.106867	6.01728	0.0230988	0.202129	0	4285	2784	3353	3852	3863	3421	11.7238	11.7509	11.6902	12.5661	12.5854	12.7185
ENSG00000109654	chr4	TRIM2	153152342	153152612	9333	-0.154025	3.45089	0.0231385	0.202343	0	809	513	600	598	572	541	1.25814	1.23079	1.18906	1.10886	1.05926	1.14325
ENSG00000170577	chr2	SIX2	45005161	45006485	2205	0.134823	4.64692	0.0233506	0.204063	0	1690	1089	1213	1497	1570	1282	11.1245	11.0588	10.1748	11.7493	12.306	11.4669
ENSG00000092330	chr14	TINF2	24239643	24239931	2712	0.114742	5.85387	0.0234249	0.204171	0	3746	2504	3012	3557	3516	2913	20.0484	20.6743	20.5419	22.6982	22.4071	21.1845
ENSG00000128791	chr18	TWSG1	9334767	9334920	4435	0.121931	5.12053	0.0234555	0.204171	0	2194	1535	1812	2080	2067	1859	7.18035	7.75	7.55682	8.11648	8.05514	8.26709
ENSG00000135423	chr12	GLS2	56470944	56471643	4141	0.250462	1.51778	0.0234463	0.204171	0	182	117	133	166	193	151	0.637924	0.632656	0.594047	0.693747	0.805524	0.719182
ENSG00000142677	chr1	IL22RA1	24119771	24121737	2798	0.143262	4.2844	0.0234277	0.204171	0	1354	820	930	1189	1196	1005	7.02382	6.56226	6.14766	7.35415	7.38771	7.08411
ENSG00000147894	chr9	C9orf72	27546545	27548422	6062	0.178841	2.66163	0.0233916	0.204171	0	401	253	333	389	370	349	0.960132	0.934527	1.01602	1.11053	1.0549	1.13547
ENSG00000171475	chr17	WIPF2	40219304	40219492	8123	0.118333	6.08378	0.0234396	0.204171	0	4539	2922	3418	4121	3859	3712	8.11047	8.05473	7.7827	8.77979	8.21078	9.01278
ENSG00000168404	chr16	MLKL	74671855	74672538	5692	-0.165057	3.22375	0.0235108	0.204518	0	653	421	570	511	500	445	1.66514	1.65617	1.85219	1.55365	1.51821	1.54192
ENSG00000082458	chrX	DLG3	70444861	70445558	7844	0.110106	5.69338	0.0235688	0.204791	0	3398	2175	2746	3036	3092	2773	6.28765	6.20882	6.47497	6.69826	6.81284	6.97235
ENSG00000130119	chrX	GNL3L	54530211	54530302	2589	-0.155124	4.3868	0.0236196	0.204791	0	1520	990	1170	1074	1087	1108	8.52146	8.5623	8.3585	7.1791	7.25644	8.44063
ENSG00000164463	chr5	CREBRF	173056352	173056479	12333	0.164972	4.41578	0.0236175	0.204791	0	1412	844	1116	1389	1159	1184	1.66176	1.53236	1.67367	1.94909	1.62421	1.89343
ENSG00000188976	chr1	NOC2L	944204	944800	5539	-0.115882	8.20601	0.0236058	0.204791	0	21344	14386	15529	16156	16849	14060	55.9303	58.1562	51.8545	50.4778	52.5738	50.0635
ENSG00000198938	chrM	MT-CO3	9207	9990	784	0.141721	10.7322	0.023596	0.204791	0	112678	74224	83436	108285	91361	95696	2086.05	2119.9	1968.39	2390.29	2014.05	2407.38
ENSG00000174405	chr13	LIG4	108207439	108211296	4387	0.159204	3.09211	0.0236657	0.205056	0	539	359	442	507	519	460	1.7833	1.83237	1.8635	2.00004	2.04468	2.06803
ENSG00000174871	chr11	CNIH2	66278190	66278537	2069	0.244332	2.05816	0.0236818	0.205061	0	278	174	181	258	284	202	1.95023	1.88311	1.61805	2.15803	2.37238	1.92556
ENSG00000253293	chr7	HOXA10	27170591	27172173	3707	0.162197	3.36132	0.0237115	0.205184	0	654	449	510	587	653	554	2.56069	2.71213	2.54462	2.7404	3.04451	2.9475
ENSG00000178234	chr7	GALNT11	152025674	152025884	8295	0.12383	4.59093	0.0237839	0.205676	0	1602	1002	1253	1423	1491	1252	2.80317	2.70482	2.79389	2.96884	3.10662	2.97684
ENSG00000047644	chrX	WWC3	10015562	10015858	7114	-0.125589	6.18932	0.0238462	0.206076	0	5620	3232	3980	4042	3953	3576	11.4663	10.1729	10.3477	9.83288	9.60371	9.91404
ENSG00000179029	chr17	TMEM107	8173237	8174272	3163	0.147165	3.64321	0.0238613	0.206076	0	783	548	640	760	765	648	3.59307	3.87943	3.74244	4.15827	4.18012	4.04057
ENSG00000151304	chr5	SRFBP1	121961961	121962068	3111	-0.183627	3.80094	0.0239792	0.206854	0	974	599	901	720	756	682	4.54424	4.31136	5.35673	4.00526	4.19999	4.32366
ENSG00000156049	chr9	GNA14	77423079	77424169	2721	0.131422	4.46757	0.0239826	0.206854	0	1500	939	1094	1318	1380	1137	8.00139	7.72723	7.43641	8.38272	8.7655	8.24136
ENSG00000131495	chr5	NDUFA2	140638740	140639256	1488	0.107644	6.103	0.0240081	0.206939	0	4495	3004	3540	4162	4116	3552	43.8459	45.2047	44.0023	48.4058	47.8078	47.0801
ENSG00000177679	chr7	SRRM3	76201900	76202067	6873	0.199231	2.79917	0.0240279	0.206975	0	461	295	323	418	468	344	0.973547	0.961087	0.869222	1.05251	1.17686	0.987141
ENSG00000182173	chr17	TSEN54	75516060	75516386	3440	-0.144229	4.79839	0.0241644	0.207913	0	1977	1406	1475	1506	1603	1279	8.34163	9.15196	7.93064	7.57643	8.05381	7.33296
ENSG00000273259	chr14	SERPINA3	94592058	94592136	3067	0.154348	3.80699	0.0241683	0.207913	0	874	567	766	835	886	721	4.13619	4.13958	4.61944	4.71163	4.99282	4.63648
ENSG00000262730	chr17	RP11-1099M24.7	7925931	7925975	348	0.140776	4.35597	0.0241938	0.207997	0	1327	886	1034	1282	1273	1009	55.347	57.0088	54.9561	63.7539	63.223	57.1846
ENSG00000136153	chr13	LMO7	75620434	75621868	14367	0.11646	6.24229	0.0242282	0.208158	0	4993	3084	4092	4495	4437	4114	5.04427	4.80657	5.26798	5.41454	5.33764	5.64762
ENSG00000065427	chr16	KARS	75627474	75627993	4065	-0.102705	7.92202	0.0242636	0.208192	0	16656	11300	13886	13466	13240	12068	59.472	62.2451	63.1817	57.3292	56.2929	58.552
ENSG00000198003	chr19	CCDC151	11420604	11420947	2681	0.349854	0.454039	0.0242542	0.208192	0	76	51	69	78	87	83	0.411452	0.425952	0.476022	0.503496	0.560853	0.610588
ENSG00000089250	chr12	NOS1	117208142	117215324	13113	0.143242	5.28058	0.0243493	0.208381	0	2795	1568	1868	2343	2299	2114	3.09373	2.67751	2.63481	3.09221	3.03014	3.17958
ENSG00000102317	chrX	RBM3	48574449	48574573	3731	-0.0951575	8.60619	0.024358	0.208381	0	27770	17762	21827	21852	21653	19026	108.032	106.599	108.204	101.359	100.304	100.575
ENSG00000130775	chr1	THEMIS2	27872543	27872665	4621	0.209128	2.53474	0.0243329	0.208381	0	359	243	290	314	384	326	1.12762	1.17749	1.16074	1.17596	1.43622	1.39139
ENSG00000188690	chr10	UROS	125784980	125785260	6643	-0.114639	5.6092	0.0243644	0.208381	0	3347	2347	2746	2659	2694	2414	7.31297	7.91108	7.64559	6.92711	7.00906	7.16704
ENSG00000256514	chr11	AP003419.11	67351572	67352019	711	0.138124	4.41544	0.0243052	0.208381	0	1375	952	1055	1324	1303	1081	28.0696	29.9816	27.4446	32.2267	31.6739	29.9863
ENSG00000090273	chr1	NUDC	26900238	26900400	2856	-0.0983705	7.22674	0.0243878	0.208447	0	10545	7049	8250	8272	8341	7380	53.5909	55.2658	53.4282	50.1245	50.4761	50.9642
ENSG00000026559	chr20	KCNG1	51003656	51004806	5437	-0.222133	4.43691	0.0245528	0.208793	0	1615	1210	1043	1186	1219	921	4.31137	4.98325	3.54813	3.77506	3.87499	3.34093
ENSG00000081307	chr3	UBA5	132654446	132654670	6827	-0.11249	5.45335	0.0245247	0.208793	0	3076	2061	2454	2432	2368	2176	6.53972	6.75982	6.64843	6.16498	5.99485	6.28631
ENSG00000091844	chr6	RGS17	153004459	153011762	7899	-0.178266	2.75806	0.0245546	0.208793	0	467	333	391	371	381	297	0.858119	0.943972	0.915544	0.81283	0.833641	0.741569
ENSG00000112159	chr6	MDN1	89642499	89644193	18597	-0.268509	6.0148	0.0244975	0.208793	0	5762	2590	3749	3510	2782	3370	4.4971	3.11849	3.72861	3.26635	2.58548	3.574
ENSG00000132357	chr5	CARD6	40841184	40841665	4399	0.299544	1.00736	0.0244814	0.208793	0	144	63	91	128	122	111	0.475129	0.320681	0.382615	0.503563	0.479327	0.497664
ENSG00000144736	chr3	SHQ1	72749277	72750836	5841	-0.114952	5.20549	0.0245076	0.208793	0	2610	1695	2102	2044	1992	1833	6.48569	6.49785	6.6561	6.05608	5.89425	6.18931
ENSG00000147955	chr9	SIGMAR1	34634722	34635858	2196	-0.108125	6.66975	0.0244952	0.208793	0	7258	4886	5478	5637	5775	4856	47.9719	49.8205	46.1386	44.4236	45.4513	43.6127
ENSG00000158555	chr11	GDPD5	75434640	75435655	9867	0.160109	3.6254	0.0245343	0.208793	0	859	522	570	743	745	666	1.2636	1.1846	1.06847	1.30317	1.30496	1.33124
ENSG00000267680	chr19	ZNF224	44094339	44094530	7104	0.186376	3.16044	0.0246143	0.209167	0	590	339	469	595	537	443	1.20546	1.06852	1.22108	1.44948	1.30646	1.22989
ENSG00000163607	chr3	GTPBP8	112990918	112991335	3828	-0.140131	3.88944	0.0246712	0.209381	0	1034	705	847	777	817	738	3.92059	4.12386	4.09248	3.51275	3.68873	3.80235
ENSG00000172748	chr8	ZNF596	232137	232267	5385	0.323035	0.599491	0.0246682	0.209381	0	95	55	70	96	99	78	0.256059	0.228699	0.240429	0.30852	0.317743	0.285677
ENSG00000072062	chr19	PRKACA	14091688	14093237	6144	0.101847	6.95719	0.0246931	0.209417	0	8262	5460	6298	7397	7543	6411	19.5181	19.8989	18.9595	20.8354	21.2187	20.5798
ENSG00000157240	chr7	FZD1	91264364	91271326	6963	0.150547	4.45486	0.0247072	0.209417	0	1385	1010	1056	1271	1370	1180	2.88706	3.24797	2.80506	3.15898	3.40056	3.34236
ENSG00000255072	chr4	PIGY	88521573	88521789	217	-0.180608	3.30105	0.0248039	0.210103	0	706	461	577	549	472	504	47.2223	47.5695	49.1802	43.7835	37.5931	45.8076
ENSG00000041353	chr18	RAB27B	54717860	54717935	7432	-0.193484	2.33459	0.0248487	0.210222	0	357	232	304	263	267	245	0.697212	0.698987	0.756558	0.612418	0.620914	0.650171
ENSG00000158887	chr1	MPZ	161304735	161305289	2154	0.366792	0.352692	0.0248498	0.210222	0	71	54	56	86	71	75	0.478426	0.561352	0.480858	0.690957	0.56969	0.686725
ENSG00000087884	chr11	AAMDC	77821109	77821180	1943	0.151083	3.46098	0.0249152	0.210619	0	694	458	585	667	646	602	5.18429	5.27813	5.56875	5.94088	5.74627	6.1107
ENSG00000174282	chr17	ZBTB4	7459366	7463890	6026	0.113869	6.47095	0.0249307	0.210619	0	5822	4000	4375	5227	5407	4659	14.0232	14.8634	13.4284	15.0114	15.5079	15.2486
ENSG00000185379	chr17	RAD51D	35092208	35101036	11304	-0.118231	4.92462	0.0249445	0.210619	0	2097	1448	1717	1679	1686	1463	2.69258	2.86829	2.80939	2.57049	2.57781	2.55258
ENSG00000130305	chr7	NSUN5	73302517	73303740	3414	-0.157677	4.90687	0.0249946	0.210805	0	2228	1513	1536	1596	1748	1365	9.47227	9.92345	8.32151	8.09035	8.8492	7.88563
ENSG00000198597	chr19	ZNF536	30228290	30228673	8631	0.262959	1.60831	0.0249983	0.210805	0	196	130	132	213	181	152	0.329608	0.337263	0.28287	0.427087	0.362446	0.347336
ENSG00000180488	chr1	FAM73A	77779624	77779736	9594	0.124248	4.80349	0.0250427	0.211044	0	1813	1145	1507	1648	1677	1499	2.74284	2.67235	2.90528	2.97273	3.02106	3.08155
ENSG00000214413	chr10	BBIP1	110898730	110900526	8075	0.151212	3.75921	0.0251995	0.212231	0	877	528	739	839	813	707	1.57638	1.46413	1.69269	1.79812	1.7401	1.72681
ENSG00000057608	chr10	GDI2	5765223	5766152	4033	-0.115931	7.66732	0.0253008	0.212813	0	13999	9162	12129	11477	10790	10076	50.3815	50.8685	55.6252	49.2491	46.2402	49.275
ENSG00000140332	chr15	TLE3	70047790	70050204	12617	0.112544	6.94309	0.0252872	0.212813	0	8352	5410	6023	7356	7601	6275	9.60809	9.60126	8.8294	10.0898	10.4122	9.809
ENSG00000089050	chr20	RBBP9	18486540	18489990	3861	-0.123587	4.42032	0.0253482	0.213076	0	1498	995	1229	1183	1176	1036	5.63138	5.77046	5.88744	5.30253	5.26422	5.29209
ENSG00000168827	chr3	GFM1	158644278	158644715	9032	-0.104843	6.58072	0.0254196	0.21354	0	6747	4342	5492	5465	5220	4621	10.8425	10.7645	11.2466	10.4714	9.98879	10.0906
ENSG00000162704	chr1	ARPC5	183620846	183627594	10624	0.104482	7.68603	0.025468	0.213698	0	13504	8653	11033	12105	12023	11217	18.4492	18.2375	19.2079	19.7185	19.5592	20.8236
ENSG00000182224	chr17	CYB5D1	7857746	7858294	3980	-0.116203	5.23798	0.0254707	0.213698	0	2678	1692	2194	2091	2105	1811	9.7663	9.51929	10.196	9.0922	9.14103	8.97434
ENSG00000107949	chr10	BCCIP	125823546	125823722	4498	-0.116751	6.87816	0.0255193	0.21397	0	8124	5291	7017	6549	6268	5885	26.2152	26.3394	28.854	25.1973	24.0844	25.8044
ENSG00000162522	chr1	KIAA1522	32741885	32742189	5965	0.125952	7.10734	0.0255492	0.214086	0	9260	6229	6526	8294	8571	7038	22.5322	23.3827	20.2354	24.0631	24.834	23.2705
ENSG00000100994	chr20	PYGB	25248069	25248421	4474	-0.118342	6.70669	0.0255799	0.214207	0	7619	5097	5441	5831	5823	4974	24.7175	25.5097	22.4935	22.5551	22.4945	21.9269
ENSG00000171148	chr3	TADA3	9779860	9780549	4234	0.118553	6.32362	0.025647	0.214623	0	5250	3596	3953	4882	4930	4039	17.9975	19.0176	17.2683	19.9547	20.1244	18.8144
ENSG00000196510	chr12	ANAPC7	110372900	110374333	6009	-0.112411	6.41937	0.025662	0.214623	0	6047	3789	5046	4697	4713	4226	14.6063	14.1192	15.5317	13.5275	13.5557	13.8706
ENSG00000165782	chr14	TMEM55B	20457719	20458702	3803	0.10869	5.68078	0.0257162	0.214685	0	3380	2253	2604	3014	3109	2701	12.9001	13.2654	12.6645	13.7156	14.1293	14.0077
ENSG00000258555	chr22	SPECC1L-ADORA2A	24270898	24270983	6592	-0.109608	6.35931	0.0256869	0.214685	0	5938	3804	4516	4747	4410	3949	13.0745	12.9214	12.671	12.4624	11.5624	11.8151
ENSG00000268975	chr19	MIA-RAB4B	40771648	40772063	1229	0.175497	2.73846	0.0257181	0.214685	0	411	288	341	418	394	356	4.85392	5.2472	5.13189	5.88603	5.54078	5.71301
ENSG00000160949	chr8	TONSL	144428775	144429336	7111	-0.159048	6.15336	0.025755	0.214773	0	5429	3457	3697	3789	4285	3117	11.0813	10.8857	9.61598	9.2213	10.4147	8.64516
ENSG00000196376	chr6	SLC35F1	117907526	117907899	4855	-0.245183	1.41705	0.025761	0.214773	0	185	132	160	142	135	123	0.553076	0.608796	0.609544	0.506171	0.480586	0.49967
ENSG00000168032	chr3	ENTPD3	40387156	40387261	3365	0.368203	0.649779	0.0257975	0.214838	0	88	45	91	108	105	74	0.379577	0.299443	0.500185	0.555439	0.5393	0.433724
ENSG00000272617	chr16	RP11-343C2.12	69328644	69329179	887	-0.1422	4.36324	0.0258013	0.214838	0	1456	1038	1096	1097	1159	986	23.8254	26.2036	22.854	21.4033	22.5832	21.924
ENSG00000241127	chr7	YAE1D1	39566376	39566547	2569	-0.163547	3.57188	0.0258243	0.214894	0	841	523	732	677	628	552	4.75154	4.55853	5.27013	4.56061	4.22495	4.23782
ENSG00000103194	chr16	USP10	84699978	84700111	5083	-0.099619	6.98047	0.0258477	0.214954	0	8844	5871	7086	7042	6886	6282	25.2541	25.863	25.7843	23.9758	23.4139	24.375
ENSG00000113657	chr5	DPYSL3	147390811	147394123	7164	-0.0985593	6.72942	0.025899	0.215185	0	7415	4920	5977	5919	5951	5136	15.0231	15.3779	15.4313	14.2985	14.3569	14.1396
ENSG00000167861	chr17	HID1	74950743	74951633	6196	0.156166	4.59884	0.025908	0.215185	0	1588	1113	1114	1485	1519	1234	3.71999	4.02227	3.32543	4.14776	4.23714	3.92799
ENSG00000116396	chr1	KCNC4	110211343	110212177	24423	0.166155	2.81751	0.025939	0.215307	0	456	298	351	414	429	387	0.270999	0.273215	0.265817	0.293359	0.303588	0.312521
ENSG00000007923	chr1	DNAJC11	6634168	6635700	5083	-0.107385	6.90926	0.0260381	0.215661	0	8625	5731	6462	6618	6900	5699	24.6287	25.2463	23.5137	22.5323	23.4615	22.1129
ENSG00000102760	chr13	RGCC	41457559	41457756	1032	0.230858	1.82103	0.0260433	0.215661	0	217	140	181	222	196	208	3.05199	3.03763	3.24394	3.72281	3.28248	3.97512
ENSG00000151651	chr10	ADAM8	133262403	133263233	4780	0.374977	0.447146	0.026017	0.215661	0	104	46	45	88	84	76	0.315797	0.215485	0.174124	0.318605	0.303723	0.313583
ENSG00000165355	chr14	FBXO33	39397669	39399787	3853	0.122484	5.04968	0.0260532	0.215661	0	2215	1355	1742	2012	1905	1800	8.34406	7.87458	8.36226	9.03706	8.5452	9.21384
ENSG00000187240	chr11	DYNC2H1	103109431	103109769	14284	-0.20012	4.74265	0.0260632	0.215661	0	2089	1105	1638	1454	1263	1393	2.12271	1.73221	2.12099	1.76162	1.5282	1.92339
ENSG00000102743	chr13	SLC25A15	40789412	40789663	1837	-0.154579	3.33003	0.0261188	0.215986	0	718	495	549	556	526	491	5.67307	6.03369	5.52761	5.23798	4.94883	5.27156
ENSG00000144659	chr3	SLC25A38	39383348	39383793	2151	-0.110138	5.53615	0.0261675	0.216254	0	3245	2199	2585	2584	2619	2203	21.8966	22.8914	22.2277	20.7898	21.0437	20.1995
ENSG00000090975	chr12	PITPNM2	122983480	122986350	9161	-0.224587	2.87612	0.0262105	0.216339	0	576	355	389	443	385	293	0.912604	0.867706	0.785383	0.836872	0.726347	0.6308
ENSG00000135040	chr9	NAA35	85941146	85941273	3641	-0.135189	4.99935	0.0261975	0.216339	0	2228	1422	1941	1799	1687	1565	8.88172	8.74512	9.86006	8.55084	8.00794	8.47736
ENSG00000136828	chr9	RALGPS1	126914774	126915012	10507	0.183074	2.7095	0.0262566	0.216584	0	425	276	318	393	373	380	0.587101	0.58819	0.559787	0.647309	0.613559	0.7133
ENSG00000197785	chr1	ATAD3A	1512151	1512473	3069	-0.130441	5.84261	0.0262927	0.216747	0	4240	2801	2982	3013	3183	2878	20.0526	20.4363	17.9715	16.9903	17.9253	18.4953
ENSG00000185818	chr4	NAT8L	2059512	2059887	5871	-0.208111	3.30625	0.0263271	0.216895	0	657	550	540	541	555	428	1.62426	2.09767	1.7012	1.59472	1.63383	1.4378
ENSG00000204149	chr10	AGAP6	49982190	49982412	3160	-0.235326	1.80424	0.0263612	0.217041	0	270	148	209	182	194	151	1.24016	1.04873	1.2233	0.996741	1.06106	0.942447
ENSG00000171097	chr9	CCBL1	128832942	128833643	3624	0.122266	4.85059	0.0264345	0.217374	0	1929	1238	1451	1795	1672	1517	7.72586	7.64926	7.40549	8.57185	7.97396	8.2559
ENSG00000173548	chr15	SNX33	75647906	75650573	8008	0.110139	6.17288	0.0264205	0.217374	0	4874	3129	3608	4313	4432	3689	8.83413	8.7492	8.3333	9.32081	9.56537	9.08556
ENSG00000105696	chr19	TMEM59L	18607430	18607506	2626	0.274017	1.14063	0.026451	0.217375	0	134	95	99	137	137	120	0.740649	0.810058	0.697293	0.902867	0.901679	0.901267
ENSG00000196268	chr19	ZNF493	21397119	21397267	11214	0.211959	2.03908	0.0265836	0.218329	0	248	175	207	250	242	233	0.320992	0.349434	0.341416	0.385814	0.372976	0.409791
ENSG00000155252	chr10	PI4K2A	97640686	97641177	4189	0.106616	6.29205	0.0266876	0.218504	0	5125	3450	4010	4611	4815	4056	17.7577	18.4415	17.7055	19.0495	19.8661	19.0965
ENSG00000165821	chr14	SALL2	21521081	21525654	5382	0.112927	5.13949	0.0266804	0.218504	0	2350	1517	1793	2100	2149	1825	6.33763	6.31145	6.16185	6.75264	6.90111	6.68785
ENSG00000175093	chr3	SPSB4	141051402	141051992	3740	0.283392	1.53205	0.0266297	0.218504	0	152	129	147	164	198	159	0.589895	0.772334	0.726976	0.758875	0.914997	0.83848
ENSG00000175793	chr1	SFN	26863138	26864457	1320	0.138692	6.1057	0.0266709	0.218504	0	4665	3060	3236	4148	4405	3442	51.2956	51.908	45.3429	54.383	57.6764	51.4285
ENSG00000198886	chrM	MT-ND4	10760	12137	1378	0.176387	10.5347	0.0266523	0.218504	0	94529	63872	73854	99478	75535	85347	995.677	1037.88	991.287	1249.33	947.382	1221.54
ENSG00000172794	chr17	RAB37	74670578	74671658	5074	0.362896	0.373305	0.0267658	0.219009	0	70	51	63	69	82	84	0.20024	0.225064	0.229649	0.235341	0.279312	0.32651
ENSG00000181804	chr3	SLC9A9	143265222	143266929	4087	0.446684	-0.052788	0.0268381	0.219465	0	44	29	58	73	55	50	0.156261	0.158884	0.262481	0.309112	0.232586	0.241286
ENSG00000268400	chr19	CTD-3214H19.4	7629796	7629860	1366	0.105797	5.87971	0.0268843	0.219707	0	3856	2542	3070	3495	3547	3080	40.9722	41.6689	41.5683	44.2787	44.8783	44.47
ENSG00000062282	chr11	DGAT2	75759512	75759626	7905	-0.17408	3.10418	0.0269038	0.219731	0	626	441	448	454	465	416	1.14941	1.24918	1.04822	0.993921	1.01666	1.03791
ENSG00000132323	chr2	ILKAP	238170401	238170676	4771	-0.116622	5.25002	0.026938	0.219875	0	2605	1788	2197	2071	2099	1880	7.92503	8.39161	8.51717	7.51223	7.60377	7.77169
ENSG00000168591	chr17	TMUB2	44186970	44187109	3511	0.118842	4.81382	0.0269747	0.220038	0	1831	1215	1452	1708	1717	1432	7.56938	7.74877	7.6491	8.4189	8.45212	8.04413
ENSG00000198914	chr2	POU3F3	104855511	104860471	4961	0.114797	5.40068	0.026996	0.220076	0	2898	1803	2096	2528	2530	2224	8.47875	8.13792	7.81442	8.81873	8.81409	8.84164
ENSG00000106006	chr7	HOXA6	27145396	27145917	1285	-0.36946	0.470002	0.0270713	0.220128	0	120	71	64	60	75	60	1.35544	1.23721	0.921195	0.808065	1.00875	0.920906
ENSG00000106078	chr7	COBL	51016212	51017568	14304	0.108235	6.66662	0.0270375	0.220128	0	6982	4345	5071	6084	6244	5175	7.08476	6.80173	6.55708	7.36088	7.54452	7.13543
ENSG00000118640	chr2	VAMP8	85561562	85561644	990	0.124089	4.38131	0.0270618	0.220128	0	1353	868	1108	1259	1252	1090	19.8365	19.6323	20.7004	22.0084	21.8572	21.7149
ENSG00000123983	chr2	ACSL3	222860934	222861258	7240	-0.105961	7.55746	0.0271022	0.220128	0	13192	8425	11038	10451	10211	9412	26.4469	26.0566	28.1985	24.9814	24.3756	25.6396
ENSG00000134590	chrX	FAM127A	135032366	135033546	1181	0.135883	5.82238	0.0270871	0.220128	0	3828	2518	2667	3385	3613	2845	47.0462	47.7412	41.7684	49.6029	52.8743	47.5116
ENSG00000144746	chr3	ARL6IP5	69084944	69085223	2522	0.113945	5.57435	0.0270302	0.220128	0	3060	2100	2461	2851	2767	2584	17.6108	18.645	18.0485	19.5637	18.9623	20.2076
ENSG00000072401	chr10	UBE2D1	58334975	58335225	3486	0.133094	4.82531	0.0272327	0.220518	0	1909	1142	1483	1603	1795	1515	7.94843	7.33543	7.86843	7.95801	8.89945	8.57141
ENSG00000109819	chr4	PPARGC1A	23755041	23755211	10870	0.256129	1.82074	0.0272335	0.220518	0	207	126	200	229	198	204	0.276403	0.259554	0.34031	0.364589	0.31482	0.370141
ENSG00000112531	chr6	QKI	163414000	163415335	17368	0.0977748	7.77308	0.02723	0.220518	0	14629	9160	11613	12924	12917	11651	12.2255	11.8095	12.3671	12.8779	12.854	13.2306
ENSG00000176624	chr18	MEX3C	51174550	51177576	7481	0.115147	5.36307	0.027202	0.220518	0	2735	1677	2206	2459	2476	2161	5.3064	5.0195	5.45407	5.68849	5.72028	5.69721
ENSG00000188338	chr3	SLC38A3	50205246	50205348	3968	0.174307	3.38706	0.0272014	0.220518	0	668	465	501	617	694	526	2.44347	2.62403	2.33529	2.69099	3.02283	2.61446
ENSG00000196305	chr9	IARS	92210207	92210889	7361	-0.106134	8.27991	0.0272578	0.220579	0	21494	14069	18234	17408	16755	15466	42.3822	42.797	45.8163	40.927	39.34	41.4389
ENSG00000065717	chr19	TLE2	2997638	2997955	4038	0.156855	5.20184	0.0272894	0.220697	0	2514	1602	1711	2256	2410	1786	9.03653	8.88348	7.83715	9.66876	10.3152	8.72333
ENSG00000198707	chr12	CEP290	88049014	88049414	10388	-0.189424	4.01364	0.0273056	0.220697	0	1229	675	989	846	800	843	1.71721	1.45499	1.76092	1.40941	1.33102	1.60053
ENSG00000213593	chr11	TMX2	57712600	57712807	2246	-0.104258	7.04434	0.0273571	0.220978	0	9017	6148	7609	7281	7212	6592	58.2713	61.293	62.6603	56.1021	55.4973	57.8861
ENSG00000108960	chr17	MMD	55392613	55394534	3177	0.107838	5.82929	0.0274116	0.221148	0	3705	2370	3072	3413	3389	2979	16.9267	16.7039	17.8846	18.5916	18.4366	18.4936
ENSG00000183010	chr17	PYCR1	81932384	81933376	2886	-0.142079	6.73679	0.0274099	0.221148	0	7603	5509	5474	5875	6067	4910	38.2377	42.7429	35.0819	35.2298	36.3332	33.5546
ENSG00000165671	chr5	NSD1	177133025	177133154	15242	-0.117923	7.15085	0.0275157	0.221853	0	10822	6369	7713	8061	7478	7052	10.3055	9.35656	9.35957	9.15261	8.47949	9.1251
ENSG00000004455	chr1	AK2	33007984	33010833	5683	-0.101477	8.3391	0.0275597	0.221931	0	22111	14932	18808	17917	18063	15853	56.472	58.8339	61.2124	54.5614	54.9336	55.0175
ENSG00000086619	chr1	ERO1LB	236215555	236218576	5361	0.19827	3.13779	0.0275757	0.221931	0	568	309	495	540	524	488	1.53782	1.29062	1.70779	1.7432	1.68932	1.79532
ENSG00000164182	chr5	NDUFAF2	60945129	60945382	1017	-0.142174	4.75731	0.0275689	0.221931	0	1850	1231	1646	1492	1400	1363	26.403	27.1034	29.9353	25.389	23.7921	26.4327
ENSG00000091136	chr7	LAMB1	107923799	107924087	8140	-0.107522	6.9689	0.0277249	0.22259	0	9321	5495	7040	6904	7057	6053	16.6204	15.1158	15.9964	14.6783	14.9838	14.6661
ENSG00000144681	chr3	STAC	36380344	36380754	4396	-0.152392	3.73067	0.0277088	0.22259	0	957	609	766	776	670	635	3.15978	3.10203	3.22289	3.05494	2.63417	2.84894
ENSG00000165409	chr14	TSHR	80954989	80955208	5519	0.307371	1.28781	0.0276784	0.22259	0	160	77	125	163	126	151	0.420787	0.312405	0.418913	0.511123	0.394581	0.539615
ENSG00000198324	chr12	FAM109A	111360651	111363463	3361	0.184762	3.03632	0.0277113	0.22259	0	563	350	369	470	522	449	2.43132	2.33177	2.03064	2.42007	2.68428	2.63478
ENSG00000119655	chr14	NPC2	74476192	74476592	2749	0.100342	8.36099	0.0277826	0.222918	0	21011	14165	17709	19694	19384	17348	110.937	115.38	119.15	123.982	121.869	124.463
ENSG00000108559	chr17	NUP88	5360963	5362086	5294	-0.108191	6.64098	0.027822	0.223098	0	6831	4631	5785	5582	5362	4975	18.7285	19.5875	20.2113	18.2475	17.5053	18.5343
ENSG00000176771	chr2	NCKAP5	132671799	132673305	9552	-0.225079	2.06458	0.0278505	0.223192	0	291	228	225	231	207	197	0.442182	0.534475	0.435675	0.41852	0.374543	0.406761
ENSG00000134717	chr1	BTF3L4	52056125	52056379	6022	-0.104267	6.57447	0.0278733	0.223239	0	6660	4289	5552	5288	5289	4659	16.0523	15.9479	17.0523	15.1967	15.1796	15.2588
ENSG00000141741	chr17	MIEN1	39728496	39730494	2292	0.113849	4.99191	0.0278933	0.223265	0	2099	1340	1669	1932	1921	1633	13.2923	13.0911	13.4684	14.5878	14.4857	14.052
ENSG00000237649	chr6	KIFC1	33391536	33391997	3345	0.105582	7.45549	0.0279238	0.223373	0	11874	7721	8689	10361	10831	9016	51.5233	51.685	48.045	53.6048	55.9627	53.16
ENSG00000198804	chrM	MT-CO1	5904	7445	1542	0.154171	10.7041	0.0279571	0.223505	0	106481	72682	83948	109197	87137	94453	1002.28	1055.43	1006.93	1225.53	976.662	1208.09
ENSG00000147576	chr8	ADHFE1	66430185	66430378	3750	-0.186015	3.17012	0.0281224	0.224555	0	687	425	488	497	432	460	2.65906	2.53773	2.40693	2.29363	1.99103	2.41932
ENSG00000157851	chr2	DPYSL5	26847747	26847867	7079	0.297104	0.888606	0.0281085	0.224555	0	107	79	86	110	111	111	0.219389	0.249886	0.224699	0.268917	0.271005	0.309256
ENSG00000138430	chr2	OLA1	174072447	174075527	6100	-0.102714	7.56113	0.0281825	0.224899	0	12902	8687	11001	10419	10427	9352	30.6994	31.888	33.3562	29.5593	29.5431	30.2372
ENSG00000214336	chr2	FOXI3	88446787	88448829	2804	0.196103	2.3744	0.0281997	0.2249	0	314	232	254	303	325	284	1.62538	1.85267	1.67545	1.87009	2.00323	1.99759
ENSG00000134759	chr18	ELP2	36129444	36129497	11068	-0.13224	5.20949	0.0283285	0.225656	0	2557	1681	2215	2133	1914	1804	3.35324	3.40084	3.70151	3.33518	2.98881	3.21466
ENSG00000198690	chr15	FAN1	30903852	30903887	6194	-0.139143	4.30617	0.0283243	0.225656	0	1463	866	1146	1034	1098	984	3.42828	3.13064	3.42206	2.889	3.06378	3.13322
ENSG00000072422	chr10	RHOBTB1	60869438	60871651	4841	0.123912	4.50716	0.0283667	0.225824	0	1495	925	1219	1370	1360	1199	4.48238	4.27852	4.6574	4.8976	4.85546	4.88485
ENSG00000167644	chr19	C19orf33	38304161	38304283	617	-0.134789	4.66886	0.0284139	0.226064	0	1784	1243	1403	1334	1496	1192	41.9674	45.11	42.0579	37.417	41.9057	38.1029
ENSG00000079134	chr18	THOC1	214520	214921	8102	-0.133733	4.66098	0.0284672	0.226233	0	1734	1145	1532	1361	1384	1250	3.10641	3.16447	3.49737	2.90713	2.95237	3.04288
ENSG00000100842	chr14	EFS	23356402	23357660	3237	0.24633	1.66256	0.0284694	0.226233	0	198	143	137	201	200	163	0.88782	0.989192	0.782803	1.07461	1.06786	0.993143
ENSG00000179222	chrX	MAGED1	51803007	51803117	6016	0.104106	7.50898	0.0285476	0.226719	0	12047	8161	9074	10887	11111	9337	29.0652	30.3754	27.8975	31.3183	31.9206	30.6102
ENSG00000164167	chr4	LSM6	146175685	146175811	2605	-0.135119	3.73046	0.0285915	0.226931	0	948	605	765	739	732	624	5.28206	5.20038	5.43161	4.90947	4.85657	4.72437
ENSG00000011275	chr7	RNF216	5620047	5623179	7619	-0.106137	6.08551	0.0286499	0.227122	0	4872	3200	3690	3747	3846	3261	9.28137	9.40457	8.95783	8.51106	8.72444	8.44151
ENSG00000204128	chr2	C2orf72	231037490	231038199	3851	0.185077	2.83881	0.0286482	0.227122	0	467	318	328	432	462	364	1.76013	1.84902	1.57534	1.94137	2.07346	1.86421
ENSG00000158164	chrX	TMSB15A	102513676	102514124	685	0.191593	3.31467	0.0287535	0.227807	0	569	428	540	564	614	574	12.0566	13.9907	14.5807	14.2491	15.4919	16.5268
ENSG00000214575	chr15	CPEB1	82543201	82544702	8215	-0.197632	2.81556	0.0288779	0.228656	0	486	376	382	393	347	343	0.85868	1.02487	0.860063	0.82791	0.730042	0.823481
ENSG00000173706	chr3	HEG1	124965710	124970801	9925	0.109432	9.93984	0.0289476	0.22907	0	68244	40384	50429	60186	55505	53224	99.8014	91.11	93.9776	104.945	96.6558	105.766
ENSG00000111707	chr12	SUDS3	118376380	118376833	5731	0.111402	5.42042	0.0290121	0.229444	0	2828	1786	2272	2635	2519	2223	7.16228	6.97811	7.33251	7.95698	7.59668	7.65026
ENSG00000205002	chr8	AARD	116938199	116938567	2412	0.120473	5.6228	0.0290504	0.229609	0	3057	2101	2697	2990	2891	2626	18.3959	19.5045	20.6813	21.4532	20.7156	21.4726
ENSG00000262633	chr17	RP11-156P1.2	46923133	46923221	889	-0.116856	4.58619	0.029118	0.230006	0	1714	1133	1323	1320	1337	1162	27.9841	28.5375	27.5253	25.6963	25.993	25.7793
ENSG00000168297	chr3	PXK	58332880	58333090	5354	-0.122067	4.96532	0.0291808	0.230365	0	2164	1424	1842	1766	1670	1522	5.86653	5.95551	6.36335	5.70835	5.39094	5.60665
ENSG00000132510	chr17	KDM6B	7839904	7840024	7258	0.150143	5.25737	0.0292252	0.230577	0	2707	1561	1838	2503	2157	2011	5.41345	4.81585	4.68385	5.96818	5.13641	5.46465
ENSG00000022976	chr14	ZNF839	102317377	102317666	5590	-0.138388	3.99613	0.0293732	0.230782	0	1160	735	898	847	934	737	3.01196	2.94417	2.97125	2.62222	2.88776	2.6003
ENSG00000025796	chr6	SEC63	107867756	107871847	8587	-0.113098	6.63409	0.0292862	0.230782	0	7077	4357	5861	5547	5328	4941	11.9622	11.3614	12.6242	11.1793	10.7238	11.3486
ENSG00000095752	chr19	IL11	55364389	55366177	2671	0.241942	2.15204	0.0293106	0.230782	0	292	180	205	311	233	248	1.58676	1.50899	1.41956	2.01504	1.50768	1.83124
ENSG00000135972	chr2	MRPS9	105037983	105038227	1915	-0.112965	5.87083	0.0293595	0.230782	0	4105	2628	3429	3223	3183	2911	31.1134	30.7287	33.1187	29.1266	28.7273	29.9806
ENSG00000165861	chr14	ZFYVE1	72969451	72969756	5306	0.111042	5.11504	0.0293657	0.230782	0	2283	1490	1791	2118	2048	1801	6.24513	6.28791	6.24314	6.90807	6.67097	6.69443
ENSG00000213995	chr13	CARKD	110615460	110615647	2860	-0.146368	4.20333	0.0293471	0.230782	0	1327	862	1041	949	1106	845	6.73453	6.74883	6.73224	5.74246	6.68367	5.82717
ENSG00000257017	chr16	HP	72054592	72054657	5405	0.372907	0.317117	0.0293029	0.230782	0	65	42	69	86	84	57	0.17455	0.173997	0.236117	0.27536	0.268602	0.207992
ENSG00000112079	chr6	STK38	36493892	36495914	3576	0.109079	6.48251	0.0294142	0.230887	0	5820	3687	4882	5247	5327	4804	23.6226	23.0867	25.2508	25.3929	25.7461	26.4955
ENSG00000260272	chr16	RP11-20I23.1	2496032	2497113	1944	0.136086	7.29549	0.0294215	0.230887	0	10483	7119	7372	9467	10093	7799	78.2694	81.9992	70.1397	84.278	89.7326	79.1243
ENSG00000164620	chr5	RELL2	141636950	141638409	2596	-0.177292	3.85608	0.0295085	0.231432	0	1112	685	775	772	871	613	6.21731	5.90844	5.52168	5.14648	5.79882	4.65718
ENSG00000148400	chr9	NOTCH1	136494444	136497558	9880	-0.221837	2.62828	0.0296312	0.232257	0	454	341	307	335	339	270	0.666963	0.772831	0.57472	0.586794	0.59302	0.538982
ENSG00000124587	chr6	PEX6	42963870	42964471	3499	0.146014	4.88156	0.0296558	0.232312	0	1993	1272	1417	1650	1938	1546	8.26734	8.14011	7.49032	8.1609	9.57274	8.7143
ENSG00000154734	chr21	ADAMTS1	26835747	26838278	7063	0.122595	4.7039	0.0296968	0.232358	0	1768	1115	1292	1511	1607	1383	3.63325	3.53486	3.38336	3.70231	3.93236	3.86189
ENSG00000163638	chr3	ADAMTS9	64515654	64517121	10680	0.269451	1.18763	0.0296926	0.232358	0	144	94	102	144	150	113	0.195701	0.197081	0.176646	0.23334	0.242743	0.208677
ENSG00000184304	chr14	PRKD1	29576479	29577456	5197	0.121527	5.26205	0.0297856	0.232915	0	2454	1584	2098	2342	2227	2056	6.85369	6.82479	7.46668	7.79888	7.40617	7.80257
ENSG00000108474	chr17	PIGL	16217191	16217461	6162	-0.158217	2.93831	0.029991	0.23432	0	555	357	434	405	433	359	1.3073	1.29728	1.30269	1.13745	1.21449	1.14905
ENSG00000132589	chr17	FLOT2	28879335	28880599	3336	0.110239	7.36851	0.0300006	0.23432	0	10929	7465	8102	9854	10189	8448	47.5507	50.1061	44.9201	51.1193	52.7876	49.9453
ENSG00000279624	chr22	RP5-1042K10.14	40364958	40365056	780	-0.12169	5.21425	0.0300222	0.234351	0	2509	1826	2085	2043	2016	1832	46.6884	52.4195	49.4409	45.3286	44.6706	46.3231
ENSG00000179431	chr11	FJX1	35618419	35620868	2450	-0.167287	4.36199	0.0302088	0.235668	0	1486	1060	1070	1152	1183	885	8.8035	9.68784	8.07778	8.13738	8.34536	7.12433
ENSG00000175768	chr9	TOMM5	37582646	37585250	3644	-0.108448	5.64644	0.0303792	0.236718	0	3452	2299	2914	2759	2782	2451	13.7498	14.1269	14.7906	13.103	13.1949	13.2658
ENSG00000270024	chr8	C8orf44-SGK3	66667596	66667701	2970	0.137204	4.23058	0.03037	0.236718	0	1235	734	1024	1148	1132	978	6.0355	5.53384	6.37702	6.68934	6.58743	6.49456
ENSG00000249242	chr4	TMEM150C	82483170	82485719	3671	0.22949	1.71547	0.030418	0.236881	0	219	115	168	196	194	191	0.865889	0.701456	0.846446	0.923995	0.913363	1.02616
ENSG00000117640	chr1	MTFR1L	25818640	25818852	5817	0.115833	4.96073	0.0304905	0.237013	0	2015	1329	1642	1821	1933	1616	5.02781	5.11579	5.22094	5.41763	5.74327	5.4791
ENSG00000158301	chrX	GPRASP2	102712176	102712552	3975	0.121835	4.44757	0.0304868	0.237013	0	1461	941	1089	1279	1315	1171	5.33477	5.30078	5.06717	5.56841	5.71761	5.81014
ENSG00000158473	chr1	CD1D	158179947	158180162	2253	0.150311	3.42219	0.03048	0.237013	0	743	422	537	634	661	570	4.78663	4.1941	4.40847	4.86997	5.07068	4.98977
ENSG00000176692	chr16	FOXC2	86567251	86569728	2478	0.118135	5.4743	0.0305066	0.237013	0	3002	1926	2204	2784	2657	2242	17.5838	17.4037	16.4507	19.4431	18.5318	17.8444
ENSG00000075131	chr15	TIPIN	66336206	66337181	2755	-0.114012	6.05643	0.0306264	0.237804	0	4525	3086	3906	3675	3595	3321	23.8396	25.082	26.2232	23.0852	22.553	23.7747
ENSG00000133101	chr13	CCNA1	36431830	36432166	2216	0.109661	6.01782	0.0307141	0.238345	0	4239	2698	3485	3994	3791	3372	27.7649	27.2621	29.0876	31.1915	29.5672	30.0113
ENSG00000095637	chr10	SORBS1	95311771	95315126	10819	0.169291	4.07508	0.0307653	0.238463	0	1194	615	868	1021	978	948	1.60184	1.27284	1.48391	1.63319	1.56235	1.72818
ENSG00000165507	chr10	C10orf10	44970981	44971675	2979	0.30124	0.690921	0.0307601	0.238463	0	108	61	68	100	94	95	0.526206	0.458507	0.422195	0.580935	0.54536	0.628956
ENSG00000140396	chr8	NCOA2	70109762	70113643	10026	0.110729	5.35577	0.0308244	0.238781	0	2780	1731	2084	2458	2387	2199	4.02457	3.86595	3.84454	4.2428	4.11482	4.32578
ENSG00000111142	chr12	METAP2	95473520	95474330	4491	-0.10916	7.46964	0.0308803	0.238934	0	12260	7905	10566	9764	9654	8847	39.6232	39.4136	43.5153	37.6255	37.1527	38.8526
ENSG00000179115	chr19	FARSA	12922479	12922886	2435	-0.133453	6.91992	0.030868	0.238934	0	8756	6097	6246	6470	7072	5644	52.1926	56.0666	47.4436	45.9836	50.196	45.7146
ENSG00000215045	chr7	GRID2IP	6497462	6497845	4134	0.341507	0.522648	0.0308988	0.238938	0	97	58	52	92	99	69	0.340568	0.314155	0.232652	0.385137	0.413896	0.329189
ENSG00000156687	chr8	UNC5D	35235457	35235887	10816	-0.186527	2.37804	0.0309315	0.238938	0	381	232	307	280	268	253	0.511282	0.480295	0.524984	0.448012	0.428247	0.46134
ENSG00000158856	chr8	DMTN	22048995	22049224	4473	0.144321	3.65376	0.030935	0.238938	0	827	545	621	762	795	632	2.68355	2.72825	2.56784	2.94818	3.07181	2.78667
ENSG00000154639	chr21	CXADR	17512382	17513172	6682	0.105835	5.67835	0.0309901	0.239224	0	3381	2174	2690	3153	2981	2670	7.34415	7.28518	7.44595	8.16612	7.71049	7.88083
ENSG00000108424	chr17	KPNB1	47649476	47649877	7678	-0.0943143	9.79859	0.031176	0.240519	0	62225	40578	50840	49789	47882	45064	117.63	118.339	122.471	112.223	107.783	115.757
ENSG00000196110	chr19	ZNF699	9294275	9296933	3623	-0.119403	4.68448	0.0312809	0.241188	0	1887	1144	1455	1406	1429	1250	7.55973	7.07041	7.42795	6.71607	6.81695	6.8047
ENSG00000142444	chr19	C19orf52	10928733	10928916	1863	-0.170714	3.68145	0.0313137	0.241205	0	946	660	655	670	741	589	7.37023	7.93265	6.50284	6.22386	6.87435	6.23547
ENSG00000171316	chr8	CHD7	60678778	60679082	16982	-0.136936	4.90538	0.0313196	0.241205	0	2283	1360	1628	1685	1530	1509	1.95128	1.79323	1.77313	1.71715	1.55714	1.75254
ENSG00000117500	chr1	TMED5	93149742	93154888	9423	0.0944897	7.35452	0.0313769	0.241365	0	10920	6917	8660	9554	9857	8619	16.8204	16.4367	16.9982	17.5466	18.0793	18.0399
ENSG00000146143	chr6	PRIM2	57314805	57314920	4667	-0.120204	5.64606	0.0313756	0.241365	0	3447	2238	3020	2777	2716	2461	10.7203	10.7377	11.9686	10.2976	10.0582	10.4002
ENSG00000120820	chr12	GLT8D2	103988984	103989577	3271	0.281618	1.23429	0.0314816	0.241585	0	130	88	131	161	132	129	0.576853	0.602406	0.740739	0.851811	0.69746	0.777815
ENSG00000143061	chr1	IGSF3	116574399	116577562	7400	0.125387	5.42872	0.0314968	0.241585	0	2966	1890	2043	2639	2579	2237	5.81757	5.71896	5.10636	6.17171	6.02346	5.96213
ENSG00000168824	chr4	D4S234E	4348140	4348471	4357	-0.425663	-0.156491	0.0314806	0.241585	0	73	53	39	43	47	32	0.243186	0.27238	0.165559	0.170796	0.186439	0.144854
ENSG00000184731	chr2	FAM110C	38814	41627	3968	0.231692	1.73031	0.0314515	0.241585	0	204	126	175	220	183	185	0.74621	0.711027	0.81572	0.959509	0.797087	0.919533
ENSG00000198056	chr12	PRIM1	56731596	56731734	2437	-0.116249	5.41968	0.031441	0.241585	0	2912	1970	2533	2377	2347	2086	17.3436	18.1008	19.2245	16.88	16.645	16.8821
ENSG00000099821	chr19	POLRMT	617223	617323	5124	-0.144265	5.93727	0.031516	0.241593	0	4534	3085	3115	3276	3567	2827	12.8433	13.4813	11.2441	11.0645	12.0315	10.8814
ENSG00000038295	chr4	TLL1	165873258	165874073	7522	0.28666	1.08081	0.0315765	0.241636	0	122	81	110	142	112	125	0.235412	0.241123	0.270479	0.326703	0.257342	0.327751
ENSG00000166261	chr11	ZNF202	123724177	123726991	4808	-0.118574	4.64911	0.0315655	0.241636	0	1808	1135	1425	1343	1425	1219	5.45804	5.28589	5.48182	4.83403	5.12244	5.00042
ENSG00000186416	chrX	NKRF	119588337	119591309	4004	-0.138227	4.82954	0.031559	0.241636	0	2073	1240	1681	1671	1517	1305	7.51463	6.93449	7.76512	7.22238	6.54814	6.42811
ENSG00000186446	chr3	ZNF501	44729596	44729722	3910	-0.269696	1.28615	0.031649	0.242051	0	187	110	143	106	134	121	0.694173	0.629946	0.676447	0.469167	0.592317	0.610345
ENSG00000136867	chr9	SLC31A2	113150942	113151080	2504	0.177159	2.82215	0.0317212	0.242463	0	426	311	363	452	409	378	2.46932	2.78108	2.68131	3.12394	2.82303	2.97731
ENSG00000168264	chr1	IRF2BP2	234604269	234607852	4724	0.0996096	7.20261	0.031772	0.242498	0	9689	6520	7512	9037	8528	7712	29.7695	30.9047	29.4117	33.1064	31.2006	32.1977
ENSG00000184216	chrX	IRAK1	154010500	154011917	4001	-0.130455	8.34788	0.0317808	0.242498	0	23923	16195	16716	17562	18989	15146	86.786	90.6357	77.2749	75.9632	82.0276	74.6615
ENSG00000196730	chr9	DAPK1	87497228	87497302	8907	0.110216	6.12713	0.0317553	0.242498	0	4782	3051	3423	4211	4188	3639	7.79257	7.67004	7.10804	8.18186	8.12646	8.05782
ENSG00000088205	chr2	DDX18	117814650	117814862	7851	-0.10848	7.42869	0.0318801	0.242976	0	11893	7761	10190	9558	9232	8680	21.9872	22.135	24.0062	21.0688	20.3234	21.8053
ENSG00000146232	chr6	NFKBIE	44258166	44259284	2581	0.155118	3.55815	0.0318647	0.242976	0	737	536	577	717	738	600	4.14459	4.65012	4.13487	4.80761	4.94191	4.5849
ENSG00000166012	chr11	TAF1D	93729948	93731216	8420	-0.1302	6.21095	0.0319672	0.243499	0	5226	3182	4562	4116	3987	3623	9.00865	8.46204	10.0212	8.45982	8.1839	8.4864
ENSG00000087448	chr12	KLHL42	27780020	27781202	7622	0.143911	3.25911	0.0320406	0.243918	0	620	402	493	584	564	513	1.18066	1.18098	1.19633	1.326	1.2789	1.32744
ENSG00000110200	chr11	ANAPC15	72106378	72107605	2883	0.107348	5.55414	0.0321247	0.244277	0	3109	1962	2496	2807	2877	2403	15.6523	15.2385	16.0131	16.8498	17.2473	16.439
ENSG00000181035	chr19	SLC25A42	19063999	19064115	4519	0.151667	3.61072	0.0321121	0.244277	0	828	534	570	710	754	662	2.65944	2.64598	2.33296	2.71903	2.88373	2.88923
ENSG00000074219	chr19	TEAD2	49340595	49341437	2980	0.153898	3.78586	0.0321912	0.244642	0	884	612	676	841	891	677	4.30565	4.59856	4.19571	4.88402	5.16759	4.48063
ENSG00000015475	chr22	BID	17734138	17735591	4446	-0.113541	5.25311	0.03235	0.245708	0	2588	1827	2173	2115	2104	1854	8.44885	9.20145	9.03993	8.23264	8.17904	8.22446
ENSG00000119681	chr14	LTBP2	74498170	74501029	9091	-0.137298	6.9192	0.0324076	0.245722	0	9392	5782	6132	6788	6861	5514	14.9951	14.2414	12.4757	12.922	13.0437	11.9625
ENSG00000145736	chr5	GTF2H2	71034957	71035796	6389	-0.212592	1.79909	0.0323958	0.245722	0	252	166	200	176	179	174	0.572493	0.581785	0.578991	0.476736	0.484224	0.537135
ENSG00000154174	chr3	TOMM70A	100363431	100365717	5387	-0.103952	7.26797	0.0323827	0.245722	0	10573	6993	9069	8608	8369	7653	28.4875	29.0672	31.1377	27.6537	26.8505	28.0189
ENSG00000176485	chr11	PLA2G16	63573195	63575046	3104	0.11265	5.60791	0.032478	0.246115	0	3329	2090	2431	2834	3044	2528	15.5666	15.0769	14.4856	15.8007	16.9492	16.0628
ENSG00000101098	chr20	RIMS4	44751808	44756352	5206	0.113228	6.97306	0.0325588	0.246586	0	8505	5633	6032	7556	7660	6460	23.7122	24.2283	21.4305	25.118	25.4303	24.4735
ENSG00000197712	chr4	FAM114A1	38867677	38867834	4878	0.148977	4.26569	0.0325841	0.246636	0	1223	757	1067	1201	1199	956	3.63904	3.47489	4.04573	4.26088	4.24819	3.8653
ENSG00000068078	chr4	FGFR3	1793307	1793465	4834	0.315649	0.658462	0.0326195	0.246763	0	96	56	78	88	115	81	0.288249	0.259399	0.298444	0.315046	0.411166	0.33048
ENSG00000158089	chr2	GALNT14	30910467	30911059	4567	-0.125775	4.4839	0.0327384	0.247521	0	1597	1064	1233	1194	1204	1142	5.07547	5.21672	4.99352	4.52451	4.5564	4.93176
ENSG00000165934	chr14	CPSF2	92121937	92122128	13595	-0.101208	7.5183	0.0328229	0.248018	0	12650	8360	10651	10206	9901	9207	13.5056	13.7694	14.4906	12.992	12.5871	13.3569
ENSG00000083544	chr13	TDRD3	60396457	60397010	6814	-0.142648	3.63614	0.0328738	0.248189	0	856	574	741	663	673	618	1.82337	1.88624	2.01136	1.68387	1.70702	1.78877
ENSG00000183496	chr15	MEX3B	82041778	82044613	4364	0.145226	4.62396	0.0329199	0.248189	0	1688	1096	1131	1523	1517	1256	5.61423	5.62358	4.7935	6.03967	6.00796	5.67639
ENSG00000205220	chr16	PSMB10	67934502	67934671	1853	-0.149495	3.70406	0.032894	0.248189	0	976	626	687	682	752	612	7.64499	7.5646	6.85734	6.36952	7.01405	6.51393
ENSG00000221821	chr6	C6orf226	42890265	42890816	552	0.24035	1.44355	0.0329205	0.248189	0	166	117	128	162	160	160	4.36487	4.74607	4.2889	5.07895	5.00965	5.71673
ENSG00000130764	chr1	LRRC47	3778558	3781336	4516	-0.114739	6.01954	0.0329683	0.248407	0	4623	3164	3455	3556	3715	3070	14.8584	15.6881	14.1504	13.6272	14.2178	13.4076
ENSG00000076864	chr1	RAP1GAP	21596215	21597264	5755	0.153404	3.69992	0.0330785	0.248477	0	878	576	599	784	811	671	2.21438	2.24112	1.92511	2.35759	2.43558	2.29956
ENSG00000081721	chr1	DUSP12	161749758	161750145	1762	-0.132823	4.21868	0.0331465	0.248477	0	1347	827	1083	974	1034	931	11.0959	10.5096	11.3683	9.56646	10.1424	10.421
ENSG00000126267	chr19	COX6B1	35648223	35648403	936	0.0974318	6.78305	0.033016	0.248477	0	7144	4781	5821	6509	6727	5660	110.782	114.375	115.026	120.347	124.214	119.264
ENSG00000142227	chr19	EMP3	48321509	48321977	1667	0.122394	4.71704	0.0330327	0.248477	0	1790	1130	1294	1590	1624	1334	15.5855	15.1785	14.3573	16.5067	16.8375	15.7829
ENSG00000143476	chr1	DTL	212035553	212035942	4916	-0.100516	7.25692	0.0331175	0.248477	0	10606	7036	8765	8751	8169	7558	31.3143	32.048	32.9773	30.8066	28.7199	30.3223
ENSG00000159445	chr1	THEM4	151873584	151874928	4390	-0.137462	4.46866	0.0330682	0.248477	0	1542	999	1328	1185	1168	1134	5.09827	5.09551	5.5951	4.67145	4.59838	5.09466
ENSG00000170633	chr12	RNF34	121400041	121400218	4719	-0.108232	5.13391	0.0331423	0.248477	0	2521	1639	1926	1966	1924	1712	7.75399	7.77707	7.54885	7.20994	7.04663	7.15519
ENSG00000185112	chr3	FAM43A	194686544	194689037	2494	0.188465	2.44758	0.033091	0.248477	0	361	213	275	361	310	287	2.10094	1.91236	2.03944	2.50501	2.14828	2.26962
ENSG00000263155	chr15	MYZAP	57591941	57592109	2561	0.221205	2.32474	0.0331366	0.248477	0	332	166	275	313	298	276	1.88162	1.45139	1.98608	2.11511	2.0111	2.12553
ENSG00000147394	chrX	ZNF185	152914442	152914523	4812	0.102104	5.76442	0.0332061	0.248501	0	3590	2362	2803	3299	3266	2775	10.8286	10.9911	10.7739	11.8646	11.7305	11.3738
ENSG00000164244	chr5	PRRC1	127517609	127517776	9064	0.0931622	7.00596	0.0331893	0.248501	0	8617	5483	6716	7605	7600	6794	13.7987	13.5452	13.7046	14.5204	14.4917	14.7833
ENSG00000248405	chr22	PRR5-ARHGAP8	44702233	44702608	3342	-0.138987	3.54189	0.033206	0.248501	0	829	555	649	652	654	530	3.6004	3.71855	3.59181	3.37629	3.38219	3.12778
ENSG00000058804	chr1	NDC1	53765460	53768033	5135	-0.102252	7.43728	0.0332715	0.24885	0	11984	7888	10078	9524	9394	8775	33.8738	34.3964	36.3002	32.0979	31.6181	33.7034
ENSG00000136111	chr13	TBC1D4	75284665	75287025	6658	-0.234161	2.06605	0.0333246	0.248972	0	269	220	256	237	197	200	0.586423	0.739888	0.711166	0.616031	0.511386	0.592452
ENSG00000185621	chr3	LMLN	197960200	197960440	8692	0.154403	4.07859	0.0333255	0.248972	0	1154	654	877	1038	940	962	1.92703	1.68479	1.86618	2.06669	1.86911	2.18284
ENSG00000109321	chr4	AREG	74445134	74445406	1648	0.190718	2.10152	0.033345	0.248977	0	275	171	219	268	260	225	2.42202	2.32341	2.45788	2.81433	2.72673	2.69273
ENSG00000101986	chrX	ABCD1	153724868	153726166	4233	0.207713	3.2979	0.0333951	0.249109	0	642	448	427	606	667	475	2.20135	2.36983	1.86575	2.47755	2.72335	2.21316
ENSG00000114867	chr3	EIF4G1	184314495	184314674	8257	-0.0895742	10.0685	0.0334003	0.249109	0	77797	49971	57580	60055	59383	53140	136.755	135.514	128.98	125.871	124.299	126.931
ENSG00000136891	chr9	TEX10	100302077	100302304	7261	-0.128573	5.58617	0.0334521	0.249355	0	3194	2252	2888	2713	2514	2378	6.38471	6.94479	7.35657	6.46623	5.98405	6.45926
ENSG00000121236	chr11	TRIM6	5596109	5596181	3947	0.249102	1.44716	0.0335127	0.249666	0	156	118	136	156	180	149	0.573667	0.669425	0.637304	0.683999	0.788191	0.744537
ENSG00000134917	chr11	ADAMTS8	130404925	130406128	4523	0.135231	4.60064	0.0336395	0.250469	0	1592	1081	1181	1450	1552	1213	5.1088	5.35163	4.82945	5.54804	5.9305	5.28934
ENSG00000103245	chr16	NARFL	729753	730655	8101	-0.154993	4.59978	0.0337263	0.250833	0	1866	1183	1229	1344	1385	1081	3.3433	3.26989	2.806	2.87117	2.95486	2.63181
ENSG00000111276	chr12	CDKN1B	12715058	12715104	2811	0.11736	4.98128	0.033709	0.250833	0	2167	1286	1632	1849	1953	1648	11.1892	10.2439	10.7383	11.3835	12.0079	11.5628
ENSG00000161179	chr22	YDJC	21628089	21628787	1754	-0.179309	5.23436	0.0337633	0.250859	0	2825	1996	1835	1999	2187	1682	23.3771	25.4811	19.35	19.7234	21.5499	18.9131
ENSG00000240583	chr7	AQP1	30911855	30912293	3274	-0.349759	0.400339	0.0337676	0.250859	0	107	63	71	50	75	62	0.47436	0.430873	0.401101	0.264295	0.395921	0.373491
ENSG00000135636	chr2	DYSF	71453722	71454086	8386	0.112668	5.01218	0.0338615	0.251415	0	2211	1348	1639	1972	1912	1676	3.82681	3.59933	3.61492	4.06958	3.94057	3.94172
ENSG00000135749	chr1	PCNXL2	232983435	232984477	13815	-0.131563	4.08708	0.0338919	0.251425	0	1278	756	944	921	940	825	1.34271	1.22534	1.26385	1.15374	1.17599	1.1778
ENSG00000176946	chr2	THAP4	241584405	241584725	3147	-0.115438	5.71127	0.0339008	0.251425	0	3821	2517	2766	2832	3017	2497	17.6231	17.9091	16.2566	15.5738	16.5693	15.6491
ENSG00000153885	chr19	KCTD15	33795933	33796103	6388	-0.135358	3.90344	0.0339395	0.251571	0	1081	717	814	861	819	684	2.4562	2.51328	2.35686	2.33258	2.21587	2.11183
ENSG00000102174	chrX	PHEX	22032441	22033123	6384	-0.256905	1.29086	0.0340239	0.252001	0	179	113	147	116	122	126	0.40697	0.396344	0.425892	0.314458	0.330288	0.389264
ENSG00000221838	chr7	AP4M1	100101549	100101772	4722	0.167311	2.84117	0.0340357	0.252001	0	448	321	351	442	421	388	1.37707	1.52218	1.37485	1.61992	1.54093	1.62059
ENSG00000033050	chr7	ABCF2	151207837	151208107	4448	-0.0968715	6.61722	0.0340657	0.252037	0	6849	4558	5522	5467	5597	4687	22.3494	22.9455	22.9618	21.2707	21.7479	20.7825
ENSG00000072736	chr16	NFATC3	68084751	68085180	8806	-0.109848	5.52562	0.0340787	0.252037	0	3214	2145	2615	2516	2479	2341	5.29749	5.45426	5.49247	4.94459	4.86546	5.24312
ENSG00000153404	chr5	PLEKHG4B	140258	140716	12203	0.136747	4.27963	0.0341361	0.252321	0	1374	801	932	1151	1193	1025	1.63427	1.46978	1.41262	1.63233	1.68966	1.65663
ENSG00000113240	chr5	CLK4	178602664	178603757	7924	0.173435	2.84741	0.0341856	0.252482	0	434	292	397	425	441	393	0.794965	0.825136	0.92666	0.928202	0.961879	0.978172
ENSG00000144712	chr3	CAND2	12796472	12796788	5478	0.155821	3.66623	0.0341961	0.252482	0	831	562	607	778	816	624	2.20182	2.29721	2.04947	2.45785	2.57451	2.24662
ENSG00000096384	chr6	HSP90AB1	44246166	44246344	2980	-0.0876562	11.1129	0.0342195	0.25251	0	153491	101204	126231	123905	121459	110667	747.6	760.446	783.474	719.566	704.433	732.435
ENSG00000235173	chr8	HGH1	144137769	144138428	2814	-0.143596	5.26749	0.0342379	0.25251	0	2893	1915	1949	2077	2222	1778	14.922	15.2381	12.8104	12.7735	13.6473	12.4616
ENSG00000172171	chr17	TEFM	30897336	30897760	3224	-0.157444	3.6303	0.0343434	0.253146	0	833	584	751	639	724	576	3.75018	4.05606	4.30843	3.43008	3.88123	3.52366
ENSG00000149564	chr11	ESAM	124752583	124752686	2920	0.397051	-0.127294	0.034388	0.253193	0	51	29	47	64	52	50	0.253507	0.222383	0.297707	0.379311	0.307784	0.337718
ENSG00000277877	chr1	RP11-11N7.5	244845167	244845344	682	-0.0988708	7.39862	0.034369	0.253193	0	12006	7702	9483	9341	9041	8605	255.515	252.875	257.179	237.032	229.118	248.848
ENSG00000100376	chr22	FAM118A	45308968	45309081	6512	-0.11518	4.65535	0.0344393	0.253429	0	1770	1210	1385	1380	1386	1241	3.94513	4.16062	3.93378	3.66744	3.67854	3.75859
ENSG00000159399	chr2	HK2	74833981	74834643	6064	-0.115747	6.09193	0.0344691	0.253508	0	5075	3132	3694	3965	3775	3140	12.1473	11.5651	11.2671	11.3157	10.7593	10.2126
ENSG00000108256	chr17	NUFIP2	29255836	29264591	10850	0.129535	7.39566	0.0345355	0.253855	0	11371	6677	9002	10485	9255	9382	15.2115	13.7797	15.3456	16.7239	14.7426	17.0543
ENSG00000138685	chr4	FGF2	122826708	122827352	6775	-0.113849	5.44054	0.034594	0.254144	0	3056	2008	2470	2426	2278	2202	6.54706	6.63654	6.74314	6.19697	5.81126	6.41025
ENSG00000087338	chr2	GMCL1	69829642	69830152	4922	0.112657	4.91161	0.034627	0.254245	0	1990	1258	1587	1813	1747	1619	5.86832	5.72303	5.96362	6.37462	6.13448	6.48742
ENSG00000134317	chr2	GRHL1	9951693	9951853	7952	0.171569	2.54077	0.0346767	0.254446	0	394	231	287	340	352	324	0.719155	0.650463	0.667544	0.739947	0.765055	0.803592
ENSG00000150907	chr13	FOXO1	40555667	40559034	5811	0.103128	5.78262	0.0346928	0.254446	0	3559	2353	2943	3255	3242	2949	8.88955	9.06689	9.36729	9.69389	9.64247	10.009
ENSG00000139197	chr12	PEX5	7188685	7188810	5488	-0.107176	5.68275	0.034741	0.254658	0	3713	2442	2745	2793	2884	2522	9.82004	9.96365	9.2513	8.80755	9.08254	9.06354
ENSG00000091164	chr18	TXNL1	56597208	56603056	11298	-0.121495	5.59633	0.0347978	0.254917	0	3231	2295	2846	2616	2602	2454	4.15086	4.5485	4.65916	4.00714	3.98045	4.28391
ENSG00000122435	chr1	TRMT13	100133150	100133315	4133	-0.14205	3.6261	0.0348148	0.254917	0	882	559	720	643	714	586	3.09746	3.02854	3.22212	2.69243	2.98579	2.7964
ENSG00000188613	chr10	NANOS1	119029716	119033732	4017	0.331402	0.537197	0.0348678	0.255164	0	75	58	76	90	99	73	0.270995	0.323306	0.349934	0.387738	0.425951	0.358417
ENSG00000099953	chr22	MMP11	23768226	23768793	5176	0.178191	3.04591	0.0349018	0.255271	0	515	364	407	489	553	409	1.44416	1.57469	1.45437	1.63498	1.84653	1.55846
ENSG00000271092	chr1	TMEM56-RWDD3	95117923	95118091	1961	0.133967	3.6104	0.0349287	0.255327	0	791	504	647	750	730	635	5.85466	5.75493	6.10241	6.61884	6.43386	6.3865
ENSG00000099203	chr19	TMED1	10832438	10833213	1513	0.125564	4.82472	0.0350251	0.255868	0	1848	1289	1375	1696	1730	1476	17.7282	19.0766	16.8089	19.3993	19.7621	19.2404
ENSG00000131650	chr16	KREMEN2	2963944	2964614	2614	-0.257495	1.36814	0.0350545	0.255868	0	187	128	148	117	156	112	1.03834	1.09646	1.0472	0.774602	1.03144	0.845044
ENSG00000142794	chr1	NBPF3	21440128	21440348	6812	-0.139226	3.70019	0.0350738	0.255868	0	941	597	736	755	707	588	2.00501	1.9624	1.99838	1.9181	1.79379	1.70243
ENSG00000163006	chr2	CCDC138	108786757	108786915	5796	-0.148191	3.88733	0.0350801	0.255868	0	1010	691	886	759	802	759	2.52927	2.66954	2.82735	2.26627	2.39151	2.58274
ENSG00000125319	chr17	C17orf53	44141906	44142145	3005	0.121071	4.45967	0.0351543	0.256268	0	1442	940	1136	1315	1375	1112	6.96504	7.00439	6.99211	7.5732	7.90832	7.2984
ENSG00000165943	chr14	MOAP1	93182196	93184362	2537	0.109088	5.64137	0.0351995	0.256456	0	3429	2021	2618	3007	2947	2634	19.6178	17.8375	19.0864	20.5121	20.0764	20.4768
ENSG00000086062	chr9	B4GALT1	33104082	33104781	4901	0.0900084	7.67342	0.0352291	0.25653	0	13573	8813	10673	12160	11992	10757	40.197	40.2649	40.2788	42.9385	42.2896	43.2886
ENSG00000116128	chr1	BCL9	147541412	147541674	6420	0.111667	5.46796	0.0352662	0.256659	0	3060	1878	2198	2702	2652	2274	6.91813	6.5501	6.33238	7.28364	7.13945	6.9859
ENSG00000172113	chr3	NME6	48293264	48294803	4716	-0.126779	4.69441	0.0353208	0.256916	0	1746	1285	1452	1409	1471	1225	5.37369	6.10122	5.69465	5.17053	5.39095	5.12306
ENSG00000087303	chr14	NID2	52004803	52005496	6392	0.123693	5.25008	0.0353564	0.257033	0	2664	1566	1893	2250	2206	2111	6.04923	5.48583	5.47758	6.09177	5.96479	6.51356
ENSG00000251247	chr19	ZNF345	36850361	36850515	4738	0.243612	1.59498	0.0354313	0.257436	0	169	116	171	190	178	169	0.517719	0.548214	0.667537	0.693995	0.649309	0.703491
ENSG00000181789	chr3	COPG1	129249606	129249746	4425	0.0892864	7.95545	0.0356094	0.258589	0	16673	10691	12884	14755	14738	12960	54.6894	54.0994	53.8533	57.7064	57.5641	57.7642
ENSG00000106868	chr9	SUSD1	112040785	112041492	4183	0.141002	3.80193	0.0356566	0.258647	0	875	568	767	838	820	761	3.03615	3.04052	3.39142	3.467	3.38807	3.58809
ENSG00000136104	chr13	RNASEH2B	50909678	50910140	8519	-0.1405	4.42646	0.0356394	0.258647	0	1505	972	1285	1199	1089	1095	2.56419	2.55485	2.7899	2.43573	2.20935	2.53509
ENSG00000143862	chr1	ARL8A	202133404	202134516	1975	0.113958	4.7562	0.0357105	0.258896	0	1770	1187	1371	1594	1659	1403	13.0079	13.4577	12.8394	13.9675	14.518	14.0106
ENSG00000165533	chr14	TTC8	88824153	88824214	6257	-0.120192	4.50066	0.0357593	0.259108	0	1594	1028	1314	1288	1252	1058	3.69764	3.67887	3.88422	3.56244	3.45831	3.33493
ENSG00000229809	chr16	ZNF688	30569346	30570436	3023	0.177571	2.47363	0.0357821	0.259132	0	366	228	273	341	356	276	1.7573	1.68882	1.67032	1.95216	2.03535	1.80069
ENSG00000127418	chr4	FGFRL1	1009936	1010169	4145	0.154349	4.51231	0.0358478	0.259465	0	1586	995	1037	1394	1458	1138	5.55368	5.37509	4.62731	5.82018	6.07938	5.41483
ENSG00000072163	chr2	LIMS2	127638381	127639428	8489	0.201656	1.89857	0.0358847	0.259545	0	243	148	184	236	233	187	0.415482	0.390384	0.4009	0.48112	0.474379	0.434462
ENSG00000094631	chrX	HDAC6	48801377	48801431	10412	0.116125	5.98344	0.0359372	0.259545	0	4451	2609	3158	3809	3903	3216	6.20477	5.61083	5.60987	6.33104	6.47874	6.09185
ENSG00000100577	chr14	GSTZ1	77320884	77321183	8477	0.102578	5.96422	0.0359346	0.259545	0	4121	2700	3235	3639	3841	3244	7.05607	7.13196	7.05841	7.42913	7.8312	7.54755
ENSG00000134668	chr1	SPOCD1	31790422	31791252	7085	-0.143314	4.09627	0.035921	0.259545	0	1302	780	927	980	958	759	2.66731	2.46514	2.41999	2.39378	2.33696	2.11285
ENSG00000111639	chr12	MRPL51	6491886	6492467	1551	0.0947966	7.31309	0.0359914	0.259652	0	10424	6751	8525	9332	9355	8531	97.5495	97.4638	101.662	104.126	104.246	108.481
ENSG00000118260	chr2	CREB1	207529737	207530018	9575	0.101131	5.56076	0.0359823	0.259652	0	3117	1995	2501	2816	2801	2482	4.72499	4.66542	4.83114	5.0897	5.05592	5.11246
ENSG00000132563	chr5	REEP2	138439017	138439240	3284	0.116304	5.75441	0.0360335	0.259814	0	3600	2372	2681	3191	3436	2701	15.9112	16.1733	15.0997	16.816	18.0832	16.2214
ENSG00000109320	chr4	NFKB1	102501329	102501788	6257	-0.110553	4.89654	0.0360735	0.259945	0	2118	1345	1706	1666	1658	1426	4.91318	4.8133	5.04298	4.60794	4.57978	4.4949
ENSG00000248871	chr17	TNFSF12-TNFSF13	7549099	7549312	1816	0.195568	2.24818	0.036091	0.259945	0	291	196	247	285	312	239	2.32584	2.41673	2.51568	2.71598	2.96937	2.59567
ENSG00000197892	chr8	KIF13B	29067279	29070766	11112	0.145353	4.28953	0.0361785	0.260434	0	1314	874	911	1249	1141	1014	1.71635	1.76119	1.51635	1.94522	1.77468	1.79975
ENSG00000059588	chr1	TARBP1	234391313	234391745	7743	-0.108568	5.28237	0.0362415	0.260604	0	2808	1736	2218	2133	2142	1931	5.26369	5.02028	5.29818	4.76738	4.78119	4.91858
ENSG00000130762	chr1	ARHGEF16	3454426	3454811	5563	0.178766	3.17637	0.0362405	0.260604	0	602	404	406	532	592	464	1.57069	1.62615	1.34987	1.65501	1.83924	1.64504
ENSG00000182379	chr12	NXPH4	57216795	57217026	2150	0.202091	2.03301	0.036292	0.260825	0	245	183	201	245	253	222	1.65398	1.9059	1.72915	1.97209	2.0338	2.03649
ENSG00000176170	chr17	SPHK1	76376584	76376812	4416	-0.161714	4.12776	0.0363277	0.26094	0	1251	883	935	926	1054	761	4.11179	4.47733	3.91613	3.62894	4.12513	3.39878
ENSG00000172009	chr19	THOP1	2785460	2785678	7464	-0.141228	6.3089	0.0363925	0.261145	0	5821	4006	4036	4331	4630	3577	11.3195	12.0178	10.0012	10.0419	10.721	9.4518
ENSG00000233024	chr16	NPIPA1	18358086	18358588	3030	-0.295818	1.41778	0.0363957	0.261145	0	220	132	135	127	166	100	1.05386	0.97548	0.824073	0.725369	0.946873	0.650915
ENSG00000175482	chr11	POLD4	67350777	67352019	3049	0.126029	4.60005	0.0364162	0.261151	0	1591	1075	1200	1501	1489	1210	7.57383	7.89474	7.27945	8.51964	8.44041	7.82699
ENSG00000170088	chr4	TMEM192	165070608	165079796	10241	-0.107984	4.89857	0.0364721	0.26141	0	2118	1371	1679	1672	1661	1428	3.00183	2.99766	3.03237	2.82548	2.8032	2.75013
ENSG00000116675	chr1	DNAJC6	65248219	65248303	6954	0.10492	5.69114	0.0365414	0.261765	0	3406	2206	2706	3177	2955	2742	7.10907	7.10326	7.19727	7.90643	7.34428	7.77678
ENSG00000008710	chr16	PKD1	2088710	2090194	18532	-0.187076	5.48813	0.0366133	0.261933	0	3700	2181	2174	2526	2536	1920	2.89789	2.63524	2.16976	2.3589	2.36512	2.04337
ENSG00000176438	chr14	SYNE3	95407266	95418026	18164	-0.153968	3.15632	0.0366243	0.261933	0	617	406	539	497	490	409	0.493033	0.500497	0.548848	0.473525	0.466241	0.444098
ENSG00000182307	chr8	C8orf33	145052378	145052497	3378	-0.0992101	6.20056	0.0366167	0.261933	0	5089	3448	4140	4113	4046	3616	21.8663	22.8557	22.6681	21.0716	20.7011	21.1123
ENSG00000136244	chr7	IL6	22725884	22726258	2069	-0.279874	2.16673	0.0366923	0.262277	0	273	247	287	253	198	219	1.91516	2.67315	2.56564	2.11621	1.65398	2.08762
ENSG00000128872	chr15	TMOD2	51751561	51751712	11636	0.137973	4.14941	0.0367606	0.262418	0	1155	751	913	1103	980	991	1.44072	1.44518	1.45125	1.64048	1.45562	1.67972
ENSG00000196715	chr7	VKORC1L1	65873267	65873565	5899	-0.102401	5.80002	0.0367715	0.262418	0	3879	2574	3171	3035	3058	2808	9.5443	9.77051	9.94243	8.90386	8.95953	9.38827
ENSG00000220205	chr17	VAMP2	8159149	8160871	3268	0.100672	6.3699	0.0367606	0.262418	0	5649	3520	4210	5061	4924	4224	25.0895	24.1184	23.8273	26.8011	26.0413	25.4923
ENSG00000144655	chr3	CSRNP1	39141855	39144044	3214	0.107412	6.85572	0.0368735	0.263005	0	7956	5094	5624	7113	6795	6025	35.9295	35.4895	32.3649	38.3005	36.5401	36.9725
ENSG00000137814	chr15	HAUS2	42548810	42548965	4323	-0.113925	5.05615	0.0369041	0.263017	0	2329	1504	1941	1829	1797	1666	7.81964	7.79022	8.30453	7.32195	7.18438	7.60076
ENSG00000163520	chr3	FBLN2	13549131	13549208	4812	0.155769	4.90655	0.036915	0.263017	0	2077	1318	1357	1853	1927	1472	6.26489	6.13305	5.21589	6.6642	6.92121	6.03322
ENSG00000198719	chr6	DLL1	170282206	170282879	3174	0.235094	1.66642	0.0369676	0.26325	0	214	133	136	212	180	171	0.978609	0.938279	0.792513	1.15592	0.980148	1.06257
ENSG00000089009	chr12	RPL6	112405190	112406037	4447	-0.0907747	9.72507	0.0371443	0.264135	0	57965	38934	48617	47479	46493	41969	189.191	196.042	202.207	184.77	180.695	186.135
ENSG00000165661	chr9	QSOX2	136206333	136209275	4530	-0.100175	5.82158	0.0371595	0.264135	0	4127	2592	3082	3168	3108	2776	13.2233	12.8122	12.5837	12.1028	11.8579	12.0862
ENSG00000238227	chr9	C9orf69	136114581	136117024	3396	-0.143928	4.81	0.037123	0.264135	0	1996	1449	1447	1477	1598	1344	8.53091	9.55406	7.88089	7.52681	8.13271	7.80546
ENSG00000259171	chr14	RNASE4	20684587	20684758	1498	0.207337	2.15464	0.0371718	0.264135	0	264	182	238	247	287	251	2.55797	2.72049	2.93859	2.85354	3.31128	3.30468
ENSG00000156374	chr10	PCGF6	103302796	103303961	2613	-0.133063	4.30384	0.0372649	0.264655	0	1323	983	1119	1049	1118	954	7.34891	8.42367	7.92073	6.94759	7.39484	7.20072
ENSG00000144524	chr2	COPS7B	231781671	231781883	6066	-0.105893	5.29605	0.0373618	0.265058	0	2852	1815	2147	2225	2158	1894	6.82417	6.69979	6.54643	6.34784	6.14859	6.15807
ENSG00000163602	chr3	RYBP	72371825	72378637	7512	0.118008	6.28404	0.0373495	0.265058	0	5129	3133	4264	4751	4427	4255	9.91014	9.33882	10.4987	10.9453	10.1854	11.1715
ENSG00000129474	chr14	AJUBA	22971174	22973568	5979	-0.102632	6.59538	0.0373939	0.265069	0	6989	4616	5125	5275	5476	4718	16.9664	17.2872	15.854	15.2683	15.8293	15.5631
ENSG00000165240	chrX	ATP7A	77910656	77910835	8529	0.131323	4.48201	0.0374234	0.265069	0	1449	886	1232	1378	1299	1192	2.46589	2.32607	2.6717	2.79608	2.63231	2.75642
ENSG00000181649	chr11	PHLDA2	2928273	2928667	955	0.20038	2.9576	0.0374223	0.265069	0	519	347	337	497	501	377	7.88799	8.13604	6.52681	9.0064	9.06694	7.78583
ENSG00000125356	chrX	NDUFA1	119871487	119872013	766	0.103629	6.05829	0.0375403	0.265497	0	4294	2864	3555	4036	3861	3544	81.3647	83.7204	85.8392	91.1844	87.1159	91.2498
ENSG00000165283	chr9	STOML2	35099776	35100172	1806	-0.106537	6.99183	0.037544	0.265497	0	8831	6275	6831	6933	7240	6166	70.9733	77.8006	69.9586	66.4357	69.2862	67.3369
ENSG00000166450	chr15	PRTG	55611546	55620266	14566	-0.16263	3.05067	0.0375247	0.265497	0	609	393	456	410	472	409	0.606847	0.604142	0.579027	0.487126	0.560051	0.553796
ENSG00000154328	chr8	NEIL2	11769639	11769791	3367	-0.140085	3.66616	0.0377435	0.266338	0	937	591	695	720	715	567	4.03923	3.93035	3.81783	3.70073	3.6702	3.32129
ENSG00000173530	chr8	TNFRSF10D	23135588	23138003	3538	-0.147891	3.99153	0.03769	0.266338	0	1227	696	885	925	848	728	5.03372	4.40492	4.62658	4.52462	4.14252	4.05827
ENSG00000182957	chr13	SPATA13	23979805	23979924	9948	-0.133371	3.86503	0.0377352	0.266338	0	1071	646	833	818	770	712	1.56263	1.45406	1.54876	1.42304	1.33777	1.4116
ENSG00000186409	chr1	CCDC30	42463330	42463890	13504	-0.2822	1.29979	0.0377406	0.266338	0	193	103	151	107	125	130	0.207442	0.17079	0.206818	0.137126	0.159983	0.189866
ENSG00000144451	chr2	SPAG16	213284379	213284619	8257	0.173047	3.07977	0.0377958	0.266423	0	562	318	449	543	471	465	0.987908	0.862367	1.00577	1.13809	0.985882	1.1107
ENSG00000185883	chr16	ATP6V0C	2513726	2513774	1552	0.137004	7.34399	0.0377807	0.266423	0	10881	7395	7545	9793	10512	8007	101.761	106.692	89.9171	109.2	117.063	101.753
ENSG00000114126	chr3	TFDP2	141951147	141952696	5178	-0.110239	5.35628	0.0378249	0.26643	0	2845	1877	2372	2228	2230	2066	7.97485	8.11688	8.47281	7.44648	7.44336	7.86929
ENSG00000258311	chr12	RP11-644F5.10	55716036	55716196	3510	0.120589	4.16578	0.037837	0.26643	0	1194	754	925	1037	1097	961	4.93742	4.81007	4.87427	5.11293	5.40164	5.39987
ENSG00000105176	chr19	URI1	29923644	29923754	5432	-0.117453	6.18864	0.0379268	0.26692	0	4921	3315	4405	4001	3951	3641	13.1491	13.665	14.9989	12.747	12.5711	13.2199
ENSG00000160785	chr1	SLC25A44	156193932	156194247	7293	0.0958703	6.3571	0.037964	0.26704	0	5537	3468	4269	4877	4840	4326	11.0197	10.6478	10.8267	11.573	11.4701	11.699
ENSG00000153531	chr13	ADPRHL1	113421940	113422979	2313	-0.346917	0.560259	0.0380721	0.267658	0	121	67	82	61	94	55	0.759298	0.648614	0.655711	0.456407	0.70239	0.46898
ENSG00000112146	chr6	FBXO9	53051991	53052033	8164	-0.107941	5.36724	0.0381521	0.268078	0	2934	1849	2379	2350	2252	1988	5.21627	5.07132	5.38972	4.98153	4.76751	4.80264
ENSG00000169246	chr16	NPIPB3	21402237	21402981	4717	0.497857	0.193468	0.0382219	0.268426	0	62	32	60	45	106	64	0.190778	0.151905	0.235266	0.165099	0.388388	0.267597
ENSG00000035687	chr1	ADSS	244408494	244409638	3666	-0.104558	5.71667	0.0382517	0.268493	0	3687	2380	3036	2899	2849	2647	14.5977	14.5369	15.3174	13.6853	13.4316	14.2406
ENSG00000119335	chr9	SET	128683424	128683446	4355	-0.0959301	9.37658	0.0383118	0.268629	0	46020	29926	38774	37040	36025	33433	153.377	153.868	164.675	147.191	142.969	151.41
ENSG00000265590	chr21	AP000275.65	32578822	32578831	1026	-0.122816	5.39099	0.0382982	0.268629	0	2930	1841	2542	2333	2247	2076	41.4498	40.1785	45.825	39.3519	37.8514	39.9068
ENSG00000164975	chr9	SNAPC3	15422704	15423193	6684	0.131646	3.93713	0.0384085	0.268803	0	984	667	783	969	888	795	2.13679	2.23448	2.16671	2.50891	2.29616	2.34584
ENSG00000184292	chr1	TACSTD2	58575423	58577773	2351	0.118535	4.46439	0.0384179	0.268803	0	1492	924	1126	1350	1269	1186	9.21125	8.80048	8.8585	9.93755	9.329	9.94945
ENSG00000213088	chr1	ACKR1	159203307	159203470	2106	0.232848	1.38508	0.038406	0.268803	0	176	99	122	155	170	137	1.21299	1.0526	1.07146	1.27371	1.39514	1.28301
ENSG00000268465	chr19	CTC-273B12.7	48465837	48465957	443	0.151317	3.31951	0.0384044	0.268803	0	661	436	479	627	612	500	21.6571	22.0379	19.9989	24.4941	23.8767	22.2604
ENSG00000103145	chr16	HCFC1R1	3022620	3022998	1433	0.124699	6.46678	0.0385637	0.269681	0	5939	3944	4253	5414	5613	4321	60.1547	61.628	54.8939	65.3838	67.6979	59.471
ENSG00000171517	chr1	LPAR3	84811602	84814171	3543	-0.157277	3.16996	0.0385979	0.269778	0	638	444	495	468	530	410	2.61368	2.80607	2.5841	2.28598	2.58542	2.28234
ENSG00000175265	chr15	GOLGA8A	34379068	34381613	6750	-0.255936	2.23094	0.03865	0.269999	0	389	176	292	256	234	212	0.836466	0.583843	0.800117	0.656348	0.599154	0.61944
ENSG00000071553	chrX	ATP6AP1	154428632	154428853	4884	0.102146	7.04008	0.0387629	0.27032	0	8833	5848	6525	7781	8150	6698	26.2504	26.8114	24.7104	27.5713	28.8409	27.0481
ENSG00000136270	chr7	TBRG4	45100100	45100426	5803	-0.104779	6.73861	0.0388001	0.27032	0	7664	5159	5644	5823	6130	5128	19.1693	19.9067	17.9891	17.3657	18.2572	17.4286
ENSG00000147996	chr9	CBWD5	65668805	65669071	12708	-0.164724	2.69583	0.0388389	0.27032	0	448	302	387	363	334	311	0.511686	0.532129	0.563259	0.494342	0.454251	0.48267
ENSG00000165288	chrX	BRWD3	80670854	80677363	12694	0.12201	4.63198	0.0387184	0.27032	0	1603	1044	1315	1419	1472	1383	1.8329	1.84157	1.91603	1.93456	2.00417	2.14877
ENSG00000168394	chr6	TAP1	32845209	32845785	4578	0.114417	6.028	0.0388019	0.27032	0	4230	2931	3272	3805	4132	3326	13.4112	14.336	13.2194	14.3839	15.5995	14.3289
ENSG00000168653	chr1	NDUFS5	39026318	39026402	548	0.102822	7.11448	0.038743	0.27032	0	8917	5758	7647	8201	8166	7418	236.179	235.276	258.098	258.991	257.546	266.977
ENSG00000204514	chr19	ZNF814	57848731	57850561	12600	-0.197833	2.00207	0.038824	0.27032	0	293	195	221	203	207	203	0.33752	0.346538	0.324412	0.27882	0.28394	0.317755
ENSG00000060339	chr10	CCAR1	68721012	68721156	6002	-0.104782	6.876	0.0388717	0.270405	0	8159	5247	6933	6652	6293	5820	19.7307	19.575	21.3648	19.1803	18.1212	19.1247
ENSG00000082996	chr3	RNF13	149812708	149813353	3635	-0.109947	5.45186	0.0390464	0.270552	0	2973	2021	2571	2456	2411	2115	11.8712	12.4494	13.0819	11.6929	11.4635	11.4755
ENSG00000087206	chr5	UIMC1	176905005	176905492	4739	-0.108001	5.806	0.0390198	0.270552	0	3918	2497	3286	3112	3011	2799	12	11.7983	12.8249	11.3645	10.9812	11.6489
ENSG00000122481	chr1	RWDD3	95234155	95234315	1982	0.13934	3.37208	0.0389951	0.270552	0	665	423	554	629	625	541	4.86991	4.77885	5.16988	5.49218	5.45008	5.38345
ENSG00000123096	chr12	SSPN	26121991	26122152	6821	-0.329261	0.33347	0.038944	0.270552	0	93	56	79	66	63	51	0.197896	0.183835	0.214217	0.167453	0.159632	0.147465
ENSG00000144021	chr2	CIAO1	96266132	96266489	4031	-0.0972445	6.24533	0.0390564	0.270552	0	5346	3485	4269	4335	4186	3645	19.2495	19.3587	19.5879	18.6112	17.9479	17.8341
ENSG00000158470	chr20	B4GALT5	49632945	49636459	4722	0.0914855	7.53461	0.0389855	0.270552	0	12090	7937	9948	11143	10869	9717	37.1623	37.6372	38.9659	40.8389	39.7823	40.5857
ENSG00000183779	chr8	ZNF703	37695751	37696222	3349	0.14328	4.73062	0.0390322	0.270552	0	1821	1189	1208	1620	1648	1355	7.89219	7.94976	6.67154	8.3714	8.50488	7.97979
ENSG00000197045	chr14	GMFB	54474484	54480956	7966	0.0989477	7.0456	0.0389557	0.270552	0	9039	5382	7018	7764	7916	6979	16.4696	15.1283	16.2947	16.8672	17.1748	17.2791
ENSG00000179750	chr22	APOBEC3B	38982347	38982470	1896	0.117382	4.90668	0.0390827	0.270593	0	1929	1346	1513	1751	1859	1564	14.7671	15.8962	14.7596	15.9825	16.946	16.2692
ENSG00000173221	chr5	GLRX	95751319	95751460	6508	0.116791	5.06449	0.0391361	0.270821	0	2131	1390	1835	1972	1981	1812	4.75268	4.78249	5.21511	5.24394	5.26094	5.49133
ENSG00000129667	chr17	RHBDF2	76470891	76472052	6924	-0.14214	4.25832	0.0391782	0.270971	0	1437	921	999	1009	1124	884	3.01233	2.97845	2.6686	2.52193	2.80566	2.51804
ENSG00000106591	chr7	MRPL32	42932200	42932516	3534	-0.12655	5.06846	0.0392025	0.270997	0	2313	1486	2047	1836	1805	1672	9.49974	9.41541	10.7134	8.99092	8.82748	9.33119
ENSG00000131725	chrX	WDR44	118346073	118346580	4202	0.115272	4.46444	0.0392493	0.271132	0	1456	920	1165	1301	1304	1195	5.0293	4.90251	5.12796	5.3582	5.36349	5.60892
ENSG00000204406	chr2	MBD5	148021011	148021046	12933	0.12846	3.72094	0.039263	0.271132	0	896	549	661	777	788	713	1.00557	0.950518	0.945315	1.03973	1.05306	1.08732
ENSG00000112796	chr6	ENPP5	46159187	46161753	4264	0.165584	2.70518	0.0394599	0.272098	0	413	265	344	376	419	343	1.40584	1.3916	1.49216	1.52605	1.69833	1.58651
ENSG00000130164	chr19	LDLR	11089362	11089615	7718	0.0950992	9.68283	0.0394282	0.272098	0	57154	35250	41063	49347	49821	41853	107.484	102.268	98.4058	110.651	111.567	106.952
ENSG00000177692	chr21	DNAJC28	33485530	33485748	2484	0.323494	0.365993	0.0395058	0.272098	0	75	52	59	72	79	80	0.43824	0.468747	0.439314	0.501625	0.54967	0.635193
ENSG00000197043	chr5	ANXA6	151100712	151100962	5427	0.0934513	7.72095	0.0394713	0.272098	0	14275	9215	10666	12449	12895	10818	38.1785	38.0209	36.351	39.6984	41.0665	39.3146
ENSG00000258429	chr16	PDF	69328621	69329179	1158	-0.141725	4.0223	0.0394857	0.272098	0	1156	822	856	867	937	757	14.4894	15.8946	13.6722	12.9571	13.9848	12.893
ENSG00000114391	chr3	RPL24	101681091	101681215	2682	-0.0986707	8.83083	0.0395525	0.272278	0	30914	21401	26027	24964	24844	23051	167.301	178.674	179.49	161.084	160.099	169.511
ENSG00000107959	chr10	PITRM1	3137728	3138124	6979	-0.093224	6.65481	0.0396294	0.272652	0	7122	4659	5596	5754	5515	4908	14.8119	14.9481	14.8306	14.2684	13.6577	13.8701
ENSG00000153814	chr7	JAZF1	27830573	27832976	4020	0.147567	3.21533	0.039648	0.272652	0	599	395	473	591	556	468	2.16274	2.20018	2.17625	2.54425	2.39042	2.29608
ENSG00000142684	chr1	ZNF593	26169871	26170183	1956	-0.180319	4.70413	0.0397293	0.273069	0	1848	1395	1345	1313	1588	1161	13.7131	15.9695	12.7183	11.617	14.0316	11.7066
ENSG00000122641	chr7	INHBA	41685114	41690542	7532	-0.392876	0.0824634	0.0398045	0.273302	0	64	64	65	51	38	58	0.123331	0.190264	0.159616	0.117181	0.0871966	0.151874
ENSG00000146463	chr1	ZMYM4	35268967	35269085	7647	-0.0974836	6.57081	0.0397919	0.273302	0	6640	4317	5458	5281	5166	4773	12.6032	12.6409	13.2013	11.9515	11.6759	12.3103
ENSG00000091592	chr17	NLRP1	5499427	5499950	12808	0.205376	2.7387	0.0398549	0.273507	0	397	291	338	373	469	340	0.449896	0.508743	0.488101	0.503994	0.632875	0.523558
ENSG00000164022	chr4	AIMP1	106315544	106315636	3328	-0.118546	5.67797	0.0400161	0.274328	0	3508	2317	3062	2923	2679	2533	15.2996	15.5894	17.0175	15.2	13.9128	15.0113
ENSG00000166016	chr11	ABTB2	34150988	34152584	4973	-0.166378	2.44141	0.0399992	0.274328	0	401	254	300	295	295	254	1.17038	1.14367	1.11578	1.0266	1.02525	1.00735
ENSG00000093217	chr3	XYLB	38346760	38346925	5343	-0.121599	4.17665	0.0401138	0.274514	0	1328	809	1017	1011	1006	854	3.60758	3.3904	3.52055	3.27464	3.25416	3.15239
ENSG00000128849	chr15	CGNL1	57375967	57376270	8663	0.178705	2.18402	0.0401304	0.274514	0	289	188	230	278	266	250	0.484208	0.485933	0.491059	0.55536	0.530688	0.569166
ENSG00000132965	chr13	ALOX5AP	30713478	30713841	1715	-0.359701	0.0938477	0.0401627	0.274514	0	66	61	66	44	55	51	0.558576	0.796439	0.711794	0.444004	0.554274	0.586507
ENSG00000140563	chr15	MCTP2	94231538	94231664	12978	0.170377	2.96047	0.0401677	0.274514	0	478	319	420	462	445	452	0.534592	0.550389	0.598572	0.616073	0.592623	0.686907
ENSG00000173947	chr1	PIFO	111346288	111346671	4261	0.323641	0.358443	0.0400974	0.274514	0	76	52	57	78	85	67	0.258884	0.273262	0.247422	0.316797	0.344773	0.31012
ENSG00000183943	chrX	PRKX	3604370	3608945	6452	-0.105869	6.07806	0.0401171	0.274514	0	4762	3102	3834	3748	3582	3445	10.7127	10.7655	10.9909	10.0532	9.59528	10.5308
ENSG00000165733	chr10	BMS1	42782801	42782830	7753	-0.097054	7.48805	0.0402089	0.274653	0	12829	7994	10268	10098	9628	9024	24.0174	23.0877	24.4957	22.5405	21.4631	22.956
ENSG00000074201	chr11	CLNS1A	77514936	77514962	4592	-0.110306	6.85804	0.0403942	0.275095	0	7903	5192	6995	6455	6269	5768	24.98	25.3174	28.1748	24.3272	23.5951	24.7737
ENSG00000100647	chr14	KIAA0247	69611596	69611828	5830	0.133068	4.24538	0.0403983	0.275095	0	1216	861	931	1124	1105	1052	3.02738	3.3069	2.95363	3.33654	3.27582	3.55889
ENSG00000103404	chr16	USP31	23061406	23069616	12017	-0.108275	4.79446	0.0403061	0.275095	0	2006	1260	1550	1514	1552	1360	2.42291	2.3478	2.38567	2.18036	2.23214	2.23208
ENSG00000155868	chr5	MED7	157137412	157139448	2913	0.131996	3.72526	0.0403682	0.275095	0	852	576	673	797	762	727	4.24523	4.42761	4.27316	4.73496	4.52106	4.92222
ENSG00000163481	chr2	RNF25	218663864	218664535	2323	-0.122044	4.78462	0.0403806	0.275095	0	1994	1199	1620	1480	1574	1322	12.4589	11.5573	12.8985	11.0258	11.7107	11.224
ENSG00000173852	chr7	DPY19L1	34928876	34931729	5849	0.109989	5.54163	0.0403969	0.275095	0	3033	1913	2545	2711	2791	2508	7.5265	7.32353	8.04787	8.02132	8.24716	8.45694
ENSG00000076662	chr19	ICAM3	10333776	10334059	2950	0.1849	2.19012	0.0404959	0.275618	0	278	199	230	278	274	247	1.36781	1.51049	1.44205	1.63088	1.60529	1.65136
ENSG00000170581	chr12	STAT2	56341597	56343531	6109	0.122835	4.46903	0.0406163	0.275855	0	1528	878	1154	1330	1305	1188	3.63041	3.21819	3.4939	3.76773	3.69204	3.83542
ENSG00000175193	chr3	PARL	183829385	183829709	2034	-0.111882	6.09695	0.0406303	0.275855	0	4630	3241	3949	3859	3604	3436	33.0394	35.6792	35.9096	32.8339	30.6239	33.3173
ENSG00000175970	chr12	UNC119B	120710435	120710718	5195	-0.100022	5.91133	0.0406134	0.275855	0	4213	2832	3339	3296	3432	2910	11.7709	12.2066	11.8879	10.9799	11.4179	11.0478
ENSG00000186897	chr12	C1QL4	49332411	49333233	2071	0.23686	1.38295	0.0406397	0.275855	0	167	107	121	154	174	134	1.17041	1.15689	1.08064	1.28688	1.4521	1.27612
ENSG00000188811	chr13	NHLRC3	39038306	39039288	6409	0.138722	3.43941	0.0406115	0.275855	0	705	444	573	678	625	577	1.59662	1.55124	1.65363	1.83079	1.68545	1.77563
ENSG00000222011	chr7	FAM185A	102748971	102749636	2729	-0.169535	2.67509	0.0406558	0.275855	0	422	314	383	336	349	307	2.24446	2.5764	2.59579	2.13076	2.21028	2.21872
ENSG00000178035	chr3	IMPDH2	49024325	49024404	2773	-0.0869604	8.86458	0.0406981	0.276	0	32579	21651	25911	25903	26206	22897	170.526	174.83	172.826	161.658	163.334	162.853
ENSG00000165675	chrX	ENOX2	130623369	130625445	4279	-0.127674	3.9519	0.0407226	0.276025	0	1068	728	893	842	825	779	3.62269	3.80957	3.85997	3.4054	3.33225	3.59056
ENSG00000110092	chr11	CCND1	69641087	69641511	4830	-0.110091	5.3725	0.040838	0.2761	0	2904	1996	2263	2365	2205	2034	8.72674	9.25338	8.66587	8.47388	7.89019	8.3056
ENSG00000166788	chr11	SAAL1	18069935	18070160	3070	-0.110548	4.79128	0.0408074	0.2761	0	1939	1269	1589	1555	1489	1367	9.16731	9.25572	9.57327	8.76577	8.38267	8.78208
ENSG00000167081	chr9	PBX3	125747345	125747653	4529	0.119338	4.52215	0.0408348	0.2761	0	1555	943	1191	1395	1313	1252	4.98346	4.66226	4.86389	5.33052	5.01059	5.45217
ENSG00000173726	chr1	TOMM20	235109336	235112108	3542	-0.0904126	7.75134	0.0408183	0.2761	0	14983	9991	12099	11892	11874	10826	61.3978	63.1608	63.1794	58.1038	57.9395	60.2818
ENSG00000262660	chr17	SLC25A10	81703371	81703575	1922	-0.126841	7.40504	0.0407558	0.2761	0	12070	8618	8726	9192	9837	7896	91.15	100.401	83.9724	82.7665	88.4577	81.0253
ENSG00000071967	chr2	CYBRD1	171522247	171522291	5176	0.114991	5.69646	0.0409813	0.276104	0	3290	2141	2877	3095	3017	2818	9.2258	9.2621	10.2806	10.3482	10.0741	10.7378
ENSG00000100558	chr14	PLEK2	67386983	67387456	1603	0.14205	3.66339	0.0409825	0.276104	0	810	557	637	749	816	637	7.33422	7.78052	7.34988	8.08624	8.79798	7.83742
ENSG00000111817	chr6	DSE	116254173	116254295	11417	0.114589	4.35204	0.0409592	0.276104	0	1331	880	1059	1195	1243	1078	1.69211	1.72591	1.71561	1.8114	1.88168	1.86223
ENSG00000138600	chr15	SPPL2A	50702266	50707874	8144	0.0983695	6.52342	0.0409451	0.276104	0	6045	3828	4990	5407	5450	4909	10.7736	10.525	11.3328	11.4899	11.566	11.8884
ENSG00000175203	chr12	DCTN2	57530102	57530775	4217	0.09214	6.43603	0.0408715	0.276104	0	5745	3736	4525	5182	5099	4536	19.7737	19.8377	19.8468	21.2663	20.8981	21.2147
ENSG00000204304	chr6	PBX2	32184741	32186474	4344	0.105706	5.60466	0.0409847	0.276104	0	3199	2053	2582	2767	2982	2608	10.6888	10.5824	10.9936	11.0234	11.8644	11.8409
ENSG00000231925	chr6	TAPBP	33299694	33301771	5056	0.105374	6.41542	0.0409422	0.276104	0	5688	3818	4218	5044	5286	4358	16.3288	16.9089	15.4303	17.265	18.0695	16.9999
ENSG00000113569	chr5	NUP155	37288137	37292038	9233	-0.103513	7.2754	0.0410537	0.276287	0	10740	7063	8982	8604	8186	7939	16.8836	17.1291	17.9931	16.1271	15.3234	16.9586
ENSG00000170037	chr17	CNTROB	7932101	7932138	6234	0.104875	6.29357	0.0410495	0.276287	0	5362	3391	3909	4593	4889	4013	12.4843	12.18	11.5977	12.7505	13.5544	12.6961
ENSG00000007968	chr1	E2F2	23506430	23510148	5457	-0.0973654	7.20276	0.0411069	0.276365	0	10747	6949	7787	8175	8321	7128	28.5848	28.5138	26.3931	25.9258	26.3541	25.7621
ENSG00000253305	chr5	PCDHGB6	141408021	141412621	6782	0.13408	4.76952	0.0410893	0.276365	0	1820	1213	1307	1715	1693	1333	3.89508	4.00489	3.56445	4.37627	4.31445	3.8765
ENSG00000120942	chr1	UBIAD1	11273206	11274060	5082	-0.108902	5.46094	0.0411545	0.276544	0	3082	2099	2435	2565	2377	2091	8.80239	9.24836	8.86215	8.73476	8.0839	8.11496
ENSG00000180537	chr6	RNF182	13924446	13924572	4090	0.208649	1.89852	0.0412222	0.276718	0	224	151	197	247	211	199	0.794927	0.826686	0.890876	1.04513	0.891631	0.959615
ENSG00000187720	chr15	THSD4	71096952	71097006	15837	-0.117593	5.28035	0.0412128	0.276718	0	2932	1776	2081	2182	2057	1936	2.68716	2.51106	2.43038	2.3844	2.24485	2.41101
ENSG00000157895	chr12	C12orf43	121000486	121004489	5905	-0.106824	5.40602	0.0412577	0.276816	0	2974	1959	2405	2327	2461	1990	7.31011	7.42851	7.53303	6.81985	7.20307	6.64661
ENSG00000170689	chr17	HOXB9	48621159	48623135	2581	-0.267683	1.48357	0.0413168	0.277023	0	171	162	166	153	150	115	0.961636	1.40545	1.18958	1.02589	1.00445	0.878773
ENSG00000181790	chr8	BAI1	142449430	142450104	7356	-0.179952	2.61395	0.0413304	0.277023	0	448	305	327	313	362	273	0.883973	0.928421	0.822206	0.736378	0.850537	0.731961
ENSG00000129514	chr14	FOXA1	37589984	37592711	3982	0.108756	5.26056	0.041357	0.27706	0	2541	1690	1925	2206	2338	2046	9.26203	9.50326	8.94137	9.58743	10.1477	10.1338
ENSG00000064547	chr19	LPAR2	19623668	19624569	2980	0.170532	2.98858	0.0414094	0.277131	0	533	335	377	497	512	382	2.59605	2.51719	2.33991	2.88628	2.96948	2.52822
ENSG00000136875	chr9	PRPF4	113275343	113275770	3613	-0.0929616	6.70719	0.0413957	0.277131	0	7276	4869	5844	5742	5768	5247	29.2299	30.1758	29.9169	27.5038	27.592	28.6425
ENSG00000113389	chr5	NPR3	32689070	32689186	9866	0.109077	6.18093	0.0414705	0.277399	0	4909	3012	3785	4362	4098	4003	7.22195	6.83598	7.09577	7.65143	7.17889	8.00224
ENSG00000151806	chr4	GUF1	44678427	44678585	4454	-0.12636	4.76813	0.0416991	0.278647	0	1988	1184	1596	1511	1426	1375	6.47841	5.95235	6.62761	5.871	5.53344	6.08863
ENSG00000248487	chr3	ABHD14A	51971426	51971817	2378	0.136929	3.89841	0.0416839	0.278647	0	990	661	717	873	946	768	6.04263	6.2241	5.57676	6.35332	6.87552	6.36966
ENSG00000101871	chrX	MID1	10445310	10449716	9295	0.0941118	6.95013	0.0418125	0.279264	0	8270	5212	6545	7411	7121	6627	12.9139	12.5557	13.0237	13.7983	13.2409	14.0616
ENSG00000268750	chr19	CTD-2583A14.10	57819719	57819945	1159	-0.230801	1.38674	0.0418734	0.279529	0	175	138	151	137	141	116	2.19158	2.66614	2.40973	2.04567	2.10263	1.97397
ENSG00000103522	chr16	IL21R	27402162	27402618	5467	0.121833	4.77444	0.0420262	0.280387	0	1842	1188	1351	1650	1727	1358	4.89039	4.8658	4.57068	5.22316	5.45971	4.89912
ENSG00000153246	chr2	PLA2R1	159932006	159932298	9805	-0.160734	2.67066	0.0420682	0.280387	0	454	285	379	345	341	306	0.672064	0.650855	0.714934	0.608933	0.601081	0.615518
ENSG00000155660	chr7	PDIA4	149003062	149004209	3277	0.0880448	8.15784	0.0420818	0.280387	0	18913	12380	14965	16565	17190	15052	83.7696	84.5924	84.4646	87.4809	90.6621	90.591
ENSG00000166479	chr18	TMX3	68673688	68677193	7637	-0.108154	5.40358	0.0420867	0.280387	0	2941	1897	2495	2346	2347	2062	5.58952	5.56201	6.04258	5.31622	5.31149	5.32516
ENSG00000109381	chr4	ELF2	139028112	139028349	8560	0.120688	4.67883	0.0421103	0.280403	0	1604	1074	1409	1529	1521	1369	2.71978	2.80943	3.04447	3.09123	3.07101	3.15425
ENSG00000127507	chr19	EMR2	14732393	14736244	8622	-0.231877	1.34766	0.0421571	0.280574	0	182	119	152	126	144	113	0.306384	0.309048	0.326069	0.252907	0.288656	0.258486
ENSG00000160796	chr3	NBEAL2	46979683	46979912	9819	-0.149729	5.13725	0.04231	0.28145	0	2788	1665	1773	1937	2022	1583	4.12124	3.79694	3.33977	3.41398	3.5591	3.17966
ENSG00000233493	chr19	TMEM238	55379245	55379367	1000	-0.354447	-0.0345926	0.042534	0.282798	0	65	55	56	44	52	41	0.943444	1.23154	1.03577	0.761466	0.898731	0.808632
ENSG00000115419	chr2	GLS	190880827	190881470	9827	-0.10253	5.94681	0.0426255	0.283264	0	4464	2754	3487	3504	3470	2905	6.59334	6.27524	6.56305	6.1708	6.10288	5.83032
ENSG00000182890	chrX	GLUD2	121047588	121050080	2493	-0.238532	2.06112	0.0426754	0.283453	0	283	237	223	247	200	185	1.64766	2.12869	1.65446	1.71464	1.38654	1.46358
ENSG00000092096	chr14	SLC22A17	23346306	23346936	4278	0.133978	5.74428	0.0427012	0.283482	0	3641	2368	2540	3207	3500	2620	12.3533	12.3945	10.9816	12.9735	14.1401	12.0789
ENSG00000114737	chr3	CISH	50606490	50608142	5112	0.351674	0.320296	0.0428085	0.283628	0	78	56	44	87	81	58	0.221466	0.245292	0.159198	0.294528	0.273855	0.223771
ENSG00000121104	chr17	FAM117A	49710332	49711555	3836	0.125779	4.25109	0.0428089	0.283628	0	1296	789	964	1143	1204	949	4.90376	4.60559	4.64807	5.15663	5.42468	4.87927
ENSG00000143546	chr1	S100A8	153390032	153390243	1006	0.222085	1.40866	0.0427953	0.283628	0	177	103	125	157	167	144	2.55375	2.29259	2.29819	2.70085	2.86909	2.82313
ENSG00000221988	chr6	PPT2	32153441	32153636	2940	0.146307	3.38679	0.0427644	0.283628	0	671	465	515	634	598	583	3.31267	3.54154	3.23992	3.73199	3.51544	3.911
ENSG00000166333	chr11	ILK	6603708	6603822	3484	0.0967983	6.22648	0.0428326	0.283643	0	5131	3155	3851	4468	4510	3864	21.376	20.2772	20.4442	22.1939	22.373	21.8739
ENSG00000214274	chr14	ANG	20684177	20684758	1430	0.246668	1.17784	0.0429617	0.284355	0	135	99	106	140	140	121	1.37025	1.55019	1.37102	1.6943	1.69207	1.66885
[truncated: 11,232 more rows]

## Sheet: H-Pepsin+APR_H-Control
GeneId	Chromosome	GeneName	Start	End	Length	logFC_H-Pepsin+APR_H-Control	logCPM_H-Pepsin+APR_H-Control	PValue_H-Pepsin+APR_H-Control	FDR_H-Pepsin+APR_H-Control	UpDown	H_Control_rep1_raw	H_Control_rep2_raw	H_Control_rep3_raw	H_Pepsin+APR_rep1_raw	H_Pepsin+APR_rep2_raw	H_Pepsin+APR_rep3_raw	H_Control_rep1_linearRPKM	H_Control_rep2_linearRPKM	H_Control_rep3_linearRPKM	H_Pepsin+APR_rep1_linearRPKM	H_Pepsin+APR_rep2_linearRPKM	H_Pepsin+APR_rep3_linearRPKM
ENSG00000128965	chr15	CHAC1	40952962	40953814	2058	-1.36815	2.40833	4.22452e-20	1.86372e-16	-1	543	377	345	112	143	195	3.82963	4.10188	3.10062	1.45808	1.12221	1.70061
ENSG00000204388	chr6	HSPA1B	31827735	31830255	2521	0.738477	5.85909	1.81461e-20	1.86372e-16	1	3259	1994	2105	2763	4680	3828	18.7635	17.7108	15.4438	29.3641	29.9817	27.253
ENSG00000204389	chr6	HSPA1A	31815464	31817946	2483	0.711416	6.38117	3.17316e-20	1.86372e-16	1	4626	2955	3077	4097	6429	5448	27.0415	26.6482	22.9206	44.2077	41.8167	39.38
ENSG00000114315	chr3	HES1	194136145	194136488	2062	0.513366	6.28085	4.40652e-13	1.45801e-09	1	4742	2721	3400	3625	5486	4981	33.3792	29.5479	30.4975	47.1008	42.9685	43.3554
ENSG00000167470	chr19	MIDN	1248553	1248660	4492	0.465817	6.84531	3.77183e-12	9.98403e-09	1	7186	4160	5029	4986	8359	7380	23.2193	20.7367	20.707	29.7386	30.0537	29.4871
ENSG00000196604	chr2	POTEF	130073535	130075572	4341	-8.51187	-1.28637	4.54129e-12	1.00173e-08	-1	1	99	19	0	0	0	0.00334359	0.510661	0.080954	0	0	0
ENSG00000125968	chr20	ID1	31605283	31606515	1233	0.54476	5.69524	8.65624e-12	1.47182e-08	1	3126	1881	2122	2272	4156	3164	36.7984	34.1596	31.8315	49.3689	54.4372	46.0563
ENSG00000164692	chr7	COL1A2	94394561	94395101	11156	-6.29064	-0.837886	8.89651e-12	1.47182e-08	-1	2	140	22	0	1	1	0.0026021	0.281	0.0364744	0	0.00144769	0.00160882
ENSG00000170345	chr14	FOS	75278774	75279123	3238	-0.56625	6.1858	2.11785e-11	3.11442e-08	-1	6256	4182	4151	2079	3953	3153	28.0429	28.9197	23.711	17.2023	19.7167	17.4768
ENSG00000095752	chr19	IL11	55364389	55366177	2671	0.683375	2.39095	5.56668e-11	7.3675e-08	1	292	180	205	249	365	384	1.58676	1.50899	1.41956	2.49766	2.207	2.58031
ENSG00000105974	chr7	CAV1	116524785	116525092	4082	-5.51879	-1.46897	6.54431e-11	7.87399e-08	-1	10	67	25	0	1	1	0.0355574	0.367527	0.113277	0	0.00395649	0.00439686
ENSG00000169594	chr15	BNC1	83255903	83258126	4797	0.517505	6.36812	1.06782e-10	1.17772e-07	1	4795	2874	3809	3863	5314	5756	14.5085	13.4154	14.6864	21.5756	17.891	21.5361
ENSG00000166886	chr12	NAB2	57088894	57089354	3010	0.498716	5.39188	1.62854e-10	1.65798e-07	1	2569	1445	1890	1994	2868	2692	12.388	10.7495	11.6137	17.7487	15.3885	16.0518
ENSG00000198763	chrM	MT-ND2	4470	5511	1042	-0.430105	8.99835	1.01578e-09	9.60275e-07	-1	39965	27786	30502	17264	24968	24753	556.692	597.098	541.421	443.897	386.99	426.359
ENSG00000162772	chr1	ATF3	212565334	212565483	4040	-0.411771	5.51503	1.36887e-09	1.2078e-06	-1	3549	2416	2776	1380	2549	2202	12.7505	13.3907	12.709	9.15179	10.1899	9.78253
ENSG00000120738	chr5	EGR1	138465490	138466068	3138	-0.486145	10.3256	5.04753e-09	4.17526e-06	-1	104185	74840	71255	37500	69541	60506	481.898	534.033	419.988	320.175	357.908	346.068
ENSG00000168209	chr10	DDIT4	72273920	72274060	2058	0.37138	8.48388	5.62037e-09	4.37562e-06	0	22368	13800	16522	15387	23827	23242	157.755	150.148	148.488	200.317	186.985	202.695
ENSG00000130766	chr1	SESN2	28259527	28259937	3453	-0.541893	4.49616	3.2075e-08	2.3584e-05	-1	1909	1268	1306	627	1051	1182	8.02439	8.22261	6.99554	4.86496	4.91575	6.14379
ENSG00000155090	chr8	KLF10	102648779	102650391	4003	0.368453	8.71759	3.51377e-08	2.44762e-05	0	27045	15577	19694	18246	29732	25486	98.0627	87.1335	90.9961	122.121	119.956	114.27
ENSG00000116273	chr1	PHF13	6613685	6614105	3681	0.374288	5.39746	4.51686e-08	2.8467e-05	0	2535	1577	2070	1865	2842	2636	9.99573	9.59297	10.4011	13.5744	12.4693	12.8527
ENSG00000219481	chr1	NBPF1	16562319	16564186	12212	-0.486944	3.27813	4.50521e-08	2.8467e-05	-1	766	502	622	293	460	493	0.910426	0.920458	0.942059	0.64282	0.608351	0.724562
ENSG00000198886	chrM	MT-ND4	10760	12137	1378	-0.423899	10.2395	1.49062e-07	8.96743e-05	-1	94529	63872	73854	41208	55194	61798	995.677	1037.88	991.287	801.2	646.883	804.897
ENSG00000228253	chrM	MT-ATP8	8366	8572	207	-0.391746	8.41855	9.43581e-07	0.000542969	-1	25912	18062	20970	11875	15996	17464	1816.91	1953.81	1873.71	1536.99	1248.03	1514.22
ENSG00000212907	chrM	MT-ND4L	10470	10766	297	-0.541449	7.95042	1.25441e-06	0.000691753	-1	19586	13418	16080	7628	9850	13493	957.176	1011.62	1001.39	688.118	535.628	815.394
ENSG00000198888	chrM	MT-ND1	3307	4262	956	-0.349191	8.12654	1.7792e-06	0.000941906	0	21510	14622	16350	9766	13763	14214	326.577	342.481	316.326	273.695	232.508	266.854
ENSG00000180035	chr16	ZNF48	30378106	30378209	3744	0.398486	4.58038	2.32051e-06	0.00118123	1	1478	934	1065	1053	1499	1641	5.72982	5.58596	5.26124	7.53531	6.4662	7.86662
ENSG00000128165	chr22	ADM2	50481556	50481957	4276	-0.656106	2.58611	2.87345e-06	0.00140852	-1	506	367	343	143	264	317	1.71757	1.92183	1.48365	0.895998	0.997125	1.33057
ENSG00000078401	chr6	EDN1	12290363	12290693	2033	-0.324463	5.03373	4.29163e-06	0.00202856	0	2419	1734	1924	1051	1869	1608	17.2703	19.0985	17.5042	13.8508	14.8476	14.1959
ENSG00000092969	chr1	TGFB2	218346235	218347047	5151	0.292438	7.1112	4.9266e-06	0.0022484	0	8794	5251	6954	5823	9260	8476	24.7798	22.8264	24.97	30.2875	29.0337	29.5335
ENSG00000198899	chrM	MT-ATP6	8527	9207	681	-0.320516	9.65096	5.81588e-06	0.00256577	0	59739	42115	47393	28874	40723	40031	1273.25	1384.77	1287.19	1135.97	965.775	1055.03
ENSG00000141232	chr17	TOB1	50862223	50864163	2521	0.352694	5.63716	7.91571e-06	0.0033795	0	3077	1845	2458	2111	3770	2804	17.7157	16.3874	18.0336	22.4349	24.1519	19.9628
ENSG00000125740	chr19	FOSB	45467995	45468712	5553	-0.345233	6.7738	1.06754e-05	0.00441527	0	9284	5524	5930	3608	6221	5152	24.2667	22.2748	19.7516	17.4079	18.0932	16.6519
ENSG00000067082	chr10	KLF6	3775996	3776403	6139	-0.304194	7.95281	1.14267e-05	0.00444803	0	18621	13023	14158	7761	13921	13012	44.0259	47.5008	42.6559	33.871	36.6232	38.0419
ENSG00000126803	chr14	HSPA2	64535905	64535975	5777	0.305214	6.16633	1.12796e-05	0.00444803	0	4566	2985	3254	3001	5129	4201	11.4719	11.5699	10.4181	13.9178	14.3388	13.0517
ENSG00000036672	chr11	USP2	119355215	119356922	4538	0.311324	5.59414	3.53425e-05	0.0129933	0	3054	1901	2312	2179	3354	2699	9.76803	9.38004	9.42319	12.8647	11.9366	10.6747
ENSG00000198840	chrM	MT-ND3	10059	10404	346	-0.271959	7.12723	3.49645e-05	0.0129933	0	10885	6701	8210	5049	7674	6776	456.62	433.661	438.876	390.965	358.203	351.49
ENSG00000175505	chr11	CLCF1	67364168	67365630	1975	0.40609	3.11152	3.94643e-05	0.0141165	1	498	349	397	413	543	553	3.65986	3.95681	3.7179	5.60262	4.44034	5.02543
ENSG00000198727	chrM	MT-CYB	14747	15887	1141	-0.298932	9.11674	4.13873e-05	0.0144148	0	41568	28903	32023	19996	28100	28263	528.781	567.211	519.1	469.533	397.744	444.578
ENSG00000145423	chr4	SFRP2	153780592	153781755	2032	-1.23378	-0.480386	4.56905e-05	0.0155055	-1	33	56	66	13	32	19	0.235718	0.617094	0.600751	0.171407	0.254337	0.167821
ENSG00000198804	chrM	MT-CO1	5904	7445	1542	-0.258659	10.4935	5.50416e-05	0.0182119	0	106481	72682	83948	51137	75990	75185	1002.28	1055.43	1006.93	888.504	795.894	875.109
ENSG00000124782	chr6	RREB1	7107597	7107768	17254	-0.327976	4.64402	6.60331e-05	0.0213158	0	1991	1225	1469	744	1354	1367	1.67488	1.58977	1.57473	1.15529	1.2674	1.42198
ENSG00000132530	chr17	XAF1	6755447	6755651	6615	-0.507487	1.49264	7.23209e-05	0.0227897	-1	215	141	189	92	127	134	0.471749	0.477283	0.528453	0.37262	0.310068	0.363572
ENSG00000112715	chr6	VEGFA	43770184	43771312	14431	0.263888	6.58521	8.02648e-05	0.0247048	0	6177	3726	4830	4124	6147	5870	6.21275	5.78141	6.19049	7.65651	6.87939	7.30057
ENSG00000120071	chr17	KANSL1	46029916	46031703	13928	-0.275557	5.14929	8.54379e-05	0.0251332	0	2666	1726	2131	1198	1866	1904	2.77827	2.77485	2.82989	2.3045	2.16375	2.45354
ENSG00000188483	chr9	IER5L	129175552	129178262	2711	0.562169	3.08081	8.73537e-05	0.0251332	1	544	313	297	319	745	527	2.91254	2.58525	2.02629	3.15261	4.43823	3.48896
ENSG00000197461	chr7	PDGFA	497258	498574	4151	0.458032	2.03787	8.57161e-05	0.0251332	1	227	164	186	204	281	243	0.793735	0.884664	0.828771	1.3167	1.09329	1.05068
ENSG00000136244	chr7	IL6	22725884	22726258	2069	-0.553352	2.05328	0.000122837	0.0345905	-1	273	247	287	114	191	214	1.91516	2.67315	2.56564	1.47623	1.49093	1.85639
ENSG00000214756	chr11	METTL12	62665309	62665332	3185	-0.415531	2.30863	0.000132265	0.0364694	-1	405	253	286	148	242	263	1.84564	1.77868	1.66085	1.24498	1.22713	1.48205
ENSG00000087510	chr20	TFAP2C	56629302	56629592	3005	0.264659	5.64381	0.000136937	0.036987	0	3151	1917	2590	2148	3352	2923	15.2197	14.2845	15.9415	19.1513	18.0154	17.4582
ENSG00000040633	chr17	PHF23	7235028	7235840	2783	0.267288	5.21378	0.000143495	0.0379833	0	2370	1434	1877	1594	2382	2273	12.3605	11.5378	12.4746	15.3456	13.8233	14.6589
ENSG00000163083	chr2	INHBB	120346143	120346636	3204	0.330252	3.74997	0.000152263	0.0395137	0	887	541	583	588	943	785	4.01822	3.78087	3.36551	4.91692	4.75338	4.39736
ENSG00000151012	chr4	SLC7A11	138164097	138172017	9645	-0.444325	4.34735	0.000161408	0.0410816	-1	1743	942	1287	549	973	1174	2.623	2.18693	2.46803	1.52503	1.62927	2.18465
ENSG00000100664	chr14	EIF5	103333544	103333663	8505	-0.224062	8.40531	0.000169526	0.0423334	0	24686	16344	20265	11700	19386	17472	42.1288	43.03	44.0704	36.857	36.8127	36.8709
ENSG00000113739	chr5	STC2	173314713	173318249	6128	-0.340597	7.20833	0.000175728	0.0430697	0	11591	7479	8722	4531	7219	8587	27.4539	27.3283	26.3252	19.81	19.0257	25.15
ENSG00000271254	chr1_KI270711v1_random	AC240274.1	4612	6370	4520	-0.476402	2.35517	0.000192336	0.0462831	-1	396	236	360	154	229	273	1.27163	1.16912	1.47312	0.912832	0.818239	1.08403
ENSG00000124762	chr6	CDKN1A	36676460	36676524	3050	0.243066	6.56873	0.000198967	0.0470236	0	6321	3871	4491	3959	6201	5750	30.0807	28.4191	27.2344	34.7772	32.8356	33.8363
ENSG00000150907	chr13	FOXO1	40555667	40559034	5811	-0.235632	5.60986	0.00020699	0.0480615	0	3559	2353	2943	1644	2838	2494	8.88955	9.06689	9.36729	7.57983	7.8876	7.70302
ENSG00000138386	chr2	NAB1	190646746	190646858	4887	0.31331	4.51741	0.000217901	0.0489046	0	1417	861	1164	1024	1629	1261	4.20853	3.94501	4.4054	5.61392	5.38347	4.63114
ENSG00000187678	chr5	SPRY4	142310427	142315155	5930	0.27237	5.6484	0.000218011	0.0489046	0	3260	1993	2415	2114	3091	3259	7.97931	7.52557	7.53246	9.55122	8.41836	9.86382
ENSG00000151967	chr3	SCHIP1	159839861	159840214	7645	0.316693	4.0951	0.000273034	0.0602267	0	1021	657	878	796	1106	1002	1.93843	1.92431	2.12418	2.78961	2.33647	2.35237
ENSG00000144136	chr2	SLC20A1	112645857	112646129	5577	0.255161	7.24234	0.000288748	0.0616384	0	9748	5802	7778	6485	9469	9406	25.3698	23.2951	25.7954	31.1543	27.4212	30.2705
ENSG00000160685	chr1	ZBTB7B	155002630	155002943	4303	0.289281	3.7271	0.000284247	0.0616384	0	827	564	606	559	870	822	2.78957	2.93491	2.60481	3.48056	3.26536	3.42859
ENSG00000168003	chr11	SLC3A2	62856102	62856381	5178	-0.26571	7.79113	0.000317658	0.0667335	0	16199	11662	12510	7235	11886	12187	45.4076	50.4311	44.6858	37.4356	37.0729	42.2425
ENSG00000175793	chr1	SFN	26863138	26864457	1320	0.258332	6.16128	0.000335369	0.0693075	0	4665	3060	3236	3042	4857	4150	51.2956	51.908	45.3429	61.7439	59.4261	56.4273
ENSG00000198712	chrM	MT-CO2	7586	8269	684	-0.249128	10.342	0.000340384	0.0693075	0	96621	67076	72318	47188	74001	61667	2050.3	2195.83	1955.53	1848.35	1747.29	1618.13
ENSG00000182685	chr16	BRICD5	2209253	2209456	2083	0.49582	1.75735	0.000355845	0.0711917	0	222	117	135	169	208	226	1.54691	1.25772	1.19872	2.17373	1.61271	1.94731
ENSG00000273820	chrX	USP27X	49879948	49882565	2618	0.337577	2.50959	0.000360396	0.0711917	0	341	221	280	227	407	352	1.89055	1.89021	1.97817	2.32308	2.51078	2.41317
ENSG00000198938	chrM	MT-CO3	9207	9990	784	-0.221048	10.5455	0.000417601	0.0812787	0	112678	74224	83436	54167	83871	74879	2086.05	2119.9	1968.39	1851.09	1727.74	1714.19
ENSG00000250588	chr3	IQCJ-SCHIP1	158962235	158962305	4409	0.261022	4.41211	0.000434512	0.0833444	0	1282	856	1107	906	1442	1239	4.22037	4.34731	4.64389	5.5055	5.28212	5.04367
ENSG00000128016	chr19	ZFP36	39406813	39406928	2010	-0.310971	5.45044	0.00045877	0.0855187	0	3537	2358	2237	1416	2363	2287	25.5412	26.2685	20.5847	18.8745	18.9868	20.4214
ENSG00000181751	chr5	C5orf30	103258702	103258896	3568	0.341974	2.52307	0.000458409	0.0855187	0	357	214	280	249	367	374	1.45227	1.343	1.45147	1.86975	1.66121	1.88132
ENSG00000141622	chr18	RNF165	46326809	46326947	11419	-0.384775	2.78734	0.000483422	0.087645	0	563	349	395	182	384	368	0.715621	0.68436	0.639799	0.427024	0.543108	0.578409
ENSG00000148965	chr11	SAA4	18112617	18112755	866	-0.786706	3.77366	0.000481328	0.087645	0	1143	779	954	250	456	880	19.1571	20.1422	20.3753	7.73447	8.50414	18.2381
ENSG00000159335	chr12	PTMS	6765516	6765638	1475	0.266876	8.38422	0.00052275	0.0934946	0	21455	13617	16017	14133	24510	17977	211.125	206.717	200.846	256.715	268.37	218.746
ENSG00000153790	chr7	C7orf31	25134697	25136793	3837	-0.286846	3.35021	0.000563255	0.0993958	0	769	525	577	352	573	492	2.90896	3.06376	2.78137	2.45787	2.41183	2.30138
ENSG00000153162	chr6	BMP6	7726797	7727619	2780	-0.505197	1.10622	0.000599273	0.101684	0	151	119	143	65	93	112	0.788378	0.958494	0.951406	0.626437	0.540283	0.723084
ENSG00000153879	chr19	CEBPG	33373330	33373895	4411	-0.218483	5.45093	0.000585418	0.101684	0	3211	2109	2572	1529	2517	2219	10.5659	10.706	10.7847	9.28707	9.21572	9.02892
ENSG00000170677	chr18	SOCS6	70288901	70289090	5984	0.23007	4.81755	0.000592548	0.101684	0	1755	1166	1432	1120	1908	1704	4.25685	4.36309	4.42615	5.01458	5.14956	5.11085
ENSG00000109971	chr11	HSPA8	123057489	123057828	4849	0.204317	11.7378	0.000682189	0.110107	0	217337	139189	177286	140513	229362	196409	650.555	642.747	676.234	776.377	763.928	726.984
ENSG00000122877	chr10	EGR2	62811996	62814468	3689	-0.269122	7.77855	0.000657495	0.110107	0	17529	11020	11932	7441	13440	10146	68.9685	66.8898	59.8245	54.042	58.8402	49.363
ENSG00000152518	chr2	ZFP36L2	43222402	43225752	3696	0.218395	7.4844	0.00067895	0.110107	0	11321	7664	8770	6843	12000	11237	44.4586	46.4313	43.8876	49.6047	52.4364	54.5675
ENSG00000171940	chr20	ZNF217	53567065	53569264	6181	-0.209202	7.39153	0.000680474	0.110107	0	12440	8119	9694	5601	9657	9025	29.2122	29.4124	29.0081	24.2781	25.2329	26.2062
ENSG00000229833	chr19	PET100	7629737	7629860	2220	0.310847	4.74982	0.000712889	0.113676	0	1626	1047	1361	1133	2075	1428	10.6309	10.5604	11.3391	13.6737	15.0955	11.5449
ENSG00000106852	chr9	LHX6	122202577	122204780	5748	-0.414668	2.19964	0.000757417	0.119338	0	333	267	266	154	213	235	0.840872	1.04012	0.855932	0.717815	0.598475	0.733781
ENSG00000111981	chr6	ULBP1	149964007	149964134	3142	-0.270052	4.32469	0.000787547	0.122626	0	1418	1002	1233	657	1061	1098	6.55047	7.14083	7.25824	5.60232	5.45372	6.27208
ENSG00000156273	chr21	BACH1	29194071	29194260	7717	-0.21404	5.58228	0.000806791	0.124161	0	3506	2293	2836	1616	2711	2568	6.59426	6.65338	6.79724	5.6105	5.67367	5.97258
ENSG00000127528	chr19	KLF2	16324817	16324998	2018	-0.477103	1.56279	0.00082947	0.126184	0	230	173	163	94	172	112	1.65428	1.91961	1.49397	1.248	1.37655	0.996121
ENSG00000100292	chr22	HMOX1	35380361	35380480	2405	0.215983	6.93649	0.00088079	0.127364	0	7890	5314	5812	5063	7927	7361	47.6173	49.4759	44.6977	56.4029	53.2325	54.9335
ENSG00000123999	chr2	INHA	219569162	219569446	1753	0.315375	2.57594	0.000872632	0.127364	0	377	236	278	244	389	389	3.12149	3.01451	2.93317	3.72921	3.58386	3.98275
ENSG00000140022	chr14	STON2	81260656	81261931	6675	-0.244507	4.92699	0.00085373	0.127364	0	2364	1450	1744	1013	1639	1668	5.14042	4.86411	4.83248	4.06599	3.96562	4.48498
ENSG00000142961	chr1	MOB3C	46607715	46609684	5916	0.281967	3.42304	0.000873189	0.127364	0	667	425	533	470	742	604	1.63644	1.6086	1.66638	2.12852	2.02562	1.83242
ENSG00000146112	chr6	PPP1R18	30676389	30677288	4599	0.242853	6.68633	0.000894966	0.127364	0	6763	4187	4966	4418	6245	6493	21.3441	20.3857	19.9718	25.7378	21.9307	25.3395
ENSG00000274070	chr7	GATSL2	74964818	74965098	1363	-0.733237	0.102447	0.000887278	0.127364	0	74	77	63	31	35	54	0.788022	1.26497	0.854908	0.609361	0.41472	0.711071
ENSG00000150667	chr15	FSIP1	39600031	39600926	2951	-0.744614	-0.330524	0.000922534	0.129891	0	72	32	55	19	31	37	0.354133	0.242811	0.344721	0.172502	0.169659	0.225034
ENSG00000110852	chr12	CLEC2B	9852984	9853408	2638	0.480382	1.5875	0.000966647	0.134669	0	184	92	147	157	211	165	1.01238	0.780908	1.03066	1.59453	1.29179	1.1226
ENSG00000168140	chr16	VASN	4371848	4371993	2806	0.346117	3.85096	0.000995829	0.13729	0	946	597	596	539	1124	875	4.89335	4.76402	3.92856	5.14647	6.46937	5.59675
ENSG00000124171	chr20	PARD6B	50731544	50731852	4726	0.30462	4.01786	0.00105224	0.143571	0	996	626	814	644	1260	894	3.05892	2.96598	3.1857	3.65091	4.30586	3.39515
ENSG00000149798	chr11	CDC42EP2	65314818	65314954	2224	0.244099	4.85556	0.00107759	0.14553	0	1818	1245	1378	1220	1804	1817	11.8648	12.5349	11.4601	14.6972	13.1004	14.6634
ENSG00000141664	chr18	ZCCHC2	62523007	62524363	10235	0.24411	4.20753	0.00116955	0.156353	0	1234	703	923	750	1246	1112	1.74997	1.53799	1.66797	1.96328	1.96614	1.94999
ENSG00000125398	chr17	SOX9	72121020	72121822	3935	0.259444	4.06006	0.00120396	0.159344	0	1070	707	772	645	1107	1077	3.94677	4.02311	3.62867	4.39161	4.54345	4.91232
ENSG00000163874	chr1	ZC3H12A	37474552	37474629	3117	0.254213	5.09269	0.00121753	0.159545	0	2339	1344	1592	1445	2133	2145	10.8917	9.65494	9.44672	12.4205	11.0519	12.3511
ENSG00000051108	chr16	HERPUD1	56932048	56932391	5155	-0.21963	6.90716	0.00124226	0.159624	0	8539	6031	7004	4071	7349	5874	24.0426	26.1968	25.13	21.1583	23.0241	20.4513
ENSG00000163961	chr3	RNF168	196468783	196472772	5347	0.238389	6.5269	0.00123846	0.159624	0	6113	3478	4747	3814	6492	5183	16.5938	14.5649	16.4204	19.1108	19.6088	17.3975
ENSG00000166471	chr11	TMEM41B	9280654	9281041	4422	0.261748	4.71761	0.00125457	0.159656	0	1742	995	1313	1113	1879	1453	5.71784	5.03839	5.49187	6.74349	6.86264	5.89742
ENSG00000263563	chr17	UBBP4	22202995	22203385	1676	-1.47014	-1.27407	0.00126934	0.159997	0	16	54	19	9	15	8	0.138563	0.721451	0.209679	0.143872	0.144544	0.0856705
ENSG00000124145	chr20	SDC4	45325288	45327415	2613	0.196616	8.3226	0.00128732	0.160733	0	20510	13248	16402	13194	20478	19157	113.928	113.527	116.1	135.284	126.57	131.584
ENSG00000176678	chr16	FOXL1	86576368	86576454	3742	0.234569	3.92631	0.00132882	0.164364	0	953	611	781	619	1006	921	3.69651	3.65615	3.86031	4.43196	4.34188	4.41745
ENSG00000139832	chr13	RAB20	110523066	110524197	1518	0.292257	2.89571	0.00135195	0.165676	0	461	300	360	310	537	422	4.4079	4.42524	4.38637	5.4714	5.71328	4.98949
ENSG00000078403	chr10	MLLT10	21534165	21534520	6844	-0.229848	3.97556	0.00143073	0.173057	0	1163	764	917	530	891	823	2.46645	2.4996	2.47819	2.07479	2.10257	2.15827
ENSG00000134107	chr3	BHLHE40	4979116	4979798	3837	0.199376	8.84734	0.00143833	0.173057	0	31001	18818	22641	18866	30112	27219	117.27	109.817	109.139	131.734	126.745	127.32
ENSG00000120549	chr10	KIAA1217	23694746	23695234	10392	0.262911	3.47028	0.00145287	0.173232	0	731	418	551	472	724	670	1.02099	0.900667	0.980679	1.21689	1.12518	1.15715
ENSG00000143816	chr1	WNT9A	227918656	227922000	3971	-0.404209	1.43206	0.0015118	0.176323	0	211	149	147	83	149	123	0.771232	0.840182	0.684687	0.559998	0.605996	0.555931
ENSG00000151079	chr12	KCNA6	4809176	4813412	4237	-0.540692	0.439699	0.00151876	0.176323	0	118	70	74	36	63	67	0.404228	0.369936	0.323034	0.227642	0.24014	0.283813
ENSG00000176692	chr16	FOXC2	86567251	86569728	2478	0.20705	5.51284	0.00150089	0.176323	0	3002	1926	2204	1840	2963	2781	17.5838	17.4037	16.4507	19.8941	19.3114	20.1426
ENSG00000171316	chr8	CHD7	60678778	60679082	16982	-0.280595	4.83143	0.00155053	0.178446	0	2283	1360	1628	901	1460	1635	1.95128	1.79323	1.77313	1.42149	1.3885	1.728
ENSG00000221963	chr22	APOL6	35648395	35648623	10121	-0.251155	6.23623	0.00156664	0.178746	0	5265	3776	4622	2462	3965	4277	7.55053	8.35402	8.44658	6.51738	6.32708	7.58457
ENSG00000274349	chr9	ZNF658	66856426	66856461	4843	-0.397533	1.39737	0.00162244	0.18353	0	194	142	157	89	136	121	0.58142	0.65654	0.599597	0.492361	0.453532	0.448421
ENSG00000157429	chr16	ZNF19	71464555	71467096	9225	-0.392412	1.3452	0.00176329	0.197772	0	186	130	159	80	134	121	0.29265	0.315547	0.31879	0.232344	0.234597	0.235415
ENSG00000154734	chr21	ADAMTS1	26835747	26838278	7063	-0.255608	4.5122	0.00180661	0.200928	0	1768	1115	1292	730	1431	1091	3.63325	3.53486	3.38336	2.76912	3.27215	2.77237
ENSG00000211455	chr12	STK38L	27243968	27244108	6921	0.268979	4.81955	0.00185938	0.205074	0	1740	1066	1506	1195	2054	1536	3.64908	3.44886	4.02467	4.62602	4.79308	3.98325
ENSG00000170852	chr7	KBTBD2	32868172	32870880	4987	0.212255	6.20412	0.00188108	0.205753	0	4708	2967	3822	3025	5140	4114	13.7025	13.3219	14.1751	16.2515	16.6459	14.8061
ENSG00000111490	chr12	TBC1D30	64781193	64781286	8648	-0.413779	1.18391	0.00194629	0.207735	0	168	127	131	66	115	116	0.281966	0.328833	0.280176	0.204473	0.214766	0.240745
ENSG00000112972	chr5	HMGCS1	43289395	43291220	4702	0.24429	9.71036	0.00193588	0.207735	0	52416	32574	44203	35193	60888	44856	161.802	155.123	173.878	200.531	209.138	171.22
ENSG00000113742	chr5	CPEB4	173888280	173890858	10272	0.21657	5.29232	0.00192638	0.207735	0	2593	1513	2022	1539	2599	2414	3.66395	3.29815	3.64083	4.01414	4.08634	4.21791
ENSG00000118503	chr6	TNFAIP3	137867188	137867542	5051	-0.334438	3.54782	0.00207154	0.217755	0	840	628	697	345	581	683	2.41382	2.784	2.55229	1.83	1.85773	2.42694
ENSG00000129911	chr19	KLF16	1852399	1854760	2955	0.23666	4.91396	0.00210479	0.217755	0	1979	1308	1364	1161	2053	1873	9.72055	9.91145	8.53751	10.5265	11.2206	11.3762
ENSG00000137285	chr6	TUBB2B	3224261	3225811	2194	0.244443	3.72169	0.00210598	0.217755	0	807	573	638	560	880	769	5.33875	5.84797	5.37847	6.83849	6.47783	6.29079
ENSG00000198786	chrM	MT-ND5	12337	14148	1812	-0.223787	7.99941	0.00207898	0.217755	0	18411	12835	14862	9342	13203	13723	147.476	158.608	151.703	138.131	117.679	135.927
ENSG00000123700	chr17	KCNJ2	70168673	70168857	5577	-0.424481	2.07096	0.0021471	0.220285	0	330	197	273	111	271	176	0.858847	0.790957	0.905392	0.53325	0.784787	0.566405
ENSG00000108950	chr17	FAM20A	68535113	68537741	6203	-0.606726	-0.0796753	0.00243826	0.246339	0	86	44	54	25	43	43	0.201233	0.158832	0.161015	0.107981	0.111957	0.124418
ENSG00000119547	chr18	ONECUT2	57435685	57436944	16234	-0.490693	0.781404	0.00242417	0.246339	0	127	101	99	44	77	96	0.113548	0.13931	0.112794	0.0726166	0.0766035	0.106136
ENSG00000168906	chr2	MAT2A	85539165	85539378	4487	-0.204405	7.66499	0.0024751	0.247285	0	15160	9337	12138	7081	10947	11165	49.0395	46.5949	50.034	42.2812	39.4024	44.6599
ENSG00000187097	chr14	ENTPD5	73958010	73959553	10379	-0.215353	5.0497	0.002485	0.247285	0	2412	1549	2012	1136	1805	1807	3.37306	3.34182	3.58548	2.93245	2.8087	3.12477
ENSG00000167487	chr19	KLHL26	18636965	18637137	4797	-0.265822	3.39711	0.00255387	0.250374	0	795	550	575	354	561	562	2.40547	2.56732	2.21704	1.97716	1.88876	2.10272
ENSG00000182700	chr5	IGIP	140125935	140129392	3458	0.476519	1.05432	0.00254991	0.250374	0	108	77	103	104	118	145	0.453316	0.498601	0.550918	0.805781	0.551112	0.75259
ENSG00000113240	chr5	CLK4	178602664	178603757	7924	0.296922	2.90403	0.002683	0.255464	0	434	292	397	338	504	427	0.794965	0.825136	0.92666	1.14283	1.02723	0.967161
ENSG00000164284	chr5	GRPEL2	149345430	149345616	4419	-0.188513	6.11524	0.00264527	0.255464	0	5012	3243	4145	2434	4040	3578	16.4623	16.4327	17.349	14.7572	14.7652	14.5322
ENSG00000176386	chr9	CDC26	113255835	113256043	1175	0.287875	3.89685	0.0026675	0.255464	0	890	582	777	641	1108	788	10.994	11.091	12.2309	14.616	15.2295	12.0366
ENSG00000177119	chr12	ANO6	45215987	45216391	8235	-0.199342	5.64818	0.00266257	0.255464	0	3615	2362	3017	1694	2826	2738	6.37158	6.42249	6.7762	5.51135	5.54232	5.9674
ENSG00000197467	chr10	COL13A1	69801931	69802717	5761	0.587269	-0.136268	0.0027609	0.261003	0	60	26	33	47	60	56	0.151167	0.101056	0.105947	0.218579	0.168204	0.174464
ENSG00000109906	chr11	ZBTB16	114059593	114059882	6372	-0.224473	4.62303	0.00282705	0.265362	0	1894	1223	1344	797	1443	1304	4.31426	4.29772	3.9012	3.35113	3.65741	3.67297
ENSG00000087074	chr19	PPP1R15A	48872392	48872651	3093	-0.200547	6.97951	0.00287903	0.268338	0	9177	6443	6950	4205	7318	6795	43.0649	46.6439	41.5604	36.4246	38.2116	39.4298
ENSG00000162702	chr1	ZNF281	200404940	200409719	4895	-0.184318	7.25816	0.00291415	0.269712	0	11345	7162	8909	5173	8833	8323	33.6399	32.7619	33.6628	28.3138	29.1433	30.5171
ENSG00000126804	chr14	ZBTB1	64503712	64504091	5283	0.235671	5.07477	0.00296383	0.270526	0	1996	1380	1799	1378	2414	1872	5.48381	5.84905	6.29833	6.98839	7.37972	6.35976
ENSG00000135913	chr2	USP37	218450251	218455017	9290	-0.216842	5.44137	0.00295186	0.270526	0	3196	2006	2652	1425	2416	2418	4.99337	4.83506	5.27998	4.10968	4.20015	4.6715
ENSG00000138495	chr3	COX17	119654513	119654613	2172	0.241183	4.47951	0.0030745	0.278416	0	1414	932	1086	928	1615	1207	9.44914	9.60822	9.24793	11.4471	12.0087	9.97385
ENSG00000170340	chr2	B3GNT2	62196113	62196355	2861	0.223047	5.00614	0.00309234	0.278416	0	2044	1229	1726	1297	2239	1843	10.3697	9.6188	11.1583	12.1459	12.6392	11.5617
ENSG00000167552	chr12	TUBA1A	49184796	49185990	3421	-0.577989	6.56817	0.00313924	0.280728	0	4558	6328	7270	2869	5167	3824	19.3385	41.4191	39.3057	22.4691	24.3932	20.0623
ENSG00000120129	chr5	DUSP1	172768090	172769132	2019	-0.212718	8.73572	0.00319994	0.284236	0	31760	21645	23323	14106	23534	23906	228.321	240.054	213.66	187.187	188.253	212.513
ENSG00000101335	chr20	MYL9	36541484	36541561	2821	0.203707	7.71623	0.00344538	0.303997	0	13812	9003	10058	9063	13766	11800	71.065	71.4614	65.9452	86.0751	78.8112	75.0748
ENSG00000109929	chr11	SC5D	121292453	121292816	5566	0.220707	6.84756	0.00361067	0.312235	0	7298	4459	6174	4821	8083	6294	19.0311	17.9383	20.5163	23.2061	23.4538	20.2955
ENSG00000131069	chr20	ACSS2	34872146	34872403	5385	0.218615	7.34297	0.00362947	0.312235	0	10500	6793	7948	6884	11497	8632	28.3013	28.2464	27.299	34.2502	34.4812	28.7701
ENSG00000147155	chrX	EBP	48521158	48521907	2409	0.243545	7.49728	0.0036259	0.312235	0	11552	7300	9012	7737	13254	9339	69.6022	67.8536	69.1925	86.0487	88.8574	69.5791
ENSG00000149573	chr11	MPZL2	118253403	118255233	4753	0.37694	1.37638	0.00363311	0.312235	0	150	104	121	116	191	143	0.458064	0.489951	0.47086	0.653881	0.649006	0.539987
ENSG00000125798	chr20	FOXA2	22581005	22583154	2603	0.478628	0.543129	0.00371743	0.316969	0	82	47	72	73	107	77	0.457238	0.404307	0.511603	0.751376	0.663885	0.530923
ENSG00000139620	chr12	KANSL2	48653401	48654175	3386	-0.198652	4.60557	0.00373609	0.316969	0	1780	1152	1432	865	1408	1234	7.63019	7.6182	7.82223	6.84444	6.71582	6.54099
ENSG00000034677	chr8	RNF19A	100257059	100259246	6049	0.212553	5.41744	0.00392915	0.318579	0	2814	1634	2246	1792	2887	2414	6.75217	6.04861	6.86753	7.93712	7.70808	7.16257
ENSG00000073756	chr1	PTGS2	186671791	186674762	5269	-0.384564	2.19557	0.00398714	0.318579	0	318	285	248	139	243	232	0.875995	1.21117	0.870559	0.706798	0.744837	0.790269
ENSG00000088986	chr12	DYNLL1	120469850	120470104	2957	0.195257	7.73344	0.00388437	0.318579	0	13575	8693	11101	8897	14518	11714	66.6333	65.8272	69.4361	80.6122	79.2937	71.0999
ENSG00000105048	chr19	TNNT1	55132794	55132960	2171	0.263537	3.58129	0.00403535	0.318579	0	726	507	586	528	845	641	4.85377	5.2292	4.99243	6.51602	6.28608	5.29924
ENSG00000105443	chr19	CYTH2	48469032	48469526	7121	0.206048	4.95993	0.00411614	0.318579	0	2041	1311	1509	1325	2069	1749	4.16011	4.12239	3.91943	4.98521	4.69248	4.40823
ENSG00000121905	chr1	HPCA	32885994	32886119	1991	0.533862	0.224871	0.00381251	0.318579	0	59	42	55	49	71	89	0.430114	0.472351	0.510935	0.659376	0.575931	0.802295
ENSG00000135069	chr9	PSAT1	78297143	78297270	2188	-0.225572	6.76287	0.00392272	0.318579	0	7431	5478	6581	3513	5943	6166	49.295	56.0611	55.6313	43.0169	43.8674	50.5792
ENSG00000146373	chr6	RNF217	124962545	124963426	12779	0.228461	3.69162	0.00407476	0.318579	0	848	502	655	553	835	761	0.963167	0.879618	0.948023	1.15941	1.05529	1.06882
ENSG00000165948	chr14	IFI27L1	94081282	94081449	2380	0.199793	4.99762	0.00393591	0.318579	0	2092	1317	1596	1356	2093	1818	12.7581	12.3907	12.4031	15.2648	14.2029	13.7098
ENSG00000168824	chr4	D4S234E	4348140	4348471	4357	-0.617898	-0.226662	0.00402186	0.318579	0	73	53	39	19	48	33	0.243186	0.27238	0.165559	0.116835	0.177925	0.135938
ENSG00000170689	chr17	HOXB9	48621159	48623135	2581	-0.410302	1.42212	0.00410198	0.318579	0	171	162	166	85	138	129	0.961636	1.40545	1.18958	0.882347	0.863524	0.897051
ENSG00000183671	chr2	GPR1	206175316	206177275	2834	-0.50412	0.207101	0.00397884	0.318579	0	88	58	73	30	61	52	0.450698	0.458263	0.476428	0.283615	0.347627	0.329321
ENSG00000186834	chr17	HEXIM1	45148502	45152101	3600	0.204109	5.9177	0.00379996	0.318579	0	4076	2567	2828	2526	4008	3466	16.4337	15.9665	14.5295	18.7992	17.9808	17.2799
ENSG00000189339	chr1	SLC35E2B	1659529	1660111	8395	-0.270703	3.91867	0.00406236	0.318579	0	1137	805	818	521	757	833	1.96581	2.14715	1.80222	1.66274	1.45633	1.7809
ENSG00000198417	chr16	MT1F	56657694	56658086	1889	0.243856	3.1644	0.00393204	0.318579	0	576	381	419	362	609	535	4.42581	4.51627	4.10258	5.13435	5.20677	5.0832
ENSG00000170043	chr17	TRAPPC1	7930345	7930734	1171	0.179422	6.17493	0.00420738	0.323748	0	4630	3068	3674	2924	4841	4131	57.3887	58.6659	58.0306	66.9004	66.7669	63.316
ENSG00000106268	chr7	NUDT1	2242222	2242256	2093	0.188761	4.94328	0.0042433	0.324624	0	2021	1268	1551	1256	2029	1789	14.0152	13.5655	13.7062	16.0779	15.6565	15.3411
ENSG00000114790	chr3	ARHGEF26	154121003	154121235	5489	-0.20333	4.09147	0.00435309	0.33111	0	1244	810	1003	596	978	878	3.2895	3.3043	3.37973	2.90912	2.87759	2.87089
ENSG00000144792	chr3	ZNF660	44578223	44578289	6513	-0.41697	0.866988	0.00443442	0.335369	0	129	94	118	56	103	78	0.287482	0.323172	0.335101	0.230364	0.255411	0.214946
ENSG00000127129	chr1	EDN2	41478775	41479502	1639	0.286164	3.52566	0.00447701	0.336666	0	783	460	512	531	696	708	6.93402	6.28443	5.77784	8.68009	6.85825	7.753
ENSG00000105656	chr19	ELL	18442663	18444868	4929	0.234548	4.51689	0.00457373	0.341996	0	1472	983	1075	910	1410	1515	4.33463	4.46562	4.03389	4.94642	4.62002	5.51657
ENSG00000063169	chr19	GLTSCR1	47608196	47608282	7507	-0.297832	3.14352	0.00468287	0.346245	0	675	484	463	260	508	468	1.30509	1.44366	1.14075	0.92793	1.0929	1.11891
ENSG00000119640	chr14	ACYP1	75053221	75053659	1841	0.224068	3.9819	0.00467657	0.346245	0	1015	620	818	638	1115	891	8.0023	7.54093	8.21815	9.28486	9.78147	8.68639
ENSG00000171617	chr5	ENC1	74627406	74629992	5858	0.177543	6.97427	0.00478766	0.352026	0	8494	5122	6323	4960	8495	7303	21.0458	19.5784	19.964	22.6851	23.4206	22.3752
ENSG00000124813	chr6	RUNX2	45328157	45328460	8192	-0.197836	5.03869	0.00491269	0.359224	0	2411	1631	1841	1086	1876	1806	4.27179	4.45811	4.1566	3.5518	3.6985	3.95679
ENSG00000148680	chr10	HTR7	90740823	90742528	3131	0.48864	0.795946	0.00498832	0.36275	0	94	64	81	79	94	135	0.43576	0.457703	0.478494	0.676009	0.484873	0.773867
ENSG00000142227	chr19	EMP3	48321509	48321977	1667	0.199091	4.7487	0.00502036	0.363085	0	1790	1130	1294	1119	1786	1537	15.5855	15.1785	14.3573	17.9847	17.3033	16.5483
ENSG00000110841	chr12	PPFIBP1	27523431	27523707	11690	-0.239391	3.58833	0.00509065	0.366167	0	862	557	759	425	643	631	1.07027	1.06691	1.20089	0.974054	0.888341	0.968791
ENSG00000196110	chr19	ZNF699	9294275	9296933	3623	-0.19873	4.6392	0.00521857	0.371332	0	1887	1144	1455	828	1443	1340	7.55973	7.07041	7.42795	6.12309	6.43252	6.63822
ENSG00000213079	chr6	SCAF8	154733325	154733930	5481	-0.180806	6.79369	0.00520459	0.371332	0	8057	5217	6531	3825	6181	6140	21.3362	21.3132	22.0391	18.6974	18.213	20.1059
ENSG00000108389	chr17	MTMR4	58489529	58491840	7475	-0.180598	6.74815	0.00556298	0.382339	0	8116	4996	6151	3739	5960	5929	15.7592	14.9657	15.2198	13.4015	12.8771	14.2359
ENSG00000118985	chr5	ELL2	95885098	95888987	7246	0.179629	7.25467	0.005595	0.382339	0	10062	6010	8118	6102	10211	8871	20.1553	18.5722	20.7217	22.5622	22.759	21.973
ENSG00000142871	chr1	CYR61	85580761	85581047	2455	-0.219842	10.7231	0.00541637	0.382339	0	125879	85548	93545	56054	109051	79780	744.225	780.271	704.764	611.735	717.4	583.254
ENSG00000144824	chr3	PHLDB2	111732497	111732703	12109	0.186718	7.54628	0.00549104	0.382339	0	12466	7310	9801	7528	11785	11492	14.9424	13.5175	14.9705	16.6563	15.7183	17.0335
ENSG00000148219	chr9	ASTN2	116425225	116426088	8290	-0.270983	2.38433	0.00558775	0.382339	0	373	253	323	179	283	265	0.653066	0.683366	0.720647	0.578505	0.551334	0.573729
ENSG00000166450	chr15	PRTG	55611546	55620266	14566	-0.273237	2.9948	0.00555433	0.382339	0	609	393	456	231	447	446	0.606847	0.604142	0.579027	0.424894	0.495622	0.549553
ENSG00000185222	chrX	WBP5	103356445	103356606	1096	0.282859	5.97141	0.00560436	0.382339	0	3851	2407	3271	2715	4846	3123	50.9995	49.1759	55.2007	66.3694	71.4095	51.1419
ENSG00000276023	chr17	DUSP14	37489831	37489958	2499	0.1819	5.43317	0.00557218	0.382339	0	2733	1802	2257	1779	2835	2487	15.8736	16.1464	16.7047	19.073	18.3219	17.8618
ENSG00000139163	chr12	ETNK1	22625075	22625586	8191	0.219541	4.71721	0.00573055	0.386958	0	1728	1051	1319	978	1925	1534	3.06203	2.87311	2.9784	3.19897	3.79557	3.36127
ENSG00000142794	chr1	NBPF3	21440128	21440348	6812	-0.218659	3.6564	0.00572565	0.386958	0	941	597	736	408	712	690	2.00501	1.9624	1.99838	1.6047	1.68806	1.81798
ENSG00000157927	chr7	RADIL	4797055	4799483	6516	-0.285656	2.30979	0.00590049	0.390301	0	380	261	265	157	275	257	0.846457	0.896905	0.75221	0.645546	0.681608	0.707893
ENSG00000165389	chr14	SPTSSA	34432789	34435304	2777	0.295008	5.02388	0.00592751	0.390301	0	1979	1292	1634	1382	2591	1607	10.3436	10.4177	10.8831	13.3334	15.0687	10.3862
ENSG00000179348	chr3	GATA2	128479427	128481318	4459	0.228814	4.03018	0.00585881	0.390301	0	1089	671	775	699	992	1021	3.54481	3.36955	3.21469	4.19999	3.593	4.10964
ENSG00000183579	chr22	ZNRF3	28883592	28884066	6968	-0.245901	5.09704	0.00586932	0.390301	0	2637	1650	1963	1138	1705	2004	5.49294	5.30228	5.21059	4.37565	3.95184	5.16184
ENSG00000196208	chr2	GREB1	11534116	11534254	12320	-0.356834	1.65156	0.00581856	0.390301	0	257	157	172	98	151	172	0.302778	0.285349	0.258221	0.21312	0.197947	0.250572
ENSG00000181649	chr11	PHLDA2	2928273	2928667	955	0.319857	3.01413	0.00596246	0.390659	0	519	347	337	292	625	490	7.88799	8.13604	6.52681	8.19196	10.5696	9.20891
ENSG00000099860	chr19	GADD45B	2476122	2476638	2138	0.195271	6.18261	0.00668946	0.406858	0	5104	2907	3482	2988	4840	4174	34.6502	30.4456	30.1228	37.4439	36.5612	35.0397
ENSG00000111554	chr12	MDM1	68272443	68272532	6549	-0.241906	3.05064	0.00673086	0.406858	0	613	391	497	295	485	390	1.35859	1.33687	1.40364	1.20686	1.19605	1.06882
ENSG00000121966	chr2	CXCR4	136114349	136116243	2224	0.252551	2.93967	0.00663166	0.406858	0	496	289	393	330	528	429	3.23705	2.90971	3.26838	3.97546	3.83427	3.46209
ENSG00000123505	chr6	AMD1	110814621	110814815	7222	-0.177116	6.68141	0.00638684	0.406858	0	7193	4832	6221	3534	5896	5547	14.4562	14.9815	15.9323	13.1104	13.1851	13.7853
ENSG00000132275	chr11	RRP8	6595075	6600265	6922	-0.202172	3.75899	0.0067323	0.406858	0	989	643	794	455	773	724	2.0738	2.08001	2.1216	1.76112	1.80356	1.87725
ENSG00000136603	chr3	SKIL	170357678	170357856	7782	0.194758	5.14375	0.00656602	0.406858	0	2289	1383	1886	1392	2442	2039	4.2693	3.9794	4.48255	4.79244	5.06801	4.70264
ENSG00000158109	chr1	TPRG1L	3625002	3625273	2414	0.189527	4.99692	0.00634797	0.406858	0	2007	1353	1639	1331	1991	1924	12.0674	12.5501	12.5579	14.7723	13.3204	14.3048
ENSG00000160051	chr1	IQCC	32205661	32205723	2478	0.219798	3.65595	0.00634057	0.406858	0	857	481	630	506	844	753	5.01975	4.34641	4.70234	5.47089	5.50078	5.45392
ENSG00000162407	chr1	PPAP2B	56494747	56496676	5286	-0.205333	4.92811	0.00663134	0.406858	0	2180	1526	1742	984	1710	1715	5.98593	6.46419	6.09531	4.98743	5.22459	5.82307
ENSG00000168398	chr14	BDKRB2	96204679	96204959	6845	0.211473	4.47991	0.00644819	0.406858	0	1454	895	1134	924	1567	1220	3.08314	2.92777	3.06418	3.61665	3.69725	3.19891
ENSG00000171928	chr17	TVP23B	18780995	18781305	5862	0.229715	4.39535	0.00665061	0.406858	0	1303	815	1138	900	1461	1148	3.22627	3.11314	3.59063	4.11344	4.0252	3.51489
ENSG00000177426	chr18	TGIF1	3411608	3412254	8222	0.178882	5.84338	0.00658214	0.406858	0	3768	2321	2988	2388	3683	3338	6.65175	6.32098	6.72168	7.78154	7.23448	7.28659
ENSG00000196465	chr12	MYL6B	56152256	56152631	3259	0.202723	8.19437	0.00669737	0.406858	0	18962	12146	14723	12773	19838	15599	84.4505	83.4519	83.5577	105.007	98.3098	85.9068
ENSG00000204371	chr6	EHMT2	31879759	31880264	7289	-0.958044	6.73385	0.00647437	0.406858	0	5423	12266	3815	2680	4534	4057	10.7988	37.681	9.68058	9.85089	10.0461	9.9897
ENSG00000213145	chr14	CRIP1	105486317	105488388	2485	0.255577	3.38359	0.00646027	0.406858	0	671	427	500	438	765	557	3.91921	3.84759	3.7215	4.72233	4.97185	4.02295
ENSG00000234602	chr5	MCIDAS	55219614	55220806	2091	-0.517299	0.334073	0.00647736	0.406858	0	114	62	66	34	51	70	0.791322	0.663934	0.583801	0.435646	0.393912	0.600841
ENSG00000272762	chr3	RP11-155D18.12	51960301	51960320	793	-0.228609	4.08528	0.0066084	0.406858	0	1259	885	915	554	938	936	23.0439	24.9895	21.3414	18.7174	19.1035	21.1845
ENSG00000159714	chr16	ZDHHC1	67394419	67394893	3261	-0.303728	2.14136	0.00682267	0.410446	0	332	242	234	147	250	210	1.47771	1.6617	1.32721	1.20774	1.23815	1.1558
ENSG00000092841	chr12	MYL6	56158161	56158404	4609	0.211854	9.06413	0.00700485	0.419499	0	34698	21138	27872	23211	36990	28308	109.27	102.694	111.85	134.926	129.617	110.235
ENSG00000144120	chr2	TMEM177	119679167	119679225	2588	-0.252555	3.82551	0.00716432	0.425201	0	1023	751	792	490	711	792	5.73738	6.49775	5.66025	5.07271	4.43699	5.49258
ENSG00000157693	chr9	C9orf91	114611206	114611564	4792	-0.196932	4.59187	0.00714863	0.425201	0	1714	1196	1393	812	1344	1332	5.19154	5.58858	5.37661	4.53992	4.52966	4.98888
ENSG00000129116	chr4	PALLD	168497066	168497194	10114	0.177862	6.2334	0.00734138	0.431098	0	5056	3028	3844	3070	5073	4231	7.25582	6.70378	7.02967	8.1325	8.10075	7.50819
ENSG00000168496	chr11	FEN1	61792637	61793028	2478	0.159944	8.07188	0.0073614	0.431098	0	17554	11461	13697	10714	17802	15553	102.82	103.564	102.235	115.84	116.025	112.649
ENSG00000178882	chr12	FAM101A	123973215	123973352	2902	-0.346036	3.27119	0.0073502	0.431098	0	747	534	516	262	488	579	3.73616	4.12032	3.28872	2.41887	2.71585	3.58094
ENSG00000147642	chr8	SYBU	109573978	109576013	7024	-0.23621	2.93033	0.00746056	0.433073	0	548	392	432	265	433	381	1.1324	1.24965	1.13756	1.01081	0.995604	0.973545
ENSG00000163644	chr4	PPM1K	88257620	88262726	11371	0.260762	2.95237	0.00744654	0.433073	0	478	299	404	330	554	420	0.610143	0.588789	0.657139	0.777542	0.786854	0.662927
ENSG00000151414	chr1	NEK7	198156963	198157276	5485	0.219463	4.48716	0.00755917	0.436881	0	1436	864	1192	915	1600	1232	3.79997	3.52715	4.01952	4.46944	4.71115	4.03134
ENSG00000196267	chr19	ZNF836	52153864	52154132	4244	0.241391	2.79048	0.00767435	0.441609	0	461	283	321	287	465	406	1.57662	1.49313	1.39896	1.81182	1.76954	1.71698
ENSG00000113615	chr5	SEC24A	134648789	134649173	7201	0.172991	6.13465	0.00775433	0.442364	0	4691	2810	3654	2752	4539	4277	9.4553	8.73777	9.38535	10.2392	10.1801	10.6601
ENSG00000119013	chr2	NDUFB3	201071433	201071697	1103	0.242145	5.34157	0.00775416	0.442364	0	2424	1663	2128	1660	3067	2118	31.8977	33.7601	35.6838	40.3219	44.9078	34.464
ENSG00000155846	chr5	PPARGC1B	149730298	149730420	12889	-0.434091	1.94885	0.00778884	0.442426	0	321	191	226	99	167	240	0.361483	0.331819	0.324313	0.20579	0.209257	0.334201
ENSG00000184209	chr12	SNRNP35	123457641	123458216	5140	0.235127	4.0982	0.00789002	0.446258	0	1148	663	848	706	1249	920	3.24176	2.88827	3.05146	3.68002	3.92448	3.21248
ENSG00000274874	chr12	RP11-214K3.25	123973944	123974020	504	-0.324003	3.42983	0.00792556	0.446361	0	808	609	571	303	560	633	23.2693	27.0566	20.9546	16.1072	17.9449	22.5418
ENSG00000167216	chr18	KATNAL2	46917492	46917926	4783	-0.48414	0.0966271	0.00813372	0.456143	0	77	53	71	30	53	50	0.233665	0.24812	0.274557	0.168046	0.178961	0.187623
ENSG00000034239	chr8	EFCAB1	48710789	48711861	5805	0.391502	0.797764	0.00823556	0.459906	0	104	56	89	73	120	108	0.260036	0.21601	0.283571	0.336922	0.333858	0.333916
ENSG00000075643	chr18	MOCOS	36187519	36187681	6281	-0.190596	4.64842	0.00831552	0.46242	0	1759	1256	1445	855	1412	1367	4.0648	4.47763	4.25514	3.64708	3.63069	3.90621
ENSG00000148841	chr10	ITPRIP	104309698	104316064	7026	-0.171037	7.14295	0.00857109	0.474638	0	10409	6924	7796	4942	7870	7806	21.5032	22.0666	20.5229	18.8453	18.0905	19.9405
ENSG00000145675	chr5	PIK3R1	68215720	68215949	10767	-0.196727	4.69179	0.00869073	0.479258	0	1894	1190	1554	828	1520	1414	2.55322	2.4748	2.66951	2.06036	2.27999	2.35706
ENSG00000052802	chr4	MSMO1	165327623	165327764	2892	0.206453	8.09617	0.00877124	0.481128	0	17167	10801	14787	11788	18766	14635	86.1586	83.6282	94.5706	109.207	104.799	90.8259
ENSG00000108091	chr10	CCDC6	59788763	59793111	7345	-0.165857	6.43743	0.00883371	0.481128	0	6323	4057	5026	3050	4860	4751	12.4949	12.368	12.6563	11.1254	10.6863	11.6094
ENSG00000176597	chr3	B3GNT5	183253244	183253472	8140	0.178288	6.5288	0.00883013	0.481128	0	5870	3673	5036	3567	6282	5435	10.4669	10.1038	11.4429	11.7405	12.464	11.9837
ENSG00000080031	chr19	PTPRH	55181248	55181903	4344	0.318971	1.57966	0.00889157	0.482295	0	191	116	137	131	181	196	0.638184	0.597937	0.583318	0.80796	0.672933	0.809807
ENSG00000172840	chr16	PDP2	66878589	66878639	8364	0.177085	4.99533	0.00900728	0.486577	0	2057	1315	1660	1267	2016	1962	3.56963	3.52045	3.67087	4.05855	3.89278	4.21018
ENSG00000258311	chr12	RP11-644F5.10	55716036	55716196	3510	0.212438	4.20481	0.00909083	0.489094	0	1194	754	925	800	1258	993	4.93742	4.81007	4.87427	6.10649	5.78838	5.07759
ENSG00000167380	chr19	ZNF226	44165073	44165142	6922	0.230038	3.74454	0.00920064	0.492998	0	918	486	687	542	932	771	1.92492	1.57214	1.83569	2.09786	2.17454	1.99912
ENSG00000184867	chrX	ARMCX2	101655281	101657715	3589	-0.405332	1.13578	0.00943401	0.503464	0	157	130	123	83	116	87	0.634934	0.811067	0.633879	0.619602	0.521997	0.435072
ENSG00000058866	chr3	DGKG	186105668	186105712	10978	-0.355826	2.29441	0.00977435	0.505326	0	375	249	291	140	225	299	0.495805	0.507882	0.49028	0.341675	0.331011	0.488836
ENSG00000144161	chr2	ZC3H8	112211525	112216468	6600	-0.219134	3.34227	0.00974574	0.505326	0	724	468	632	339	575	537	1.5922	1.58778	1.77112	1.37615	1.40704	1.46031
ENSG00000149927	chr16	DOC2A	30005509	30006331	6426	-0.222627	3.1607	0.0096841	0.505326	0	645	445	516	312	533	430	1.45687	1.55062	1.4852	1.30084	1.33958	1.201
ENSG00000163584	chr3	RPL22L1	170864875	170866524	2326	-0.198058	4.43982	0.0097042	0.505326	0	1498	1021	1355	766	1267	1096	9.3477	9.82886	10.7747	8.82323	8.79732	8.457
ENSG00000167302	chr17	ENTHD2	81228277	81229476	4762	-0.231034	3.6977	0.00964561	0.505326	0	986	660	699	427	692	730	3.00532	3.10343	2.71495	2.40241	2.34693	2.75137
ENSG00000197165	chr16	SULT1A2	28591943	28592140	2275	0.522385	-0.108526	0.0096679	0.505326	0	40	35	48	42	66	56	0.2552	0.344488	0.390242	0.494625	0.468539	0.441796
ENSG00000204899	chr13	MZT1	72708357	72710345	2299	0.284083	4.27982	0.00953607	0.505326	0	1177	784	974	790	1565	978	7.43088	7.63597	7.836	9.20654	10.9941	7.63511
ENSG00000279402	chr4	C4orf3	119298779	119298779	201	0.214894	4.44173	0.00960988	0.505326	0	1392	882	1108	911	1552	1153	100.518	98.2561	101.957	121.431	124.704	102.955
ENSG00000103319	chr16	EEF2K	22206282	22206679	8020	-0.205188	5.82178	0.0100081	0.514523	0	4418	2681	3129	1884	3011	3269	7.99565	7.48531	7.21615	6.29383	6.06345	7.3157
ENSG00000135362	chr11	PRR5L	36296288	36296438	6616	-0.190641	5.22717	0.01003	0.514523	0	2643	1880	2142	1292	2027	2100	5.79835	6.36282	5.98823	5.23209	4.94813	5.69691
ENSG00000059588	chr1	TARBP1	234391313	234391745	7743	-0.176412	5.24256	0.0102047	0.515585	0	2808	1736	2218	1339	2094	2066	5.26369	5.02028	5.29818	4.63319	4.36768	4.78891
ENSG00000092439	chr15	TRPM7	50552473	50552697	12333	-0.21525	6.10313	0.0102049	0.515585	0	5199	3053	4225	2234	3677	4000	6.11862	5.543	6.33625	4.85314	4.81513	5.82112
ENSG00000133059	chr1	DSTYK	205142505	205147745	8339	-0.190251	5.47171	0.0102844	0.515585	0	3407	2037	2541	1548	2378	2487	5.93008	5.46971	5.63593	4.97354	4.60555	5.35275
ENSG00000198863	chr17	RUNDC1	42980565	42981074	4757	0.186013	4.34764	0.010228	0.515585	0	1296	866	1031	807	1285	1265	3.95434	4.07635	4.00867	4.54516	4.36268	4.77279
ENSG00000241489	chrX	IDS	149482543	149483218	3311	-0.230591	4.7855	0.0101005	0.515585	0	2033	1379	1572	889	1421	1634	8.91211	9.32593	8.78148	7.19368	6.93135	8.85744
ENSG00000271786	chr10	RP11-139J15.7	18642476	18642555	406	-0.494379	-0.0801587	0.0102552	0.515585	0	62	49	66	23	49	45	2.2165	2.70245	3.00672	1.51779	1.94919	1.98931
ENSG00000089692	chr12	LAG3	6772512	6773339	3056	0.501144	0.350214	0.0104861	0.519033	0	93	32	52	69	78	76	0.441705	0.234468	0.31472	0.604929	0.412216	0.44635
ENSG00000092607	chr1	TBX15	118883046	118885516	3806	-0.355151	2.09243	0.0106735	0.519033	0	281	261	241	127	257	197	1.07162	1.53553	1.17118	0.894012	1.09056	0.928994
ENSG00000110047	chr11	EHD1	64851642	64854857	7101	0.187901	6.19732	0.0106346	0.519033	0	4942	3248	3348	2839	4923	4415	10.1015	10.242	8.72048	10.7116	11.1968	11.159
ENSG00000112276	chr6	BVES	105096822	105101213	5808	-0.225667	2.85221	0.0106046	0.519033	0	553	335	416	243	408	377	1.38198	1.29153	1.32477	1.12095	1.13453	1.16501
ENSG00000121060	chr17	TRIM25	56887909	56892229	6666	-0.181205	6.5241	0.0107062	0.519033	0	6839	4392	5218	3140	4986	5266	14.8912	14.7531	14.4782	12.6204	12.0801	14.1785
ENSG00000142627	chr1	EPHA2	16124337	16125320	4164	0.199885	8.78683	0.010578	0.519033	0	30059	18673	20681	18256	26312	28177	104.777	100.413	91.8619	117.464	102.053	121.451
ENSG00000148429	chr10	USP6NL	11453946	11463849	14202	-0.185116	3.92426	0.0104431	0.519033	0	1105	729	871	523	873	805	1.12932	1.14938	1.13434	0.986644	0.992768	1.01733
ENSG00000153904	chr1	DDAH1	85318481	85321568	5889	0.160281	6.72391	0.0104356	0.519033	0	6991	4318	5521	4292	6951	6028	17.2306	16.4183	17.3401	19.5266	19.0629	18.3716
ENSG00000169242	chr1	EFNA1	155127460	155128069	2539	0.188864	4.74095	0.0106641	0.519033	0	1713	1127	1354	1123	1820	1459	9.79258	9.93913	9.86349	11.8502	11.5769	10.3135
ENSG00000091640	chr17	SPAG7	4959226	4959916	2831	0.169686	5.75013	0.0107732	0.520378	0	3551	2252	2723	2218	3613	2984	18.206	17.8121	17.7903	20.9909	20.6116	18.918
ENSG00000053108	chr5	FSTL4	133196455	133199797	6734	-0.418404	0.442661	0.0110639	0.532474	0	95	79	78	43	72	60	0.204764	0.262688	0.214238	0.171082	0.17268	0.159917
ENSG00000175376	chr11	EIF1AD	65996545	65998743	3327	0.172634	5.72847	0.0112769	0.538883	0	3335	2144	2893	2164	3414	3110	14.5494	14.4298	16.0831	17.4266	16.5727	16.7773
ENSG00000196376	chr6	SLC35F1	117907526	117907899	4855	-0.324272	1.38091	0.0113053	0.538883	0	185	132	160	76	135	143	0.553076	0.608796	0.609544	0.419404	0.449084	0.528643
ENSG00000197933	chr19	ZNF823	11721265	11723342	2459	0.254803	2.4398	0.0113192	0.538883	0	325	207	295	224	361	326	1.91835	1.88495	2.2189	2.44061	2.371	2.37944
ENSG00000117318	chr1	ID3	23557918	23558415	1797	0.178697	6.34519	0.0113897	0.539712	0	5508	3512	3829	3269	5070	5018	44.4886	43.7616	39.4105	48.7389	45.5662	50.1185
ENSG00000198517	chr7	MAFK	1530714	1530898	4458	0.175836	5.31411	0.0114182	0.539712	0	2731	1675	1900	1565	2643	2350	8.89169	8.41321	7.88294	9.40552	9.57503	9.46113
ENSG00000015133	chr14	CCDC88C	91271323	91273653	12426	-0.293923	4.52455	0.0115599	0.541652	0	1804	1187	1260	683	1118	1424	2.10721	2.13898	1.87549	1.47264	1.45309	2.05681
ENSG00000087884	chr11	AAMDC	77821109	77821180	1943	0.220428	3.48892	0.011582	0.541652	0	694	458	585	463	797	612	5.18429	5.27813	5.56875	6.38435	6.62474	5.6532
ENSG00000109321	chr4	AREG	74445134	74445406	1648	0.287121	2.14076	0.0115679	0.541652	0	275	171	219	205	303	235	2.42202	2.32341	2.45788	3.33277	2.9694	2.55933
ENSG00000073712	chr14	FERMT2	52857268	52858550	8510	0.167076	7.81882	0.0120309	0.547178	0	14666	9100	12075	9134	15322	12585	25.0141	23.9441	26.2441	28.7568	29.0783	26.5423
ENSG00000113119	chr5	TMCO6	140639427	140639612	3502	-0.212501	3.31611	0.011985	0.547178	0	753	488	549	341	545	539	3.12091	3.12026	2.89955	2.60884	2.51341	2.76241
ENSG00000130589	chr20	HELZ2	63558086	63559370	12066	-0.252575	5.60098	0.0119365	0.547178	0	4073	2448	2410	1548	2594	2761	4.89952	4.54292	3.69427	3.43729	3.47208	4.10694
ENSG00000153071	chr5	DAB2	39371675	39373425	7717	-0.176169	4.54783	0.01197	0.547178	0	1724	1081	1365	826	1316	1256	3.24258	3.13664	3.27159	2.86774	2.75417	2.92117
ENSG00000163545	chr1	NUAK2	205302059	205304513	3405	-0.200698	6.80892	0.0120305	0.547178	0	8592	5614	5959	4013	5811	6255	36.6252	36.9184	32.3691	31.5762	27.5624	32.9705
ENSG00000198300	chr19	PEG3	56810083	56817579	9278	-0.280175	2.34616	0.0118914	0.547178	0	415	229	291	169	259	277	0.649227	0.552673	0.580114	0.488024	0.450846	0.535847
ENSG00000240891	chr3	PLCXD2	111674676	111675408	2927	-0.451184	0.27533	0.0119624	0.547178	0	97	59	71	34	51	68	0.481007	0.451353	0.448653	0.311218	0.281404	0.416967
ENSG00000255526	chr14	NEDD8-MDP1	24213955	24214151	1051	0.172662	6.92753	0.0118612	0.547178	0	7731	5061	6423	4962	8412	6631	106.767	107.825	113.034	126.492	129.265	113.238
ENSG00000118257	chr2	NRP2	205681990	205682218	13896	-0.331298	1.78118	0.0123149	0.548779	0	230	205	193	108	182	178	0.240237	0.330332	0.256887	0.20823	0.211527	0.229903
ENSG00000159921	chr9	GNE	36214441	36217600	5477	0.161487	5.90554	0.0122913	0.548779	0	4005	2479	3055	2459	3908	3417	10.6136	10.1349	10.3168	12.0289	11.5238	11.1974
ENSG00000164690	chr7	SHH	155799986	155803726	5038	0.264953	2.8052	0.0121237	0.548779	0	438	323	298	288	461	430	1.26188	1.43559	1.09404	1.53159	1.47784	1.53188
ENSG00000170915	chr6	PAQR8	52361421	52361614	5057	-0.203972	3.44226	0.012205	0.548779	0	805	499	647	381	644	537	2.3105	2.2095	2.36639	2.01855	2.05672	1.90588
ENSG00000213265	chr7	TSGA13	130668648	130669183	2259	-0.359863	0.923895	0.0122601	0.548779	0	137	106	106	62	101	89	0.880252	1.0507	0.867889	0.735333	0.722085	0.707114
ENSG00000241468	chr7	ATP5J2	99448475	99449193	2275	0.167223	6.34896	0.0122779	0.548779	0	5207	3438	4242	3359	5502	4480	33.2207	33.8385	34.4877	39.5583	39.0591	35.3437
ENSG00000198028	chr19	ZNF560	9466507	9468334	2836	-0.341505	1.02825	0.0125163	0.555884	0	143	103	128	61	113	100	0.731867	0.813239	0.834792	0.576278	0.64351	0.632862
ENSG00000168916	chr5	ZNF608	124636913	124637906	6922	0.21393	4.24964	0.0126121	0.558266	0	1292	721	970	842	1176	1114	2.70915	2.33233	2.59188	3.25903	2.74384	2.88848
ENSG00000064932	chr19	SBNO2	1107636	1108704	6626	-0.220656	5.64389	0.0127439	0.560349	0	3854	2628	2541	1566	2923	2751	8.44234	8.88098	7.09296	6.33212	7.1246	7.45169
ENSG00000111639	chr12	MRPL51	6491886	6492467	1551	0.177294	7.34823	0.0127415	0.560349	0	10424	6751	8525	6653	11443	8739	97.5495	97.4638	101.662	114.925	119.155	101.127
ENSG00000111790	chr12	FGFR1OP2	26938383	26938710	5971	0.168777	4.92168	0.0130076	0.570052	0	2004	1228	1576	1228	2015	1726	4.87139	4.60509	4.88184	5.5101	5.45018	5.18811
ENSG00000126464	chr19	PRR12	49591643	49591740	7093	-0.250087	4.18693	0.0130602	0.570468	0	1393	948	969	532	1020	1057	2.85052	2.99272	2.52679	2.00951	2.32249	2.67461
ENSG00000169136	chr19	ATF5	49928702	49929006	2954	0.171635	5.19589	0.0134376	0.585021	0	2487	1574	1746	1436	2447	2153	12.2199	11.9311	10.9322	13.0242	13.3785	13.0812
ENSG00000164082	chr3	GRM2	51707070	51707167	7096	-0.526341	-0.258635	0.0134997	0.5858	0	72	39	47	21	37	43	0.147272	0.123066	0.122506	0.0792892	0.0842115	0.10876
ENSG00000129521	chr14	EGLN3	33924231	33925922	7359	0.194616	4.13381	0.0135789	0.587312	0	1166	672	926	698	1205	1007	2.29976	2.04474	2.32738	2.54124	2.64455	2.45599
ENSG00000145632	chr5	PLK2	58453982	58454774	4768	-0.161095	7.66065	0.0136976	0.588598	0	14564	9920	11311	7030	12565	10190	44.335	46.5868	43.8772	39.5028	42.5608	38.3578
ENSG00000253368	chr1	TRNP1	26993707	26994612	1976	-0.228338	3.55484	0.0136633	0.588598	0	830	639	636	387	650	641	6.09668	7.24104	5.95312	5.24726	5.31263	5.82219
ENSG00000123178	chr13	SPRYD7	49912706	49915160	3340	0.214368	3.78443	0.0138326	0.590563	0	870	592	674	565	992	739	3.78073	3.96883	3.7324	4.53221	4.79677	3.97112
ENSG00000254505	chr14	CHMP4A	24209583	24209935	2413	0.170843	5.11347	0.0138296	0.590563	0	2271	1433	1776	1428	2332	1912	13.6604	13.2977	13.6132	15.8555	15.6083	14.2215
ENSG00000100271	chr22	TTLL1	43039644	43039905	1749	0.252671	2.18171	0.013923	0.590614	0	278	196	216	186	311	264	2.30705	2.5093	2.28422	2.84926	2.8718	2.70913
ENSG00000185436	chr1	IFNLR1	24154157	24157891	4923	-0.183776	4.25679	0.0138959	0.590614	0	1391	910	1107	634	1079	1069	4.1011	4.13903	4.15903	3.45039	3.53977	3.89729
ENSG00000175550	chr11	DRAP1	65919257	65919543	1737	0.150235	7.26814	0.0139677	0.590616	0	10147	6630	7780	6006	10396	8836	84.7892	85.4675	82.8427	92.639	96.6606	91.3001
ENSG00000048028	chr11	USP28	113797874	113799415	5719	-0.174774	5.92347	0.0144375	0.60379	0	4292	2851	3644	2191	3261	3344	10.8929	11.1626	11.7851	10.2643	9.20903	10.4945
ENSG00000099308	chr19	MAST3	18097793	18097831	6772	-0.243481	3.25222	0.0144618	0.60379	0	767	474	494	331	498	514	1.64392	1.56729	1.34923	1.30954	1.18767	1.36226
ENSG00000155329	chr5	ZCCHC10	132996985	132998850	2559	0.206592	4.22393	0.0143496	0.60379	0	1182	760	971	762	1349	998	6.70424	6.65013	7.01816	7.97798	8.51383	6.99964
ENSG00000174137	chr4	FAM53A	1617915	1618111	4239	-0.324842	1.23486	0.0144296	0.60379	0	177	126	128	80	128	110	0.606056	0.665571	0.558497	0.505633	0.487674	0.465741
ENSG00000204859	chr1	ZBTB48	6580001	6580049	4503	0.187315	4.01745	0.0145196	0.604299	0	1076	664	809	655	1002	1008	3.46827	3.30182	3.32293	3.89716	3.59376	4.01767
ENSG00000150893	chr13	FREM2	38687129	38692517	16223	-0.452793	0.270825	0.0147698	0.610868	0	103	53	71	40	57	55	0.0921528	0.0731529	0.0809472	0.0660598	0.0567449	0.0608481
ENSG00000168653	chr1	NDUFS5	39026318	39026402	548	0.212921	7.16447	0.014741	0.610868	0	8917	5758	7647	5714	10861	7489	236.179	235.276	258.098	279.363	320.09	245.278
ENSG00000129559	chr14	NEDD8	24216852	24217223	3879	0.170083	7.1973	0.0159811	0.656466	0	9259	6147	7760	5957	10259	7904	34.6455	35.4838	37.0013	41.1449	42.7138	36.5715
ENSG00000146463	chr1	ZMYM4	35268967	35269085	7647	-0.148796	6.53862	0.016021	0.656466	0	6640	4317	5458	3304	5371	4998	12.6032	12.6409	13.2013	11.576	11.3435	11.7306
ENSG00000198964	chr10	SGMS1	50305586	50307321	6429	0.166442	4.59425	0.0159971	0.656466	0	1610	977	1249	974	1568	1413	3.63484	3.40281	3.5933	4.05905	3.939	3.9447
ENSG00000163346	chr1	PBXIP1	154944076	154945117	3851	0.174194	5.57851	0.0161056	0.657666	0	3183	2094	2269	1975	3223	2639	11.9968	12.1756	10.8977	13.7405	13.5167	12.2993
ENSG00000173545	chr5	ZNF622	16451519	16451784	1699	0.166668	4.84787	0.0161497	0.657666	0	1839	1223	1488	1167	1941	1611	15.7105	16.1183	16.1988	18.4029	18.4508	17.0184
ENSG00000126432	chr11	PRDX5	64318088	64318386	893	0.167602	7.71095	0.0162578	0.659271	0	13896	9151	10122	8253	14698	11580	225.861	229.459	209.647	247.61	265.821	232.741
ENSG00000128422	chr17	KRT17	41619437	41619688	2537	0.207346	5.56312	0.0163703	0.659271	0	3193	2081	2112	2012	3274	2540	18.2676	18.367	15.3974	21.2479	20.8421	17.9692
ENSG00000132467	chr4	UTP3	70688479	70690551	2073	0.161496	5.27984	0.0162977	0.659271	0	2562	1568	2051	1515	2621	2245	17.9383	16.9369	18.2996	19.5804	20.4198	19.4371
ENSG00000180543	chr8	TSPYL5	97273474	97277964	4491	-0.22532	2.75257	0.0163884	0.659271	0	502	309	404	213	412	339	1.62242	1.54064	1.66385	1.27071	1.48162	1.35479
ENSG00000074590	chr12	NUAK1	106063340	106067955	7008	-0.169443	4.45624	0.0165902	0.662982	0	1646	1031	1231	739	1301	1175	3.40909	3.29421	3.24892	2.82526	2.99824	3.00926
ENSG00000102710	chr13	SUPT20H	37009312	37009809	10933	-0.159786	5.1165	0.0168906	0.662982	0	2480	1596	2069	1211	2006	1868	3.29242	3.26874	3.50022	2.96765	2.96329	3.06657
ENSG00000110906	chr12	KCTD10	109448656	109451813	9865	0.146158	6.87271	0.0168172	0.662982	0	7802	4824	6130	4592	7682	6852	11.4792	10.9496	11.4931	12.4713	12.5765	12.4662
ENSG00000135441	chr12	BLOC1S1	55716037	55716196	1656	0.199378	4.21411	0.0168056	0.662982	0	1188	783	928	801	1275	983	10.4126	10.5874	10.3648	12.9593	12.4346	10.6539
ENSG00000143353	chr1	LYPLAL1	219173844	219173981	2966	0.191688	3.64719	0.0167121	0.662982	0	786	526	647	477	873	730	3.8464	3.97102	4.03467	4.30879	4.75364	4.4174
ENSG00000145824	chr5	CXCL14	135570679	135571868	1975	0.331546	4.39252	0.0168246	0.662982	0	1266	830	1026	931	1765	941	9.30399	9.41018	9.60848	12.6296	14.4331	8.55141
ENSG00000173281	chr8	PPP1R3B	9136255	9141668	5776	-0.162727	4.59008	0.0169106	0.662982	0	1780	1127	1368	851	1424	1248	4.47296	4.36902	4.3806	3.9474	3.98168	3.87795
ENSG00000189114	chr19	BLOC1S3	45178745	45178831	2666	0.185896	3.76479	0.0169235	0.662982	0	879	568	687	578	891	761	4.78554	4.77062	4.76619	5.80866	5.3976	5.12318
ENSG00000198576	chr8	ARC	142611044	142611857	2991	0.29821	2.05773	0.0169315	0.662982	0	290	171	166	165	296	249	1.40729	1.28017	1.02652	1.47801	1.5983	1.49416
ENSG00000185697	chr8	MYBL1	66562175	66564825	7239	0.173417	4.69661	0.0170006	0.663727	0	1699	1041	1365	1031	1784	1455	3.40657	3.22002	3.48762	3.81583	3.98015	3.60745
ENSG00000156398	chr10	SFXN2	102714538	102714681	8034	-0.218524	3.28024	0.0171982	0.665645	0	680	466	596	324	516	548	1.22851	1.2988	1.37211	1.08049	1.03729	1.22423
ENSG00000241839	chr15	PLEKHO2	64841883	64842028	3726	0.169245	5.21728	0.0172007	0.665645	0	2521	1534	1854	1580	2334	2144	9.82048	9.2187	9.20325	11.3612	10.1168	10.3275
ENSG00000254553	chr1	RP1-27O5.3	32465057	32465105	3447	-0.206358	3.00263	0.0171213	0.665645	0	570	387	475	270	484	398	2.40014	2.51395	2.54875	2.09861	2.26771	2.07232
ENSG00000078549	chr7	ADCYAP1R1	31052461	31052678	6832	-0.247752	2.43314	0.0176074	0.670177	0	396	254	327	160	301	304	0.841298	0.832478	0.885267	0.627452	0.711544	0.798622
ENSG00000165029	chr9	ABCA1	104781002	104784455	11350	-0.289869	3.82347	0.0176216	0.670177	0	1166	630	839	436	669	868	1.49109	1.24289	1.36723	1.0292	0.951949	1.37258
ENSG00000169184	chr22	MN1	27748277	27751096	7693	-0.223104	3.68979	0.0175714	0.670177	0	933	682	699	398	727	732	1.76031	1.98507	1.68057	1.3861	1.52624	1.70778
ENSG00000178988	chr4	MRFAP1L1	6707701	6709827	2180	0.178146	5.34642	0.0175601	0.670177	0	2641	1738	2031	1654	2866	2184	17.5839	17.8517	17.2317	20.3277	21.2326	17.9809
ENSG00000189144	chr19	ZNF573	37735833	37736014	4689	-0.293036	1.45932	0.017432	0.670177	0	210	122	170	88	154	136	0.650042	0.582595	0.670569	0.502818	0.530425	0.520564
ENSG00000241058	chr10	NSUN6	18545561	18546145	2306	-0.28468	2.22324	0.017525	0.670177	0	309	224	315	147	282	222	1.94492	2.17508	2.52654	1.70792	1.97503	1.72786
ENSG00000125356	chrX	NDUFA1	119871487	119872013	766	0.201072	6.10155	0.0177327	0.670479	0	4294	2864	3555	2810	5073	3539	81.3647	83.7204	85.8392	98.2847	106.959	82.9215
ENSG00000188229	chr9	TUBB4B	137241213	137241417	2111	0.152721	9.47436	0.0177815	0.670479	0	47363	31701	34054	28764	45876	41235	325.652	336.257	298.37	365.064	350.979	350.585
ENSG00000274322	chr20	RP11-314N13.10	1317571	1318418	1375	-0.258965	4.21031	0.0177134	0.670479	0	1419	930	1028	502	1216	955	14.979	15.1449	13.8282	9.78159	14.2828	12.4657
ENSG00000101132	chr20	PFDN4	54207847	54208124	1975	0.240249	5.04203	0.0179823	0.674208	0	1987	1313	1762	1303	2588	1694	14.6027	14.8862	16.5011	17.6761	21.1632	15.3944
ENSG00000103326	chr16	CAPN15	527717	528029	7720	-0.322516	5.23752	0.0179358	0.674208	0	2972	2148	1875	1000	2001	2303	5.58771	6.23023	4.49219	3.47049	4.18613	5.35417
ENSG00000089250	chr12	NOS1	117208142	117215324	13113	-0.20797	5.099	0.0190598	0.678107	0	2795	1568	1868	1105	1870	1981	3.09373	2.67751	2.63481	2.25771	2.30315	2.71143
ENSG00000100577	chr14	GSTZ1	77320884	77321183	8477	0.159449	5.98589	0.0185727	0.678107	0	4121	2700	3235	2601	4288	3461	7.05607	7.13196	7.05841	8.22066	8.16951	7.32782
ENSG00000108557	chr17	RAI1	17681473	17681793	9693	-0.218085	6.17099	0.0190078	0.678107	0	5590	3655	3784	2287	3821	4292	8.37059	8.44338	7.2205	6.32145	6.36652	7.94725
ENSG00000108830	chr17	RND2	43025241	43025449	4353	0.319616	1.15541	0.0188392	0.678107	0	134	96	98	92	158	129	0.446806	0.493821	0.416401	0.566249	0.586208	0.531883
ENSG00000134569	chr11	LRP4	46856868	46859315	8597	-0.223485	3.29697	0.0185724	0.678107	0	739	494	537	330	510	560	1.24767	1.28667	1.15532	1.02843	0.95809	1.16911
ENSG00000136098	chr13	NEK3	52132639	52133226	4272	0.317213	2.15998	0.0187401	0.678107	0	243	169	249	174	350	247	0.825615	0.885814	1.07806	1.09126	1.32318	1.03772
ENSG00000136826	chr9	KLF4	107484852	107485926	3659	-0.197739	5.3481	0.0190099	0.678107	0	2919	2135	2201	1271	2388	2292	11.5791	13.0654	11.1258	9.30661	10.5404	11.2426
ENSG00000141682	chr18	PMAIP1	59899948	59900235	2235	-0.177435	4.78711	0.0185956	0.678107	0	1843	1356	1678	945	1599	1481	11.9688	13.5853	13.8864	11.3282	11.5546	11.893
ENSG00000142528	chr19	ZNF473	50025714	50025795	6898	-0.162287	4.83752	0.0186127	0.678107	0	2085	1334	1653	967	1651	1579	4.38718	4.33032	4.43225	3.75588	3.86551	4.10841
ENSG00000163472	chr1	TMEM79	156282935	156283065	3067	-0.283578	2.6733	0.0183767	0.678107	0	478	335	352	202	307	378	2.26213	2.44578	2.12277	1.7646	1.61662	2.21204
[truncated: 12,872 more rows]

## Sheet: H-Pepsin+APR_H-Pepsin
GeneId	Chromosome	GeneName	Start	End	Length	logFC_H-Pepsin+APR_H-Pepsin	logCPM_H-Pepsin+APR_H-Pepsin	PValue_H-Pepsin+APR_H-Pepsin	FDR_H-Pepsin+APR_H-Pepsin	UpDown	H_Pepsin_rep1_raw	H_Pepsin_rep2_raw	H_Pepsin_rep3_raw	H_Pepsin+APR_rep1_raw	H_Pepsin+APR_rep2_raw	H_Pepsin+APR_rep3_raw	H_Pepsin_rep1_linearRPKM	H_Pepsin_rep2_linearRPKM	H_Pepsin_rep3_linearRPKM	H_Pepsin+APR_rep1_linearRPKM	H_Pepsin+APR_rep2_linearRPKM	H_Pepsin+APR_rep3_linearRPKM
[truncated: 13,227 more rows]
