# Supplementary material for: Amprenavir Mitigates Pepsin-Induced Transcriptomic Changes in Normal and Precancerous Esophageal Cells
Source: Int J Mol Sci. 2025 Jun 26;26(13):6182. doi: 10.3390/ijms26136182 (PMC12250232; doi:10.3390/ijms26136182)
Supplement: Supplementary file 1 [file ijms-26-06182-s001.zip › Suppplementary Table S2_BART_DEAnalyses_pairwise.xlsx]

## Sheet: B-Pepsin_B-Control
GeneId	Chromosome	GeneName	Start	End	Length	logFC_B-Pepsin_B-Control	logCPM_B-Pepsin_B-Control	PValue_B-Pepsin_B-Control	FDR_B-Pepsin_B-Control	UpDown	B_Control_rep1_raw	B_Control_rep2_raw	B_Control_rep3_raw	B_Pepsin_rep1_raw	B_Pepsin_rep2_raw	B_Pepsin_rep3_raw	B_Control_rep1_linearRPKM	B_Control_rep2_linearRPKM	B_Control_rep3_linearRPKM	B_Pepsin_rep1_linearRPKM	B_Pepsin_rep2_linearRPKM	B_Pepsin_rep3_linearRPKM
ENSG00000161849	chr12	KRT84	52377812	52378380	2092	6.93798	-0.707861	1.02205e-08	0.000128532	1	1	0	0	1	1	154	0.00961817	0	0	0.0118742	0.00859967	1.69233
ENSG00000125740	chr19	FOSB	45467995	45468712	5553	-0.449426	8.35313	2.56569e-06	0.00841278	-1	21011	12155	19755	10363	16426	11935	76.1331	66.7754	60.5698	46.3579	53.2167	49.4106
ENSG00000135407	chr12	AVIL	57797376	57797995	5889	-0.840971	0.904695	2.67582e-06	0.00841278	-1	135	67	130	55	63	63	0.461261	0.347074	0.375845	0.232	0.192461	0.245937
ENSG00000173209	chr2	AHSA2	61177418	61178384	8382	-0.552936	4.27319	1.50703e-06	0.00841278	-1	1297	652	1324	698	794	663	3.11348	2.37295	2.68935	2.06859	1.70418	1.81841
ENSG00000139648	chr12	KRT71	52543909	52544743	2265	4.60936	-1.24628	7.54547e-06	0.0119511	1	2	1	1	2	6	93	0.0177671	0.0134686	0.0075169	0.0219345	0.047657	0.943931
ENSG00000170486	chr12	KRT72	52585589	52586172	2154	4.36928	-1.22304	7.54547e-06	0.0119511	1	4	0	1	1	8	93	0.0373653	0	0.00790426	0.0115324	0.0668171	0.992574
ENSG00000185479	chr12	KRT6B	52446651	52447425	2282	-1.02942	4.12369	7.60249e-06	0.0119511	-1	1250	700	1375	721	422	384	11.0217	9.35775	10.2587	7.84849	3.3269	3.86849
ENSG00000205560	chr22	CPT1B	50568861	50569081	4102	-0.512704	3.82466	6.27729e-06	0.0119511	-1	894	452	1040	474	639	503	4.38527	3.36149	4.31663	2.87044	2.80252	2.81902
ENSG00000181652	chr7	ATG9B	151012209	151012450	6391	-0.593534	4.17933	9.96621e-06	0.0125335	-1	1337	584	1185	566	860	588	4.20937	2.78762	3.15687	2.19996	2.42088	2.11512
ENSG00000215252	chr15	GOLGA8B	34525207	34527834	7670	-0.524004	3.05137	9.702e-06	0.0125335	-1	532	302	539	303	344	287	1.39563	1.20116	1.19647	0.981326	0.806876	0.860225
ENSG00000145020	chr3	AMT	49416778	49417367	4561	-0.714736	1.89136	1.67016e-05	0.0190945	-1	280	130	234	117	166	104	1.23524	0.869506	0.8735	0.637224	0.654774	0.524202
ENSG00000250067	chr19	YJEFN3	19528861	19528991	2959	-0.756237	1.41238	3.89938e-05	0.0408655	-1	207	89	170	88	110	72	1.4076	0.917559	0.978162	0.738761	0.668792	0.559388
ENSG00000153291	chr6	SLC25A27	46652915	46653298	3288	-0.894355	0.0395853	4.43196e-05	0.0428741	-1	59	40	82	32	30	33	0.361056	0.371123	0.424609	0.24176	0.164147	0.230732
ENSG00000197261	chr6	C6orf141	49550646	49552095	2940	-0.446889	3.0389	6.83212e-05	0.0613719	0	461	285	596	296	358	303	3.15506	2.95724	3.45148	2.50098	2.19068	2.3693
ENSG00000075826	chr10	SEC31B	100486642	100487795	7938	-0.666001	1.70612	8.37538e-05	0.0676392	0	216	127	213	130	123	90	0.547516	0.48807	0.456852	0.406816	0.278765	0.26065
ENSG00000214021	chr3	TTLL3	9808086	9808138	10365	-0.468024	3.73478	8.6055e-05	0.0676392	0	854	412	947	439	626	484	1.65784	1.2126	1.55556	1.05211	1.08655	1.0735
ENSG00000131203	chr8	IDO1	39902275	39902448	3261	0.487959	1.91237	0.000131208	0.0970631	0	168	95	174	181	235	187	1.0366	0.888714	0.908459	1.37878	1.29646	1.31831
ENSG00000196689	chr17	TRPV1	3565444	3566987	4995	-0.579812	1.50064	0.000150994	0.101377	0	165	99	210	97	105	106	0.664665	0.604629	0.715798	0.482395	0.378179	0.487861
ENSG00000222009	chr1	BTBD19	44808482	44808906	3520	-0.501784	3.46596	0.000153162	0.101377	0	742	347	759	411	469	376	4.24146	3.00729	3.67118	2.90045	2.39703	2.45567
ENSG00000117616	chr1	RSRP1	25242237	25242705	6804	-0.364541	4.1682	0.000181945	0.107077	0	1059	598	1218	623	838	714	3.13174	2.68118	3.04782	2.27452	2.21576	2.41246
ENSG00000146094	chr5	DOK3	177501907	177503392	4821	-0.641356	1.63825	0.000187316	0.107077	0	208	91	238	109	122	99	0.868121	0.575829	0.840517	0.561637	0.455267	0.472089
ENSG00000250571	chr8	GLI4	143267433	143267484	3057	-0.478153	2.37065	0.000183502	0.107077	0	313	176	359	151	262	187	2.06017	1.75633	1.99943	1.22701	1.54188	1.40628
ENSG00000198467	chr9	TPM2	35681992	35682163	4047	-0.650065	2.33866	0.000201551	0.110205	0	388	149	341	170	211	158	1.92909	1.12316	1.43459	1.04347	0.937978	0.897531
ENSG00000132386	chr17	SERPINF1	1761959	1762113	3069	-0.62242	0.856262	0.000247668	0.129778	0	117	75	108	57	82	55	0.767085	0.74551	0.599148	0.461365	0.480685	0.411995
ENSG00000106404	chr7	CLDN15	101232092	101232515	2893	-0.462332	1.87499	0.000291257	0.146514	0	218	132	243	126	171	127	1.51622	1.39192	1.43009	1.0819	1.06339	1.00921
ENSG00000101104	chr20	PABPC1L	44910062	44910336	4984	-0.540586	2.35908	0.000347676	0.168168	0	352	162	346	189	216	167	1.42108	0.991576	1.18197	0.941998	0.779685	0.770307
ENSG00000171368	chr5	TPPP	659862	665296	6022	-0.594365	1.1017	0.000448964	0.209118	0	129	80	148	49	99	86	0.431026	0.405264	0.418435	0.202126	0.295759	0.328309
ENSG00000147162	chrX	OGT	71533083	71533336	9812	-0.29145	5.82065	0.000489855	0.220015	0	2922	2141	3645	2061	2718	2260	5.99207	6.65654	6.3248	5.21779	4.98351	5.29513
ENSG00000162772	chr1	ATF3	212565334	212565483	4040	-0.285098	7.75792	0.000623447	0.269988	0	12679	7851	12747	7967	10738	8389	63.1478	59.2834	53.7197	48.9869	47.8174	47.7369
ENSG00000176444	chr1	CLK2	155262868	155263400	3670	-0.342972	3.89384	0.000670178	0.269988	0	905	506	934	539	696	576	4.96177	4.20604	4.33299	3.64829	3.41183	3.60813
ENSG00000186352	chr4	ANKRD37	185396021	185396424	2580	-0.502793	2.12482	0.000684525	0.269988	0	268	185	250	128	229	146	2.09011	2.18747	1.64978	1.23241	1.59683	1.30094
ENSG00000254413	chr22	CHKB-CPT1B	50568869	50569081	5022	-0.3288	4.91299	0.000686991	0.269988	0	1804	958	2029	1045	1496	1172	7.22793	5.8194	6.87879	5.16899	5.35918	5.36508
ENSG00000140398	chr15	NEIL1	75346955	75347110	6938	-0.482984	2.26257	0.000774108	0.295005	0	317	150	323	149	240	165	0.919347	0.659548	0.792638	0.53348	0.62233	0.546733
ENSG00000100918	chr14	REC8	24171853	24172365	3844	-0.535813	2.32615	0.000946043	0.349925	0	343	153	346	191	217	152	1.79542	1.21422	1.5325	1.23429	1.01559	0.909046
ENSG00000105388	chr19	CEACAM5	41576273	41576338	3426	0.27223	5.09031	0.00104724	0.355948	0	1566	1028	1729	1486	2047	1638	9.19726	9.15366	8.5924	10.7745	10.7491	10.9914
ENSG00000114268	chr3	PFKFB4	48517684	48519806	6107	-0.341031	3.6839	0.00103131	0.355948	0	750	419	871	475	615	478	2.47108	2.09303	2.42827	1.93211	1.81172	1.79939
ENSG00000170049	chr17	KCNAB3	7921859	7923179	4580	-0.628284	0.582982	0.00100204	0.355948	0	102	49	99	52	57	49	0.448114	0.326377	0.368024	0.282036	0.223899	0.245955
ENSG00000213199	chr7	ASIC3	151048292	151049419	2748	-0.839896	-0.060507	0.00127442	0.421767	0	68	30	69	41	32	17	0.497905	0.333038	0.427503	0.370624	0.209497	0.142219
ENSG00000141497	chr17	ZMYND15	4740015	4740050	3303	-0.544525	1.21498	0.00136235	0.431922	0	145	72	168	87	96	73	0.883311	0.664987	0.86598	0.6543	0.522885	0.508089
ENSG00000268104	chrX	SLC6A14	116436622	116436757	4520	0.443725	2.30303	0.00137674	0.431922	0	179	150	252	208	294	280	0.796836	1.01238	0.949225	1.14312	1.17018	1.42412
ENSG00000272752	chr7	STAG3L5P-PVRIG2P-PILRB	100336104	100336337	3818	-0.318447	4.59655	0.00140814	0.431922	0	1448	790	1578	803	1288	920	7.6311	6.31219	7.03685	5.22451	6.06909	5.53959
ENSG00000118194	chr1	TNNT2	201359008	201359255	7259	-0.523851	1.03983	0.00145479	0.435605	0	115	77	143	77	78	73	0.318768	0.323596	0.335402	0.2635	0.193313	0.231191
ENSG00000137070	chr9	IL11RA	34650702	34652057	4271	-0.475441	1.2991	0.00155043	0.450779	0	151	83	164	73	119	90	0.71138	0.59284	0.653764	0.42458	0.501258	0.484438
ENSG00000167615	chr19	LENG8	54448887	54449310	6469	-0.420597	6.65089	0.00157715	0.450779	0	6986	2897	6750	3511	5103	3392	21.7293	13.6616	17.7653	13.4822	14.1916	12.0544
ENSG00000023839	chr10	ABCC2	99782732	99782877	6232	-0.61815	0.231783	0.00168809	0.46151	0	62	47	84	33	49	42	0.200179	0.23007	0.229487	0.131538	0.141453	0.154934
ENSG00000121716	chr7	PILRB	100352176	100352478	5764	-0.349434	4.36074	0.00168576	0.46151	0	1286	649	1346	678	1098	752	4.48922	3.43487	3.97583	2.92194	3.42706	2.9993
ENSG00000175265	chr15	GOLGA8A	34379068	34381613	6750	-0.349079	3.91531	0.00179645	0.480685	0	891	511	990	605	647	567	2.656	2.30944	2.49711	2.22648	1.72442	1.9311
ENSG00000204305	chr6	AGER	32180968	32181239	2077	-0.518791	1.96419	0.0022334	0.585151	0	278	120	249	145	175	119	2.69316	1.76252	2.04113	1.73419	1.51581	1.31715
ENSG00000183718	chr5	TRIM52	181254417	181254985	6562	-0.364572	2.46811	0.00231815	0.594961	0	301	204	366	196	293	182	0.922964	0.948382	0.949624	0.74197	0.803295	0.637618
ENSG00000163220	chr1	S100A9	153357854	153357881	577	0.382581	3.28823	0.00243376	0.612139	0	462	297	413	420	583	524	16.1109	15.7025	12.1866	18.0817	18.1776	20.8776
ENSG00000108465	chr17	CDK5RAP3	47967810	47967929	6070	-0.285128	6.03491	0.00251385	0.619885	0	3965	2160	4092	2391	3461	2397	13.1434	10.8556	11.4777	9.78492	10.2579	9.07831
ENSG00000164920	chr8	OSR2	98944403	98944823	2930	-0.483975	2.37859	0.00259172	0.626798	0	365	181	300	145	269	190	2.50657	1.88452	1.74325	1.22932	1.65169	1.49077
ENSG00000173559	chr2	NABP1	191678068	191678241	13806	-0.258638	5.84799	0.00273897	0.637876	0	3102	1980	3805	2243	2705	2287	4.52093	4.37509	4.69239	4.03578	3.52487	3.80824
ENSG00000188015	chr1	S100A3	153547329	153547846	955	-0.429463	1.88773	0.00273264	0.637876	0	237	115	245	127	166	139	4.99343	3.67353	4.36787	3.30344	3.12715	3.34609
ENSG00000172638	chr11	EFEMP2	65866441	65866712	5397	-0.680149	0.146287	0.00303031	0.692895	0	81	30	75	27	56	31	0.301986	0.169574	0.236601	0.124273	0.186672	0.132049
ENSG00000122644	chr7	ARL4A	12686856	12687043	3561	-0.345961	3.03566	0.00317207	0.712355	0	453	335	480	278	435	293	2.55965	2.86987	2.29497	1.93927	2.19766	1.89157
ENSG00000204681	chr6	GABBR1	29555629	29556350	8470	-0.26074	4.28335	0.00387583	0.85513	0	1076	650	1281	719	955	779	2.55613	2.3411	2.57497	2.10869	2.02845	2.11436
ENSG00000102760	chr13	RGCC	41457559	41457756	1032	-0.385241	3.21047	0.00410575	0.860566	0	631	302	544	323	424	360	12.3028	8.92722	8.97483	7.7748	7.39145	8.01952
ENSG00000183778	chr21	B3GALT5	39556442	39556510	14319	0.288039	5.19668	0.00408705	0.860566	0	1407	1141	2094	1636	2115	1822	1.97713	2.43087	2.48984	2.83816	2.6573	2.92524
ENSG00000241404	chr6	EGFL8	32164583	32164657	2621	-0.503107	2.35706	0.00408211	0.860566	0	379	145	329	173	246	165	2.90955	1.68768	2.13715	1.63963	1.68854	1.44725
ENSG00000132680	chr1	KIAA0907	155913043	155914320	5635	-0.236855	4.98936	0.00445142	0.902921	0	1711	1089	2057	1205	1621	1222	6.10957	5.89553	6.21509	5.31202	5.17527	4.98543
ENSG00000135763	chr1	URB2	229626234	229626356	6001	0.276234	4.19992	0.00442257	0.902921	0	755	563	1016	819	1040	918	2.5315	2.86203	2.88255	3.39021	3.11784	3.51678
ENSG00000070669	chr7	ASNS	97852118	97852468	4455	-0.239408	5.62885	0.00481069	0.960306	0	2648	1865	2950	1772	2592	1959	11.9598	12.7709	11.2741	9.88058	10.4672	10.1091
ENSG00000142102	chr11	ATHL1	289135	289239	5260	-0.390439	2.6305	0.00500484	0.968321	0	414	194	383	204	316	223	1.58369	1.12514	1.23971	0.963409	1.0808	0.974641
ENSG00000254469	chr11	RP11-849H4.2	71865509	71865854	3651	0.548122	0.347448	0.00493094	0.968321	0	41	28	73	55	80	68	0.225957	0.233957	0.340422	0.374211	0.394205	0.428176
ENSG00000000003	chrX	TSPAN6	100627109	100629986	4535	0.046369	5.25292	0.582779	1	0	1868	1264	2120	1571	2050	1738	8.28808	8.50274	7.95913	8.60528	8.13243	8.81045
ENSG00000000419	chr20	DPM1	50934867	50935236	1207	0.0150941	5.05022	0.867948	1	0	1622	1135	1843	1379	1792	1439	27.0395	28.6865	25.9971	28.3807	26.71	27.4081
ENSG00000000457	chr1	SCYL3	169849631	169853772	6883	-0.0410276	3.13762	0.719772	1	0	433	283	540	366	452	377	1.2658	1.25429	1.33574	1.3209	1.18142	1.25918
ENSG00000000460	chr1	C1orf112	169662007	169662523	5967	-0.00529498	3.72344	0.972614	1	0	630	438	790	577	684	555	2.12441	2.23927	2.25412	2.40207	2.06226	2.13827
ENSG00000000971	chr1	CFH	196651878	196652175	8144	0.0278177	7.044	0.737851	1	0	6109	4540	7621	5587	7040	5796	15.0934	17.0062	15.9324	17.0415	15.5517	16.3612
ENSG00000001036	chr6	FUCA2	143494811	143495847	2793	0.0416388	6.55302	0.591178	1	0	4600	3059	5346	3888	5112	4195	33.1391	33.4116	32.5885	34.5797	32.9279	34.5292
ENSG00000001084	chr6	GCLC	53497341	53498967	8463	0.0142544	6.52177	0.864332	1	0	4317	3164	5302	3795	4894	4087	10.2639	11.4052	10.6665	11.1392	10.4036	11.1021
ENSG00000001167	chr6	NFYA	41072945	41073084	3811	0.131203	5.04359	0.135599	1	0	1437	1090	1881	1409	1877	1492	7.58704	8.72523	8.40343	9.18414	8.86072	9.00027
ENSG00000001460	chr1	STPG1	24356999	24358619	8511	0.0305446	4.70004	0.720568	1	0	1245	861	1502	1080	1426	1132	2.94336	3.08611	3.00467	3.15217	3.01427	3.05768
ENSG00000001461	chr1	NIPAL3	24415794	24415904	9404	0.0599255	7.13442	0.448032	1	0	6460	4600	8305	5688	7842	6383	13.8221	14.9223	15.0361	15.025	15.0023	15.6041
ENSG00000001497	chrX	LAS1L	65512582	65512901	5589	-0.0823089	5.25077	0.314955	1	0	1941	1311	2238	1474	2126	1552	6.98788	7.15579	6.81762	6.55133	6.84341	6.38386
ENSG00000001617	chr3	SEMA3F	50155045	50155147	4826	-0.0422609	7.40864	0.6512	1	0	9335	4970	10352	6495	9884	7036	38.9208	31.4165	36.5211	33.4317	36.8459	33.5169
ENSG00000001629	chr7	ANKIB1	92246234	92246519	7130	0.0819612	7.09535	0.392459	1	0	5636	4737	8209	5732	7597	6165	15.9051	20.2676	19.6023	19.9702	19.1689	19.8778
ENSG00000001630	chr7	CYP51A1	92112151	92113843	4074	0.0794319	7.06189	0.350989	1	0	5963	4489	7750	5745	7126	6086	29.4509	33.6138	32.3883	35.0296	31.4679	34.3429
ENSG00000001631	chr7	KRIT1	92198969	92200804	6204	-0.00286216	5.141	0.976445	1	0	1582	1232	2130	1457	1822	1586	5.13085	6.05798	5.84541	5.83383	5.28348	5.87702
ENSG00000002016	chr12	RAD52	912077	913452	4190	0.0402107	1.89363	0.766371	1	0	164	102	252	151	214	153	0.787561	0.742635	1.02398	0.895219	0.918847	0.839466
ENSG00000002330	chr11	BAD	64269830	64270337	1708	-0.0398913	5.42405	0.762202	1	0	2596	1151	2500	1545	2665	1745	30.5824	20.5578	24.9206	22.4702	28.0707	23.4873
ENSG00000002549	chr4	LAP3	17577192	17577567	3785	0.0102451	5.7724	0.9031	1	0	2655	1822	3168	2294	3014	2299	14.1141	14.6849	14.2504	15.0555	14.3259	13.9636
ENSG00000002586	chrX	CD99	2691179	2691427	3284	-0.0248019	8.10276	0.776946	1	0	15376	8551	15240	11107	15251	11540	94.2095	79.4334	79.0112	84.0156	83.5485	80.7845
ENSG00000002587	chr4	HS3ST1	11393150	11400113	8166	0.142944	6.29893	0.157042	1	0	4079	2057	4628	3201	4756	3569	10.0508	7.68447	9.64919	9.73739	10.4779	10.0476
ENSG00000002726	chr7	AOC1	150824627	150824963	3824	-0.0605013	0.721905	0.743718	1	0	84	53	94	49	87	83	0.441993	0.422812	0.418521	0.318306	0.409303	0.498983
ENSG00000002822	chr7	MAD1L1	1815793	1816228	7230	-0.13395	4.55621	0.244677	1	0	1405	721	1361	828	1407	915	3.91014	3.04219	3.20499	2.84484	3.50106	2.90943
ENSG00000002834	chr17	LASP1	38869859	38870258	7061	0.0323634	8.90224	0.672383	1	0	24070	15064	27724	18854	27944	20741	68.5905	65.0824	66.8493	66.329	71.1977	67.5288
ENSG00000002919	chr17	SNX11	48103357	48103389	3606	0.0524194	4.49987	0.543928	1	0	1104	740	1270	917	1284	997	6.16024	6.2603	5.99632	6.31699	6.40594	6.35616
ENSG00000003056	chr12	M6PR	8940363	8940869	3777	-0.0271499	6.70606	0.728497	1	0	5036	3625	6080	4117	5703	4547	26.8283	29.2786	27.4071	27.077	27.1644	27.676
ENSG00000003096	chrX	KLHL13	117897813	117899395	6983	0.0536962	2.73117	0.667087	1	0	299	225	385	260	396	282	0.861556	0.982946	0.938697	0.924906	1.02023	0.928395
ENSG00000003137	chr2	CYP26B1	72129238	72132619	5015	-0.00812892	3.25683	0.982671	1	0	494	277	589	398	501	415	1.98203	1.68499	1.99964	1.97142	1.79726	1.9024
ENSG00000003147	chr7	ICA1	8113184	8114044	4891	0.0932035	3.83642	0.320426	1	0	708	440	796	620	776	639	2.91266	2.74438	2.77091	3.14891	2.85435	3.00351
ENSG00000003249	chr16	DBNDD1	90004865	90006492	4791	0.0775656	3.2924	0.539863	1	0	522	246	598	411	594	392	2.19229	1.56638	2.12511	2.13099	2.23051	1.88099
ENSG00000003393	chr2	ALS2	201700554	201701889	10384	-0.0118939	5.19001	0.897965	1	0	1580	1329	2197	1476	1986	1579	3.06159	3.90436	3.60224	3.53092	3.44079	3.49577
ENSG00000003400	chr2	CASP10	201182881	201183308	7598	0.133959	4.94156	0.167017	1	0	1327	941	1886	1271	1665	1506	3.5142	3.77815	4.22619	4.1554	3.94238	4.55671
ENSG00000003402	chr2	CFLAR	201116104	201116481	22529	0.0811297	7.41598	0.370242	1	0	7685	5340	10518	7273	8802	8110	6.86367	7.23084	7.94874	8.01933	7.02883	8.2757
ENSG00000003436	chr2	TFPI	187464230	187467042	11714	0.0219041	7.40224	0.807882	1	0	7497	6012	9883	6974	8961	7638	12.8776	15.6568	14.3645	14.7891	13.7624	14.9899
ENSG00000003509	chr2	NDUFAF7	37231631	37231760	3651	-0.0756389	2.88255	0.52246	1	0	343	273	435	313	362	311	1.89033	2.28108	2.02854	2.1296	1.78378	1.95828
ENSG00000003756	chr3	RBM5	50088908	50089029	10368	-0.0684317	6.13693	0.395468	1	0	3498	2422	4187	2780	3658	3074	6.78858	7.12637	6.87567	6.66064	6.34735	6.81608
ENSG00000003989	chr8	SLC7A2	17497088	17497237	7905	0.403601	2.99986	0.0365619	1	0	239	216	532	402	407	429	0.608346	0.833568	1.14582	1.26325	0.926267	1.24762
ENSG00000004059	chr7	ARF5	127588345	127588565	1871	-0.0572282	7.07597	0.539396	1	0	7599	4171	7723	4976	7922	5632	81.7216	68.0073	70.278	66.0652	76.1736	69.2013
ENSG00000004142	chr17	POLDIP2	28347177	28348231	2121	-0.0318503	6.48382	0.713828	1	0	4818	2779	5222	3581	5164	3606	45.7068	39.9703	41.9182	41.9401	43.8015	39.0851
ENSG00000004399	chr3	PLXND1	129555175	129556428	9738	0.176504	0.340266	0.418031	1	0	48	29	87	41	82	58	0.0991804	0.0908484	0.15211	0.104588	0.151491	0.136925
ENSG00000004455	chr1	AK2	33007984	33010833	5683	-0.0073133	6.72997	0.923313	1	0	5219	3591	6104	4293	5878	4540	18.4784	19.2764	18.2871	18.765	18.6078	18.3655
ENSG00000004478	chr12	FKBP4	2794953	2795244	5180	0.00367507	6.46315	0.96512	1	0	4561	2862	4966	3555	4984	3753	17.7168	16.855	16.3224	17.0481	17.3098	16.6561
ENSG00000004487	chr1	KDM1A	23019448	23019947	5435	0.0132355	7.48738	0.861247	1	0	8873	5867	10397	7298	9930	7807	32.8492	32.9311	32.5698	33.3557	32.8695	33.0225
ENSG00000004534	chr3	RBM6	49940007	49940225	7302	-0.0477914	6.04018	0.565232	1	0	3174	2283	3916	2708	3431	2811	8.7462	9.53791	9.13078	9.21241	8.45323	8.85003
ENSG00000004660	chr17	CAMKK1	3860315	3862283	7424	-0.149353	1.64335	0.314004	1	0	176	91	193	109	177	122	0.477012	0.373932	0.442615	0.364716	0.428923	0.377787
ENSG00000004700	chr12	RECQL	21468911	21470346	3778	-0.0234553	5.88227	0.806887	1	0	2593	2180	3487	2414	3086	2590	13.81	17.6029	15.7144	15.8724	14.6953	15.7603
ENSG00000004766	chr7	CCDC132	93232340	93232500	9454	0.0557551	4.5987	0.556557	1	0	1114	837	1361	972	1305	1139	2.37096	2.70084	2.45103	2.55398	2.48335	2.76971
ENSG00000004777	chr19	ARHGAP33	35774532	35774816	5260	-0.287437	1.97667	0.0558459	1	0	226	125	256	126	234	133	0.864524	0.724959	0.828631	0.595047	0.800338	0.581288
ENSG00000004779	chr16	NDUFAB1	23581002	23581173	1600	0.0498329	5.17575	0.575944	1	0	1857	1070	2118	1433	2167	1535	23.3532	20.4011	22.5379	22.2481	24.3659	22.0554
ENSG00000004799	chr7	PDK4	95583499	95585781	4519	-0.175561	-0.243862	0.576804	1	0	32	24	65	30	36	38	0.142483	0.162016	0.244894	0.164909	0.143319	0.193316
ENSG00000004864	chr7	SLC25A13	96120220	96121377	3710	0.0522937	5.35234	0.555167	1	0	1841	1421	2331	1669	2299	1806	9.98468	11.6845	10.6973	11.175	11.1483	11.191
ENSG00000004866	chr7	ST7	116953238	116953691	6742	0.00429465	4.74914	0.972614	1	0	1337	917	1496	1109	1494	1133	3.99022	4.14925	3.77789	4.0861	3.98663	3.86337
ENSG00000004897	chr17	CDC27	47117703	47121017	6824	0.0261172	6.53236	0.778823	1	0	4019	3269	5519	3861	4925	4130	11.8504	14.6139	13.7698	14.0549	12.9841	13.9135
ENSG00000004961	chrX	HCCS	11111301	11111460	2335	0.0172803	5.0525	0.846022	1	0	1657	1119	1834	1346	1845	1442	14.2787	14.6195	13.3727	14.3194	14.2152	14.1972
ENSG00000004975	chr17	DVL2	7225341	7226313	5350	-0.0690108	4.94751	0.46356	1	0	1634	938	1926	1130	1764	1312	6.14543	5.34858	6.12928	5.24676	5.93183	5.63775
ENSG00000005001	chr16	PRSS22	2852727	2853329	2387	-0.0980314	7.13672	0.412091	1	0	8466	3838	8674	4979	8207	5885	71.3642	49.0503	61.8691	51.8151	61.8551	56.6787
ENSG00000005007	chr19	UPF1	18831938	18832440	8600	0.00849838	7.08552	0.917453	1	0	6955	4100	8225	5219	7903	5903	16.2725	14.5437	16.2834	15.0749	16.5324	15.7797
ENSG00000005020	chr7	SKAP2	26667062	26669656	5520	-1.45676e-05	5.9383	0.999107	1	0	2757	2170	3634	2535	3173	2758	10.0497	11.9925	11.2086	11.4079	10.3413	11.4863
ENSG00000005022	chrX	SLC25A5	119468400	119468626	1500	-0.0255443	8.43728	0.75157	1	0	18657	10917	19859	13406	19606	14894	250.268	222.025	225.41	222.011	235.148	228.268
ENSG00000005059	chr4	CCDC109B	109560205	109560436	3566	-0.0854677	3.11714	0.413322	1	0	430	305	512	324	506	342	2.42628	2.6092	2.44453	2.25699	2.55278	2.20481
ENSG00000005073	chr7	HOXA11	27181510	27183028	2307	-0.0880159	3.01161	0.476139	1	0	456	269	434	270	451	366	3.97715	3.55708	3.20294	2.90725	3.517	3.6472
ENSG00000005075	chr7	POLR2J	102473118	102473684	1355	-0.0116352	5.09453	0.911574	1	0	1934	1043	1865	1258	1973	1519	28.7191	23.482	23.434	23.0626	26.1958	25.7718
ENSG00000005100	chr17	DHX33	5440912	5444513	5872	0.0747536	5.30486	0.446888	1	0	1659	1383	2331	1597	2215	1815	5.68479	7.18498	6.7587	6.75593	6.78627	7.10585
ENSG00000005156	chr17	LIG3	34980494	34980622	12919	-0.0210125	4.39613	0.807071	1	0	985	739	1239	831	1158	911	1.53413	1.74504	1.63286	1.59786	1.61259	1.62112
ENSG00000005175	chr12	RPAP3	47661249	47663590	5381	0.0182129	4.75149	0.863559	1	0	1218	974	1524	1078	1442	1231	4.55448	5.52186	4.82202	4.97648	4.8211	5.25921
ENSG00000005187	chr16	ACSM3	20610243	20610310	7822	0.189466	-0.251531	0.499144	1	0	41	30	33	31	41	46	0.105468	0.117002	0.0718295	0.0984487	0.0942996	0.135197
ENSG00000005189	chr16	AC004381.6	20806429	20806490	4114	0.0164446	2.6006	0.926343	1	0	313	198	330	231	360	255	1.53086	1.46822	1.3657	1.39481	1.57428	1.42496
ENSG00000005194	chr16	CIAPIN1	57428169	57429280	3509	-0.0315684	5.42261	0.701692	1	0	2245	1400	2454	1647	2413	1848	12.8732	12.1712	11.9069	11.6594	12.3714	12.1072
ENSG00000005206	chr19	SPPL2B	2328615	2328721	7130	-0.154712	4.29114	0.277169	1	0	1170	505	1312	693	1159	744	3.3018	2.16068	3.13293	2.4144	2.9244	2.39888
ENSG00000005238	chr9	FAM214B	35104112	35105374	6409	-0.0108097	5.67305	0.91453	1	0	2686	1510	3106	1911	2835	2328	8.43277	7.18747	8.25122	7.4069	7.95804	8.35061
ENSG00000005243	chr17	COPZ2	48026167	48026475	1851	-0.149421	3.25564	0.188357	1	0	556	321	527	349	534	377	6.04398	5.29039	4.84743	4.68366	5.19013	4.68231
ENSG00000005302	chrX	MSL3	11758159	11758365	6496	-0.0223022	4.07204	0.814801	1	0	788	613	952	714	901	692	2.44081	2.87875	2.49516	2.73035	2.4953	2.44898
ENSG00000005339	chr16	CREBBP	3725054	3729874	15068	0.0127472	6.67747	0.891625	1	0	4487	3308	6674	3940	5739	4630	5.99176	6.69729	7.54115	6.49541	6.85211	7.06401
ENSG00000005436	chr2	GCFC2	75652000	75652187	5465	-0.0371799	3.20598	0.735343	1	0	413	330	561	370	478	408	1.5206	1.8421	1.74775	1.68181	1.57355	1.71631
ENSG00000005448	chr2	WDR54	74421678	74421816	2860	-0.09958	5.16795	0.312093	1	0	2077	1153	2008	1368	2055	1425	14.6125	12.2985	11.9538	11.8819	12.9268	11.4545
ENSG00000005469	chr7	CROT	87345681	87345767	4979	0.0285236	5.8019	0.728947	1	0	2639	1847	3277	2275	3006	2520	10.6648	11.3165	11.2058	11.3503	10.8615	11.6355
ENSG00000005483	chr7	KMT2E	105014179	105014535	9233	0.0281384	6.24873	0.779043	1	0	3172	2655	4730	3128	4086	3415	6.91265	8.77225	8.72218	8.4157	7.96158	8.50303
ENSG00000005486	chr7	RHBDD2	75842602	75842749	2441	-0.0278964	5.8256	0.813523	1	0	3270	1589	3335	2012	3498	2389	26.9547	19.8584	23.2614	20.4751	25.7808	22.4996
ENSG00000005700	chr6	IBTK	82169983	82171556	8722	0.0759316	7.20108	0.412673	1	0	6249	5096	8672	6250	7893	6727	14.4161	17.8239	16.9282	17.8004	16.2806	17.7309
ENSG00000005801	chr11	ZNF195	3339261	3339822	5709	0.0489827	3.94158	0.613921	1	0	740	501	877	624	797	733	2.60811	2.67711	2.61545	2.71513	2.51155	2.95168
ENSG00000005810	chr13	MYCBP2	77044655	77045493	15945	0.208946	6.16819	0.141418	1	0	2386	2490	4447	3054	3991	3613	3.01093	4.76392	4.74842	4.75785	4.50299	5.20918
ENSG00000005812	chr13	FBXL3	76992598	76992951	7082	0.0543444	5.92616	0.548301	1	0	2678	2084	3588	2532	3258	2776	7.60867	8.97699	8.62588	8.88125	8.27635	9.01134
ENSG00000005882	chr17	PDK2	50094737	50094898	5481	-0.125377	2.84298	0.395325	1	0	433	198	432	235	413	307	1.58958	1.10203	1.34193	1.06506	1.35561	1.28767
ENSG00000005884	chr17	ITGA3	50055968	50056016	9802	-0.02556	10.621	0.75516	1	0	82965	47845	95520	60673	90490	66829	170.308	148.906	165.915	153.761	166.085	156.739
ENSG00000005889	chrX	ZFX	24149173	24149253	9037	0.0966768	4.76835	0.339868	1	0	1140	939	1600	1119	1484	1292	2.53825	3.16979	3.01441	3.0759	2.95429	3.28673
ENSG00000005893	chrX	LAMP2	120427827	120428626	5526	0.0136811	7.64656	0.874953	1	0	8919	6994	11987	7938	10994	9024	32.4758	38.6104	36.9323	35.6834	35.7922	37.5417
ENSG00000006007	chr16	GDE1	19501689	19503617	4416	0.00126699	6.88157	0.987129	1	0	5896	3835	6873	4755	6467	5154	26.8647	26.4927	26.4987	26.7478	26.3462	26.8313
ENSG00000006015	chr19	C19orf60	18588685	18588900	3370	0.00627526	3.30447	0.976911	1	0	672	225	513	329	690	378	4.0123	2.03677	2.59176	2.42511	3.68352	2.57862
ENSG00000006025	chr17	OSBPL7	47807372	47808399	6572	-0.13945	5.11435	0.149406	1	0	1974	1045	2160	1305	1898	1390	6.04371	4.85074	5.59581	4.93264	5.19568	4.86231
ENSG00000006042	chr17	TMEM98	32927910	32928237	5187	-0.0443781	4.76152	0.629896	1	0	1432	824	1657	1075	1493	1142	5.55496	4.84619	5.43893	5.14824	5.1783	5.06146
ENSG00000006062	chr17	MAP3K14	45263121	45264800	5852	-0.115252	4.84279	0.207148	1	0	1517	902	1822	1039	1611	1196	5.21598	4.7021	5.30092	4.41039	4.95262	4.69843
ENSG00000006118	chr11	TMEM132A	60924463	60924733	7271	-0.0281683	7.00604	0.824873	1	0	7480	3399	7863	4619	8097	5230	20.6996	14.2609	18.412	15.7805	20.0343	16.5361
ENSG00000006125	chr17	AP2B1	35578046	35578121	7587	0.0512255	9.51184	0.525356	1	0	32682	24840	42934	30270	40710	32160	86.6748	99.8782	96.347	99.108	96.5327	97.4477
ENSG00000006194	chr16	ZNF263	3263743	3265768	9329	-0.028379	5.14887	0.728718	1	0	1777	1161	2110	1396	1993	1499	3.83272	3.79653	3.85083	3.71721	3.8434	3.69396
ENSG00000006210	chr16	CX3CL1	57372458	57372638	5983	0.158276	-0.0714299	0.475166	1	0	41	29	51	42	49	42	0.137886	0.147866	0.14513	0.17438	0.14734	0.161382
ENSG00000006282	chr17	SPATA20	50543058	50543535	5361	-0.111619	5.61274	0.287391	1	0	2783	1442	3043	1745	2870	1983	10.4453	8.20557	9.66414	8.08567	9.63118	8.50359
ENSG00000006327	chr16	TNFRSF12A	3018445	3018536	1848	-0.0201877	7.77852	0.82213	1	0	11816	6508	13228	8340	12883	9284	128.654	107.432	121.871	112.106	125.418	115.494
ENSG00000006432	chr14	MAP3K9	70722526	70730864	12386	0.167215	7.52306	0.0850129	1	0	7530	5722	11304	7716	10140	9056	12.2326	14.0931	15.5385	15.4749	14.7282	16.8086
ENSG00000006451	chr7	RALA	39623483	39623825	3665	0.0459265	6.68858	0.553797	1	0	4909	3373	5994	4275	5639	4606	26.9509	28.0758	27.8452	28.9753	27.6804	28.8919
ENSG00000006453	chr7	BAIAP2L1	98291651	98293596	4798	-0.022411	7.32563	0.773896	1	0	8085	5094	9725	6516	8743	6835	33.9058	32.3883	34.5093	33.7355	32.7826	32.7494
ENSG00000006459	chr7	KDM7A	140084746	140091188	9430	0.0186609	5.115	0.864602	1	0	1457	1199	2179	1417	1741	1645	3.10887	3.87879	3.93416	3.73271	3.32147	4.01033
ENSG00000006468	chr7	ETV1	13891228	13896087	9616	0.220003	1.03677	0.184768	1	0	86	69	105	92	105	102	0.179953	0.218899	0.18591	0.237662	0.196444	0.243855
ENSG00000006530	chr7	AGK	141551189	141551434	6547	0.0154356	4.92594	0.874276	1	0	1418	1064	1734	1225	1719	1303	4.35801	4.95779	4.50935	4.64793	4.72364	4.57539
ENSG00000006534	chr11	ALDH3B1	68008578	68008692	6626	-0.0134367	7.09258	0.891204	1	0	7487	3991	8089	5133	8260	5666	22.7358	18.3747	20.785	19.2436	22.4271	19.6585
ENSG00000006555	chr1	TTC22	54779712	54781779	6055	0.106543	4.50137	0.225836	1	0	1086	702	1285	914	1377	984	3.60886	3.53681	3.61323	3.74972	4.09132	3.736
ENSG00000006576	chr7	PHTF2	77798792	77798971	8646	-0.0682829	5.45522	0.505998	1	0	1898	1642	2712	1694	2265	1970	4.41708	5.79358	5.34049	4.86703	4.71299	5.23813
ENSG00000006607	chr2	FARP2	241356243	241356388	14413	0.0994982	5.83884	0.274431	1	0	2446	1896	3423	2394	3160	2644	3.41473	4.01304	4.04352	4.12606	3.94436	4.21728
ENSG00000006625	chr7	GGCT	30496621	30497235	1905	0.0264264	5.35402	0.748439	1	0	2072	1317	2309	1677	2326	1735	21.8851	21.0902	20.6365	21.8678	21.9664	20.9378
ENSG00000006634	chr7	DBF4	87876216	87876778	4583	-0.105317	4.7652	0.306807	1	0	1253	1064	1574	993	1544	1123	5.50118	7.08241	5.84739	5.38227	6.06095	5.6332
ENSG00000006652	chr7	IFRD1	112422968	112423203	7489	-0.02021	4.93279	0.820554	1	0	1475	1018	1833	1198	1595	1402	3.96299	4.1468	4.16721	3.97374	3.8316	4.30378
ENSG00000006695	chr17	COX10	14069496	14069648	3172	-0.0364197	3.86949	0.698837	1	0	687	532	838	551	843	616	4.35791	5.11644	4.49798	4.31504	4.78121	4.4645
ENSG00000006704	chr7	GTF2IRD1	74453790	74454176	6498	-0.0947871	5.71202	0.305606	1	0	2812	1670	3190	1908	3113	2093	8.70743	7.84018	8.3583	7.29399	8.61872	7.40483
ENSG00000006712	chr19	PAF1	39385852	39386403	2668	-0.102829	5.90404	0.216308	1	0	3257	1979	3499	2252	3301	2495	24.5633	22.6282	22.3288	20.9676	22.2589	21.4986
ENSG00000006715	chr7	VPS41	38722963	38726326	7801	0.0117689	6.17109	0.899767	1	0	3194	2545	4282	2968	3944	3121	8.23833	9.95237	9.34552	9.45105	9.09558	9.19749
ENSG00000006744	chr17	ELAC2	12992391	12993045	6345	-0.00339539	5.72329	0.969391	1	0	2693	1673	3108	2066	3077	2222	8.54002	8.04366	8.33981	8.08844	8.72448	8.05078
ENSG00000006747	chr7	SCIN	12570577	12570985	5047	0.0721008	0.0522375	0.797366	1	0	42	37	57	40	61	41	0.167444	0.223644	0.192286	0.196876	0.21744	0.186757
ENSG00000006756	chrX	ARSD	2903970	2907632	7030	0.0590355	4.84366	0.472909	1	0	1389	908	1667	1192	1596	1273	3.97559	3.94021	4.03726	4.21199	4.08433	4.16293
ENSG00000006757	chrX	PNPLA4	7898247	7900817	3441	0.0249207	4.21783	0.785199	1	0	927	610	1049	739	1024	838	5.42062	5.40797	5.19036	5.3349	5.35376	5.59867
ENSG00000006831	chr12	ADIPOR2	1688574	1688717	5878	0.0416362	7.02816	0.624084	1	0	5845	4541	7572	5322	7166	5874	20.0083	23.5674	21.9325	22.4911	21.9326	22.9736
ENSG00000006837	chr5	CDKL3	134286350	134286559	3057	-0.0941618	0.482931	0.638871	1	0	64	48	85	48	69	65	0.421249	0.478999	0.473402	0.390043	0.406067	0.488814
ENSG00000007047	chr19	MARK4	45079288	45079377	6668	-0.0840627	5.61048	0.3542	1	0	2651	1505	2994	1832	2805	1993	7.9996	6.88541	7.64475	6.8249	7.568	6.87128
ENSG00000007080	chr19	CCDC124	17933016	17933048	1660	-0.0876517	5.49911	0.514579	1	0	2830	1217	2645	1625	2749	1790	34.303	22.3651	27.1284	24.3171	29.7927	24.7897
ENSG00000007168	chr17	PAFAH1B1	2593210	2593330	8127	0.0424587	7.51832	0.589982	1	0	8514	6065	10822	7589	9972	8211	21.0794	22.7662	22.6717	23.1964	22.0747	23.2269
ENSG00000007202	chr17	KIAA0100	28614440	28615246	9235	0.0583574	7.62864	0.46792	1	0	8921	6496	11900	8023	11233	8820	19.4371	21.4584	21.939	21.5807	21.8828	21.9562
ENSG00000007255	chr19	TRAPPC6A	45162928	45163223	933	-0.0528324	3.04969	0.658952	1	0	464	263	454	307	502	325	10.0067	8.5993	8.28478	8.17378	9.67978	8.00806
ENSG00000007341	chr1	ST7L	112523518	112526111	8111	0.0477749	3.63412	0.639581	1	0	568	422	716	515	665	562	1.40906	1.58718	1.50295	1.57724	1.475	1.5929
ENSG00000007376	chr16	RPUSD1	784974	786377	2769	-0.112417	4.11776	0.422269	1	0	1079	486	1006	639	1069	634	7.84066	5.3543	6.1856	5.7325	6.94542	5.26371
ENSG00000007384	chr16	RHBDF1	58059	58759	4914	-0.0711381	5.2838	0.563819	1	0	2297	1060	2381	1443	2358	1531	9.40546	6.58052	8.24957	7.29453	8.63281	7.16252
ENSG00000007392	chr16	LUC7L	188969	190135	6176	-0.1952	3.92201	0.0440667	1	0	870	498	913	571	780	608	2.83443	2.45986	2.51693	2.29665	2.27212	2.26319
ENSG00000007516	chr16	BAIAP3	1333601	1333749	6143	-0.402061	0.619914	0.0778317	1	0	108	38	96	46	90	44	0.353751	0.188709	0.266071	0.186013	0.263576	0.164664
ENSG00000007520	chr16	TSR3	1349240	1349608	1243	0.047117	4.77185	0.74168	1	0	1723	685	1441	1115	1629	1125	27.8913	16.8116	19.7378	22.2828	23.5773	20.8069
ENSG00000007541	chr16	PIGQ	566995	567075	6869	-0.0857954	4.96816	0.555518	1	0	1920	799	1940	1093	1945	1237	5.62422	3.54848	4.80856	3.95269	5.09413	4.14001
ENSG00000007545	chr16	CRAMP1L	1612325	1612422	8373	-0.0415481	5.0268	0.63013	1	0	1538	1096	2025	1238	1803	1428	3.69598	3.99318	4.11766	3.67287	3.87399	3.92078
ENSG00000007866	chr6	TEAD3	35473597	35475157	3046	-0.00767953	5.87315	0.944314	1	0	3095	1667	3666	2257	3340	2551	20.4449	16.6953	20.4913	18.4064	19.727	19.2533
ENSG00000007923	chr1	DNAJC11	6634168	6635700	5083	-0.070629	5.87831	0.403004	1	0	3059	1882	3595	2177	3349	2490	12.1091	11.2951	12.0416	10.6391	11.8533	11.2617
ENSG00000007944	chr6	MYLIP	16129125	16129409	3033	-0.0749892	3.28197	0.465323	1	0	475	345	572	355	520	437	3.1512	3.47005	3.21093	2.90752	3.08443	3.31234
ENSG00000007968	chr1	E2F2	23506430	23510148	5457	-0.0418913	2.57331	0.727428	1	0	307	190	349	202	363	252	1.13198	1.06216	1.08888	0.919525	1.19673	1.06163
ENSG00000008018	chr6	PSMB1	170535117	170535405	2256	-0.0224346	6.96952	0.778223	1	0	6594	4113	7035	5074	6766	5407	58.8118	55.6172	53.0923	55.8699	53.9556	55.0989
ENSG00000008083	chr6	JARID2	15246296	15246584	6015	0.0396622	5.77831	0.631815	1	0	2552	1763	3332	2226	3136	2378	8.53688	8.94141	9.4314	9.19297	9.37959	9.0887
ENSG00000008086	chrX	CDKL5	18425583	18425695	15642	0.136278	5.0003	0.261234	1	0	1217	1121	1915	1390	1661	1560	1.5655	2.18626	2.08441	2.20744	1.91039	2.29276
ENSG00000008128	chr1	CDK11A	1702730	1702999	4701	-0.259707	3.67831	0.0124284	1	0	724	478	739	464	610	535	3.09886	3.10189	2.67646	2.45185	2.33444	2.61631
ENSG00000008130	chr1	NADK	1751232	1753060	5570	-0.038171	5.15568	0.701285	1	0	1977	1041	2130	1378	2036	1490	7.14177	5.70144	6.51075	6.14554	6.57607	6.14974
ENSG00000008256	chr7	CYTH3	6161776	6165016	5808	0.0244988	5.79845	0.768732	1	0	2573	1847	3345	2271	3081	2437	8.91389	9.70129	9.80565	9.71308	9.54352	9.64616
ENSG00000008282	chr7	SYPL1	106090503	106091939	2794	0.0518899	7.62776	0.5035	1	0	9257	6519	11520	8080	10861	8977	66.665	71.1777	70.1993	71.8375	69.9338	73.8636
ENSG00000008283	chr17	CYB561	63432304	63434594	5320	0.0131502	6.36082	0.872853	1	0	4215	2618	4702	3243	4798	3482	15.9419	15.0123	15.048	15.1426	16.2253	15.0468
ENSG00000008294	chr17	SPAG9	50962174	50966387	11963	0.0457887	7.1504	0.635493	1	0	6013	4819	8834	6032	7412	6468	10.1136	12.2887	12.5726	12.5253	11.1465	12.4296
ENSG00000008300	chr3	CELSR3	48636469	48638232	13873	-0.0100715	3.89577	0.95055	1	0	675	446	1012	590	810	654	0.979011	0.980739	1.24199	1.05645	1.05041	1.08376
ENSG00000008311	chr7	AASS	122075647	122076607	4591	0.0733392	3.54997	0.503794	1	0	502	385	717	510	609	533	2.20014	2.55825	2.659	2.75949	2.38646	2.66898
ENSG00000008323	chr12	PLEKHG6	6310436	6310515	4260	-0.0562888	4.55572	0.591355	1	0	1324	698	1384	906	1380	935	6.25364	4.99845	5.53138	5.28305	5.82791	5.04577
ENSG00000008324	chr3	SS18L2	42581840	42581958	1301	-0.008369	3.25742	0.935685	1	0	508	321	507	389	514	414	7.85671	7.52691	6.63495	7.42743	7.10771	7.31558
ENSG00000008382	chr19	MPND	4343527	4343600	2049	-0.047983	3.44471	0.663196	1	0	594	333	635	424	633	433	5.83309	4.95783	5.27641	5.14032	5.55783	4.85816
ENSG00000008394	chr12	MGST1	16347142	16347184	7440	0.0428738	6.51099	0.595258	1	0	4306	3061	5219	3851	4908	4044	11.6454	12.551	11.9432	12.8578	11.8679	12.4958
ENSG00000008405	chr12	CRY1	106991364	106992001	5062	-0.0306416	4.47035	0.73381	1	0	1061	751	1333	905	1155	970	4.21743	4.52592	4.48348	4.44112	4.10491	4.4053
ENSG00000008441	chr19	NFIX	12995608	12995864	6302	0.0350142	4.63593	0.702953	1	0	1311	726	1452	999	1459	1048	4.1858	3.51437	3.92279	3.9378	4.16505	3.82304
ENSG00000008513	chr8	ST3GAL1	133454848	133459937	8729	0.0373878	6.21275	0.66103	1	0	3370	2404	4571	3002	4014	3392	7.76819	8.40154	8.91566	8.54304	8.27287	8.9334
ENSG00000008516	chr16	MMP25	3046681	3047016	4126	-0.143429	0.197907	0.546743	1	0	62	27	76	42	65	39	0.302355	0.199629	0.313611	0.252864	0.283418	0.217301
ENSG00000008517	chr16	IL32	3065297	3065494	3209	0.0980569	4.75108	0.266096	1	0	1375	781	1534	1135	1543	1186	8.62159	7.42456	8.13884	8.78602	8.65047	8.49651
ENSG00000008710	chr16	PKD1	2088710	2090194	18532	-0.0465398	4.91121	0.689272	1	0	1636	827	1937	1145	1803	1196	1.7763	1.36136	1.77957	1.53479	1.75032	1.48366
ENSG00000008735	chr22	MAPK8IP2	50600685	50600883	5901	0.448534	-0.0279366	0.0400193	1	0	48	21	43	38	65	48	0.16367	0.108563	0.124065	0.159965	0.198167	0.187
ENSG00000008838	chr17	MED24	40019097	40019645	6962	-0.0101503	5.96078	0.913402	1	0	3205	1910	3764	2333	3777	2594	9.26293	8.36929	9.20497	8.32429	9.76015	8.56567
ENSG00000008853	chr8	RHOBTB2	22987417	22987563	6580	-0.0581429	7.04222	0.493393	1	0	6944	4143	7995	4920	7737	5434	21.2343	19.2078	20.6871	18.574	21.1539	18.9854
ENSG00000008869	chr2	HEATR5B	36968383	36968601	8206	0.0387295	4.96252	0.683552	1	0	1366	1041	1922	1287	1644	1433	3.34945	3.86998	3.98776	3.89595	3.60424	4.01458
ENSG00000008952	chr3	SEC62	169966635	169966858	7928	0.0138664	6.91221	0.877892	1	0	5376	4259	7089	5049	6343	5333	13.6443	16.3883	15.224	15.8201	14.3938	15.4644
ENSG00000008988	chr8	RPS20	56067295	56068530	3002	-0.00236738	9.0078	0.977185	1	0	27829	16465	28177	20537	28507	22459	186.527	167.317	159.805	169.939	170.838	171.991
ENSG00000009307	chr1	CSDE1	114716913	114718216	5778	0.0165531	9.35774	0.840709	1	0	29775	23035	38221	27041	35744	28710	103.688	121.619	112.624	116.255	111.293	114.23
ENSG00000009335	chr7	UBE3C	157138913	157139338	9220	0.0521475	7.58912	0.511658	1	0	8842	6452	11227	7987	10538	8640	19.2963	21.3478	20.7319	21.5188	20.5623	21.5431
ENSG00000009413	chr6	REV3L	111299028	111300156	12425	-0.0140216	4.21287	0.915017	1	0	724	676	1207	727	938	880	1.17246	1.65974	1.65393	1.45346	1.35816	1.62822
ENSG00000009780	chr1	FAM76A	27725979	27726161	4034	-0.0473754	2.7087	0.698405	1	0	333	219	376	246	324	314	1.66097	1.65614	1.58693	1.51484	1.44495	1.78945
ENSG00000009830	chr14	POMT2	77274956	77277481	10012	-0.0168526	4.30791	0.849984	1	0	1022	640	1140	749	1143	852	2.05392	1.95006	1.93861	1.85835	2.05385	1.95634
ENSG00000009844	chr6	VTA1	142147162	142147399	7262	0.0258845	5.77191	0.782248	1	0	2445	1940	3156	2292	2916	2415	6.77449	8.14957	7.39925	7.84015	7.22395	7.64516
ENSG00000009950	chr7	MLXIPL	73593194	73593983	4815	-0.23109	-0.190851	0.390156	1	0	58	17	53	25	55	27	0.242374	0.107706	0.187407	0.128976	0.205499	0.128912
ENSG00000009954	chr7	BAZ1B	73440398	73441693	7053	0.00600538	7.23498	0.943767	1	0	6918	5210	8916	6169	8026	6702	19.7361	22.5348	21.523	21.7274	20.4724	21.8452
ENSG00000010017	chr6	RANBP9	13621498	13622492	3347	-0.0174749	6.10032	0.837548	1	0	3145	2430	4064	2790	3686	2974	18.9069	22.1483	20.6731	20.7069	19.8127	20.4273
ENSG00000010030	chr6	ETV7	36354642	36354687	1823	0.117529	1.75836	0.474554	1	0	167	105	178	111	220	157	1.84325	1.75708	1.66242	1.51252	2.1711	1.97988
ENSG00000010072	chr1	SPRTN	231337104	231338604	5906	0.0993338	4.00717	0.32725	1	0	698	545	926	704	918	681	2.37802	2.81509	2.66947	2.96105	2.79636	2.65081
ENSG00000010165	chr1	METTL13	171781664	171781795	3827	-0.00480892	4.55308	0.972617	1	0	1286	683	1374	873	1377	1022	6.7614	5.44442	6.11273	5.66659	6.4732	6.13929
ENSG00000010219	chr12	DYRK4	4562204	4562283	7054	-0.0777258	3.35153	0.446108	1	0	551	336	582	405	539	429	1.5717	1.45309	1.40474	1.42622	1.37467	1.39813
ENSG00000010244	chr17	ZNF207	32350117	32350326	15834	0.00171772	7.72064	0.982663	1	0	10270	6992	12390	8430	11639	9255	13.0507	13.471	13.3226	13.2252	13.2242	13.4373
ENSG00000010256	chr3	UQCRC1	48599002	48599192	3236	-0.0666939	7.48693	0.484418	1	0	10129	5338	10713	6660	10446	7435	62.9814	50.3222	56.365	51.1248	58.0744	52.82
ENSG00000010270	chr7	STARD3NL	38178222	38178420	4348	0.0555139	5.40646	0.519219	1	0	1958	1455	2392	1791	2338	1858	9.06103	10.2085	9.36653	10.2323	9.67383	9.82385
ENSG00000010278	chr12	CD9	6199715	6200072	3299	0.0236145	8.60637	0.766151	1	0	20589	12343	21501	15749	21657	17185	125.576	114.137	110.964	118.587	118.103	119.755
ENSG00000010292	chr12	NCAPD2	6493356	6493547	6487	-0.0138412	7.53609	0.863259	1	0	8578	6338	11289	7272	10452	8004	26.607	29.8056	29.6291	27.8469	28.9867	28.3654
ENSG00000010295	chr12	IFFO1	6538375	6538622	5203	-0.0228477	0.438954	1	1	0	83	27	79	55	82	44	0.32098	0.158307	0.258512	0.262588	0.283533	0.194413
ENSG00000010310	chr19	GIPR	45668244	45668298	4736	-0.312475	2.04765	0.0225936	1	0	251	130	262	140	222	148	1.06639	0.837377	0.941882	0.734315	0.843305	0.718415
ENSG00000010318	chr3	PHF7	52410561	52411247	3463	0.0450496	1.41203	0.795498	1	0	126	89	147	112	143	114	0.732103	0.784019	0.722723	0.8034	0.742894	0.756795
ENSG00000010322	chr3	NISCH	52455118	52455153	9161	-0.0199588	6.04704	0.838176	1	0	3503	1924	4098	2534	3898	2752	7.69399	6.40695	7.61616	6.87116	7.65495	6.90607
ENSG00000010361	chr19	FUZ	49806869	49807374	2950	-0.0703879	2.40554	0.628295	1	0	298	148	321	182	316	220	2.03258	1.53048	1.85264	1.53255	1.92712	1.71446
ENSG00000010404	chrX	IDS	149476990	149483218	9292	-0.0168761	6.84855	0.835355	1	0	5374	3955	6938	4544	6186	5160	11.637	12.9845	12.7125	12.1477	11.9769	12.7663
ENSG00000010438	chr9	PRSS3	33750466	33750727	1664	-0.0143812	5.67204	0.88588	1	0	2831	1509	2943	1998	2984	2103	34.2327	27.6646	30.1123	29.8269	32.2618	29.0544
ENSG00000010539	chr16	ZNF200	3222325	3224613	7498	0.0295826	3.33227	0.775026	1	0	483	330	584	423	565	420	1.29615	1.34263	1.32609	1.4014	1.35565	1.28774
ENSG00000010610	chr12	CD4	6786858	6787005	4583	-0.0106322	-0.0304016	1	1	0	34	32	67	43	45	41	0.149274	0.213005	0.248904	0.233069	0.176647	0.205665
ENSG00000010626	chr12	LRRC23	6873569	6873781	3054	-0.0730893	2.83062	0.489419	1	0	352	236	435	274	387	298	2.31915	2.35739	2.42509	2.22868	2.27974	2.24323
ENSG00000010704	chr6	HFE	26087281	26087516	5675	0.0159421	5.01356	0.844822	1	0	1548	1019	1980	1311	1752	1437	5.48857	5.47769	5.94027	5.73856	5.55408	5.82125
ENSG00000010803	chr1	SCMH1	41027200	41028319	4447	-0.0457977	4.55844	0.584838	1	0	1160	795	1407	921	1304	997	5.24862	5.45367	5.38684	5.14468	5.27538	5.15411
ENSG00000010810	chr6	FYN	111660332	111661947	7411	-0.0397951	5.13914	0.627288	1	0	1779	1198	2028	1423	1930	1471	4.83007	4.93139	4.65906	4.76974	4.68516	4.56312
ENSG00000010818	chr6	HIVEP2	142751467	142753931	9774	0.195597	6.38326	0.211787	1	0	2908	2559	5652	3858	3963	4331	5.98655	7.98706	9.84548	9.80519	7.2945	10.1869
ENSG00000011007	chr1	TCEB3	23743155	23743578	5391	0.0610297	6.49683	0.44097	1	0	4175	2914	5378	3728	5036	4032	15.5827	16.4896	16.9847	17.178	16.8058	17.194
ENSG00000011009	chr1	LYPLA2	23790970	23791250	2196	-0.0671546	6.26742	0.485039	1	0	4353	2271	4626	2924	4370	3209	39.8851	31.5482	35.8658	33.0759	35.8008	33.5941
ENSG00000011021	chr1	CLCN6	11806096	11806349	6938	-0.0112501	3.58961	0.924589	1	0	597	372	740	441	694	534	1.73139	1.63568	1.81595	1.57896	1.79957	1.76943
ENSG00000011028	chr17	MRC2	62627401	62627920	6860	0.0642332	2.06616	0.658998	1	0	231	106	241	151	263	179	0.677551	0.47138	0.598136	0.546788	0.689724	0.599866
ENSG00000011052	chr17	NME2	51153590	51153662	1241	-0.057305	8.49323	0.553702	1	0	20847	11000	20248	13468	21010	14979	338.007	270.402	277.79	269.586	304.578	277.483
ENSG00000011105	chr12	TSPAN9	3077355	3077453	5714	-0.0291379	3.93425	0.76428	1	0	811	481	884	587	875	644	2.85585	2.56799	2.63402	2.5519	2.75494	2.59102
ENSG00000011114	chr14	BTBD7	93237550	93243088	11333	0.0800827	6.09169	0.44262	1	0	2782	2336	4181	2798	3632	3256	4.93931	6.28807	6.28119	6.13295	5.7656	6.60488
ENSG00000011132	chr19	APBA3	3750819	3751097	5556	0.0883942	3.33334	0.54181	1	0	570	252	573	379	668	408	2.06427	1.38365	1.7559	1.69451	2.16301	1.6882
ENSG00000011143	chr17	MKS1	58205437	58206170	4078	0.0657128	3.11871	0.55126	1	0	454	259	481	335	521	379	2.24008	1.9375	2.00819	2.04063	2.29844	2.13657
ENSG00000011198	chr3	ABHD5	43690113	43690202	3172	-0.0641812	3.88432	0.501087	1	0	717	518	875	586	755	652	4.54821	4.98179	4.69658	4.58913	4.28211	4.72542
ENSG00000011201	chrX	KAL1	8528874	8533053	7132	0.120938	2.78083	0.357049	1	0	269	235	415	308	375	302	0.758919	1.00518	0.990703	1.07277	0.94594	0.973467
ENSG00000011243	chr19	AKAP8L	15380048	15380430	5081	-0.12125	5.81387	0.179642	1	0	3187	1795	3310	2127	3147	2248	12.6208	10.7772	11.0914	10.3988	11.1427	10.1712
ENSG00000011258	chr17	MBTD1	51177425	51180694	7201	0.0430947	4.13296	0.715545	1	0	719	642	1040	722	936	802	2.00905	2.71977	2.45894	2.49064	2.33844	2.5604
ENSG00000011260	chr17	UTP18	51260528	51260926	2721	0.0803722	4.69657	0.347949	1	0	1238	856	1432	1071	1444	1177	9.15475	9.59698	8.96028	9.77749	9.54734	9.94428
ENSG00000011275	chr7	RNF216	5620047	5623179	7619	0.0382586	5.66401	0.634705	1	0	2534	1591	2940	2027	2892	2229	6.69211	6.37032	6.56986	6.60879	6.82879	6.7257
ENSG00000011295	chr17	TTC19	15999380	16000032	5966	-0.036296	5.55725	0.649061	1	0	2370	1577	2750	1867	2565	2023	7.99318	8.06376	7.84795	7.77369	7.73478	7.7954
ENSG00000011304	chr19	PTBP1	797075	797505	6883	0.0261423	8.53536	0.752849	1	0	19068	11133	22138	14427	22079	15866	55.7419	49.3428	54.7605	52.0672	57.7092	52.9926
ENSG00000011347	chr11	SYT7	61515313	61518731	5953	0.0364166	1.69987	0.78507	1	0	183	87	179	128	187	137	0.618542	0.445833	0.511946	0.534122	0.565131	0.529067
ENSG00000011376	chr3	LARS2	45388506	45388680	5393	-0.0233348	5.27481	0.772596	1	0	1930	1286	2270	1547	2173	1621	7.20081	7.27444	7.16642	7.12568	7.24891	6.91
ENSG00000011405	chr11	PIK3C2A	17077730	17077922	9204	0.156139	6.36634	0.210626	1	0	2985	2908	4983	3524	4465	4017	6.52562	9.63845	9.21767	9.51099	8.72747	10.0335
ENSG00000011422	chr19	PLAUR	43646095	43646548	4457	0.0332299	8.64904	0.73383	1	0	21724	11019	24323	16381	21465	18363	98.0734	75.4204	92.9141	91.2986	86.6427	94.7167
ENSG00000011426	chr7	ANLN	36389806	36390044	6012	-0.0190131	9.02903	0.840625	1	0	22658	19435	30852	21196	28169	22613	75.8328	98.6177	87.3718	87.5792	84.2939	86.4699
ENSG00000011451	chr19	WIZ	15419980	15423235	7965	0.0102194	5.80715	0.918327	1	0	3047	1557	3397	2157	3384	2327	7.69735	5.96337	7.26134	6.72714	7.64343	6.71639
ENSG00000011454	chr9	RABGAP1	122940833	122940897	9162	-2.62549e-05	6.50864	0.999329	1	0	4170	3169	5400	3796	4817	3979	9.15799	10.5517	10.0348	10.2921	9.45867	9.98411
ENSG00000011478	chr19	QPCTL	45692483	45692910	2396	-0.150334	3.63881	0.143474	1	0	696	405	745	443	700	503	5.8449	5.15653	5.29391	4.59286	5.25599	4.82622
ENSG00000011485	chr19	PPP5C	46346994	46347217	7059	-0.0356024	5.86181	0.668304	1	0	3037	1847	3440	2280	3300	2425	8.65677	7.98202	8.29702	8.02339	8.41036	7.89758
ENSG00000011523	chr2	CEP68	65056366	65056524	8623	0.0670381	3.39928	0.556271	1	0	485	372	573	408	609	481	1.13172	1.31605	1.13137	1.17535	1.27058	1.28237
ENSG00000011566	chr2	MAP4K3	39249266	39250705	6067	0.0681875	5.5553	0.496908	1	0	2001	1693	2677	2006	2532	2114	6.63632	8.51279	7.51244	8.2134	7.50816	8.01044
ENSG00000011638	chr16	TMEM159	21158377	21158746	2558	0.0409081	5.83044	0.618202	1	0	2706	1854	3335	2327	3054	2605	21.2854	22.1105	22.1974	22.5976	21.4789	23.4117
ENSG00000012048	chr17	BRCA1	43044295	43045802	8802	-0.0226175	5.35825	0.83135	1	0	1717	1552	2462	1735	2239	1668	3.92503	5.37898	4.76227	4.89648	4.57632	4.35653
ENSG00000012061	chr19	ERCC1	45407333	45409725	5576	-0.128617	6.38507	0.157568	1	0	4766	2559	5113	3123	4602	3414	17.1983	14.0003	15.6121	13.9128	14.848	14.0756
ENSG00000012124	chr19	CD22	35319261	35319432	6159	0.0438338	1.18785	0.810329	1	0	124	68	118	97	133	86	0.405103	0.336812	0.326196	0.391226	0.388495	0.321007
ENSG00000012171	chr3	SEMA3B	50267558	50267769	5768	-0.0662313	7.34002	0.607688	1	0	9799	4441	9577	5727	10230	6402	34.183	23.4879	28.269	24.6643	31.9076	25.5162
ENSG00000012174	chrX	MBTPS2	21839636	21839809	8927	0.0380108	5.20468	0.68306	1	0	1647	1276	2164	1436	2054	1699	3.71229	4.36048	4.12723	3.99591	4.13941	4.37536
ENSG00000012211	chrX	PRICKLE3	49175264	49176265	3194	-0.0236237	3.78238	0.841334	1	0	735	405	829	531	832	543	4.63027	3.8682	4.41903	4.12977	4.68632	3.90832
ENSG00000012232	chr8	EXTL3	28600469	28600714	13220	0.0345457	7.22961	0.659568	1	0	7048	4808	9115	5989	8415	6711	10.7273	11.0949	11.739	11.2535	11.4516	11.6703
ENSG00000012660	chr6	ELOVL5	53267398	53269270	3813	-0.00542768	5.80037	0.948857	1	0	2572	1916	3340	2291	2995	2418	13.5725	15.3291	14.9137	14.9254	14.131	14.5786
ENSG00000012779	chr10	ALOX5	45374176	45374429	3730	-0.0100647	5.06561	0.92428	1	0	1875	1002	1883	1322	1961	1374	10.1146	8.19498	8.59505	8.80418	9.45828	8.46844
ENSG00000012817	chrY	KDM5D	19703865	19706345	9463	-0.0832754	4.59034	0.366392	1	0	1114	829	1548	938	1282	1024	2.3687	2.67248	2.78515	2.4623	2.43727	2.48769
ENSG00000012822	chr12	CALCOCO1	53708517	53712121	8898	-0.0608181	6.16437	0.450192	1	0	3775	2307	4269	2771	3975	3030	8.53648	7.90942	8.16847	7.73589	8.0369	7.82845
ENSG00000012963	chr14	UBR7	93207056	93207441	3694	0.0798152	5.20959	0.344638	1	0	1702	1239	2092	1549	2063	1657	9.27079	10.2321	9.6421	10.4165	10.0472	10.3122
ENSG00000012983	chr14	MAP4K5	50418501	50420106	7620	0.0438727	6.17313	0.624197	1	0	3221	2471	4257	3071	3799	3243	8.50531	9.89252	9.51164	10.0113	8.96929	9.78403
ENSG00000013016	chr2	EHD3	31234337	31234848	4636	-0.00126333	1.86652	1	1	0	187	104	221	121	212	170	0.811619	0.684351	0.811626	0.648348	0.82269	0.843007
ENSG00000013275	chr19	PSMC4	39971005	39971238	2387	-0.0381281	5.87405	0.64138	1	0	3044	1878	3474	2250	3254	2551	25.6594	24.0012	24.779	23.4151	24.525	24.5688
ENSG00000013288	chr4	MAN2B2	6575175	6575348	8898	-0.00935245	6.23417	0.922166	1	0	3937	2223	4623	2887	4413	3188	8.90281	7.62143	8.84583	8.05973	8.92247	8.23667
ENSG00000013306	chr17	SLC25A39	44319625	44320116	3526	-0.0723709	6.83392	0.473758	1	0	6457	3297	7000	4196	6670	4717	36.8471	28.525	33.8005	29.561	34.032	30.7545
ENSG00000013364	chr16	MVP	29820394	29820510	6141	-0.0739226	8.46098	0.413507	1	0	19534	10612	21419	12970	20317	14779	64.0039	52.7166	59.3837	52.4647	59.5202	55.3263
ENSG00000013374	chr7	NUB1	151341699	151341846	5411	-0.00224607	6.8226	0.976561	1	0	5511	3825	6545	4680	6201	4810	20.4931	21.5647	20.5939	21.485	20.6171	20.4359
ENSG00000013375	chr6	PGM3	83161150	83161242	7335	0.0768746	5.73553	0.382519	1	0	2347	1806	3106	2177	2979	2432	6.43824	7.51116	7.20955	7.37267	7.30658	7.62235
ENSG00000013392	chr6	RWDD2A	83193379	83193443	3744	0.038026	1.45113	0.778203	1	0	131	84	160	114	142	122	0.704028	0.684436	0.727597	0.756372	0.682333	0.749117
ENSG00000013441	chr2	CLK1	200853009	200853449	5170	-0.177	6.017	0.0312659	1	0	3276	2391	3927	2444	3337	2657	12.7499	14.1084	12.9323	11.7429	11.6121	11.8148
ENSG00000013503	chr12	POLR3B	106357658	106357951	4858	0.0431402	3.87257	0.7183	1	0	696	538	755	584	780	690	2.88274	3.37842	2.64604	2.98622	2.88856	3.26526
ENSG00000013523	chr14	ANGEL1	76787243	76789388	5349	0.0478153	3.95013	0.605643	1	0	736	489	917	623	904	658	2.7686	2.78885	2.9188	2.89322	3.04046	2.828
ENSG00000013561	chr5	RNF14	141958328	141958425	4987	0.0196842	5.28006	0.817535	1	0	1833	1281	2316	1545	2077	1794	7.39567	7.83608	7.9069	7.69583	7.49274	8.27006
ENSG00000013563	chrX	DNASE1L1	154401238	154402841	4130	-0.0512819	4.89188	0.576782	1	0	1608	919	1752	1109	1693	1266	7.83412	6.7882	7.22256	6.67034	7.3748	7.04708
ENSG00000013573	chr12	DDX11	31073845	31074091	8374	-0.16172	4.55615	0.0916755	1	0	1365	760	1381	891	1277	923	3.27985	2.76866	2.80781	2.64308	2.74348	2.53393
ENSG00000013583	chr12	HEBP1	12974864	12975479	3442	-0.0149179	4.27372	0.872596	1	0	1016	617	1103	773	1102	801	5.93933	5.46844	5.45596	5.57872	5.75989	5.34992
ENSG00000013588	chr12	GPRC5A	12890782	12891664	8440	0.102097	11.6871	0.17185	1	0	152240	104761	191574	137447	186723	149838	362.945	378.657	386.457	404.538	398.015	408.136
ENSG00000013619	chrX	MAMLD1	150361422	150361699	5958	0.1515	2.20303	0.216027	1	0	226	122	267	183	275	211	0.763242	0.624667	0.762988	0.762986	0.830378	0.814156
ENSG00000013810	chr4	TACC3	1721490	1721643	6528	-0.0707543	6.66782	0.429351	1	0	5567	3140	6093	3855	5943	4088	17.1591	14.6737	15.8912	14.6693	16.3783	14.3965
ENSG00000014123	chr6	UFL1	96521595	96521950	4539	0.0806437	5.64774	0.413225	1	0	2124	1788	2857	2137	2745	2248	9.41561	12.017	10.7166	11.6953	10.8799	11.3858
ENSG00000014138	chr11	POLA2	65261762	65262371	5726	-0.0160364	4.6095	0.852074	1	0	1254	795	1402	925	1417	1044	4.40657	4.2355	4.16873	4.01288	4.45207	4.19155
ENSG00000014164	chr8	ZC3H3	143437655	143438087	3731	-0.0539374	3.78606	0.658083	1	0	771	405	818	524	849	522	4.15799	3.31146	3.7328	3.48877	4.09379	3.21641
ENSG00000014216	chr11	CAPN1	65180566	65180645	7553	-0.0467888	9.56925	0.615523	1	0	41901	22657	45589	27869	45075	31903	111.624	91.5107	102.766	91.6575	107.364	97.1041
ENSG00000014257	chr3	ACPP	132317367	132317576	4193	-0.155742	1.25125	0.352937	1	0	113	73	164	78	127	103	0.54226	0.531113	0.665926	0.4621	0.544907	0.564726
ENSG00000014641	chr2	MDH1	63588609	63589046	4990	-0.0199898	6.68489	0.794953	1	0	5223	3423	5902	4134	5684	4381	21.0607	20.9264	20.1375	20.5796	20.4926	20.1836
ENSG00000014824	chr4	SLC30A9	41990472	41990760	7225	0.018514	6.36191	0.829914	1	0	3768	2860	4789	3351	4439	3677	10.4937	12.0758	11.2853	11.5213	11.0533	11.6999
ENSG00000014914	chr1	MTMR11	149928651	149929317	4591	0.0196637	3.72509	0.825652	1	0	655	404	798	533	712	596	2.8707	2.6845	2.95939	2.88394	2.79008	2.98445
ENSG00000014919	chr10	COX15	99711844	99713479	4177	0.0310687	5.19996	0.726349	1	0	1715	1273	2085	1521	2059	1576	8.26141	9.29722	8.49862	9.04547	8.8682	8.67396
ENSG00000015133	chr14	CCDC88C	91271323	91273653	12426	0.0716602	4.87177	0.42339	1	0	1377	875	1809	1146	1679	1348	2.22975	2.14816	2.47864	2.29097	2.43088	2.49393
ENSG00000015153	chr12	YAF2	42157104	42160826	10839	0.154105	2.80198	0.207986	1	0	283	231	408	290	379	342	0.525353	0.650148	0.640882	0.664622	0.629062	0.725375
ENSG00000015171	chr10	ZMYND11	134465	134786	5300	0.0602409	5.93894	0.528988	1	0	2620	2143	3624	2629	3325	2707	9.94672	12.3349	11.6418	12.322	11.2865	11.7419
ENSG00000015475	chr22	BID	17734138	17735591	4446	0.111885	4.88683	0.189111	1	0	1473	873	1681	1250	1649	1356	6.66634	5.9901	6.43732	6.98404	6.6726	7.01158
ENSG00000015479	chr5	MATR3	139273752	139274161	14675	-0.00659649	7.95358	0.940501	1	0	10922	9003	14645	10067	13359	10863	14.9754	18.7154	16.991	17.0407	16.3772	17.0176
ENSG00000015532	chr17	XYLT2	50346092	50346275	5472	0.0207962	5.61499	0.835298	1	0	2653	1433	2835	1824	3019	2083	9.75541	7.98894	8.82092	8.28028	9.92569	8.75122
ENSG00000015676	chr7	NUDCD3	44379121	44386121	10113	-0.0535133	6.89252	0.495789	1	0	6112	3915	7029	4631	6785	4860	12.1607	11.8098	11.8337	11.3753	12.0702	11.048
ENSG00000016082	chr5	ISL1	51383391	51383699	2882	-0.0743226	1.30468	0.631791	1	0	128	79	144	93	152	86	0.893656	0.836223	0.850698	0.801595	0.94884	0.686009
ENSG00000016402	chr6	IL20RA	136999971	137002355	4730	0.0595294	2.86819	0.610707	1	0	343	245	409	312	424	295	1.45911	1.58013	1.47221	1.63855	1.61268	1.43379
ENSG00000016602	chr1	CLCA4	86547078	86547278	3447	0.084115	4.26035	0.433768	1	0	938	678	952	765	1074	895	5.4754	6.00036	4.70222	5.51298	5.6054	5.96908
ENSG00000016864	chr3	GLT8D1	52694485	52695035	3916	0.0115551	5.44657	0.891182	1	0	2125	1444	2532	1782	2468	1837	10.9187	11.249	11.0085	11.304	11.3383	10.7843
ENSG00000017260	chr3	ATP2C1	130850595	130850928	8533	0.0207465	7.44372	0.803937	1	0	8021	6041	10083	7315	9308	7636	18.9139	21.5971	20.1185	21.2951	19.6245	20.5726
ENSG00000017483	chrX	SLC38A5	48458537	48459034	4014	-0.075607	3.05753	0.564783	1	0	492	236	482	317	453	352	2.46628	1.79359	2.04445	1.96177	2.03032	2.016
ENSG00000017797	chr18	RALBP1	9475009	9475176	4979	0.0422736	6.8377	0.584591	1	0	5393	3757	6703	4684	6357	5068	21.7943	23.0191	22.921	23.369	22.9696	23.4002
ENSG00000018189	chr4	RUFY3	70704204	70704348	8070	-0.0242159	3.56844	0.829179	1	0	529	455	667	517	608	495	1.31897	1.71999	1.40721	1.59141	1.35542	1.41012
ENSG00000018236	chr12	CNTN1	40692442	40692592	7492	0.0926136	2.93209	0.444917	1	0	333	263	432	339	387	354	0.894336	1.0709	0.981732	1.124	0.929302	1.08625
ENSG00000018408	chr3	WWTR1	149517235	149520989	8413	0.100571	6.36366	0.246054	1	0	3671	2670	4844	3544	4368	3844	8.77986	9.68165	9.80303	10.4643	9.34061	10.5041
ENSG00000018510	chr2	AGPS	177392644	177393049	8197	0.0521988	6.75246	0.585949	1	0	4544	3743	6534	4550	5735	4883	11.1542	13.9301	13.5716	13.7887	12.587	13.6949
ENSG00000018610	chrX	CXorf56	119538149	119539789	2606	0.0200459	4.14291	0.827549	1	0	862	575	1028	743	990	733	6.6556	6.73105	6.71623	7.0824	6.83446	6.46629
ENSG00000018699	chr2	TTC27	32628032	32628133	3185	0.0153413	4.30708	0.87782	1	0	904	675	1180	784	1101	876	5.71101	6.46522	6.30782	6.11467	6.21901	6.32296
ENSG00000019102	chr11	VSIG2	124747472	124747667	1432	0.0195851	4.16413	0.859189	1	0	1013	505	1012	662	1069	789	14.2338	10.7581	12.0322	11.4837	13.4301	12.6666
ENSG00000019144	chr11	PHLDB1	118606440	118606672	21722	-0.0406338	6.19247	0.663102	1	0	3897	2181	4507	2850	4287	2945	3.60981	3.06299	3.5326	3.2592	3.55056	3.11682
ENSG00000019169	chr2	MARCO	118942166	118942397	2079	-0.015728	2.09755	0.928392	1	0	248	127	226	156	239	192	2.40022	1.86354	1.85081	1.86396	2.06817	2.12311
ENSG00000019186	chr20	CYP24A1	54153449	54154761	3972	0.0496013	0.254737	0.814473	1	0	56	39	64	54	57	51	0.283683	0.299533	0.274333	0.337715	0.258172	0.29518
ENSG00000019485	chr11	PRDM11	45095806	45095901	13954	0.12644	2.39035	0.288732	1	0	262	147	296	205	314	238	0.377796	0.321372	0.36116	0.36494	0.404832	0.392106
ENSG00000019549	chr8	SNAI2	48917690	48918988	2282	0.0573079	6.72096	0.465132	1	0	4920	3435	6202	4294	6128	4564	43.3814	45.9198	46.2725	46.7426	48.3111	45.9786
ENSG00000019582	chr5	CD74	150401637	150402250	3184	-0.0682525	3.78509	0.564855	1	0	788	404	810	520	821	539	4.97975	3.87077	4.33131	4.05692	4.63889	3.89172
ENSG00000019995	chr10	ZRANB1	124942123	124943307	5993	0.0290193	5.86064	0.747426	1	0	2615	2005	3428	2444	3064	2599	8.77974	10.2061	9.73876	10.1303	9.19789	9.96983
ENSG00000020129	chr1	NCDN	35557473	35557883	4917	-0.0691752	4.68784	0.561923	1	0	1410	729	1646	881	1580	1075	5.76997	4.5229	5.6995	4.45084	5.78097	5.02613
ENSG00000020181	chr8	GPR124	37784191	37784330	7061	-0.0516121	0.600197	0.841271	1	0	73	41	99	62	82	57	0.208023	0.177136	0.238713	0.218118	0.208925	0.185581
ENSG00000020256	chr20	ZFP64	52051663	52052132	6997	-0.00521506	3.59334	0.957309	1	0	587	391	723	450	713	516	1.68803	1.70472	1.75927	1.5976	1.83325	1.69537
ENSG00000020426	chr14	MNAT1	60734742	60734951	3865	0.0220926	4.73316	0.802093	1	0	1256	887	1561	1133	1451	1125	6.53875	7.00105	6.87639	7.28193	6.75401	6.69158
ENSG00000020577	chr14	SAMD4A	54567097	54567338	12170	0.0230155	6.2029	0.797735	1	0	3330	2349	4691	3134	3859	3258	5.50564	5.88819	6.56269	6.39698	5.70463	6.15441
ENSG00000020922	chr11	MRE11A	94415578	94420181	7689	0.003916	4.98581	0.977156	1	0	1465	1131	1807	1288	1685	1416	3.83373	4.48727	4.00125	4.16114	3.94252	4.23369
ENSG00000021355	chr6	SERPINB1	2832332	2834012	3094	0.103661	6.92995	0.195738	1	0	5818	3851	6883	5231	6523	5685	37.8362	37.9702	37.876	41.9982	37.9289	42.2412
ENSG00000021574	chr2	SPAST	32063611	32064246	5213	0.0695431	4.05498	0.515991	1	0	714	583	963	694	875	778	2.75591	3.41169	3.14518	3.30703	3.0197	3.43097
ENSG00000021762	chr11	OSBPL5	3087116	3088343	7466	-0.0372924	4.58728	0.726624	1	0	1355	708	1395	925	1420	970	3.65179	2.89291	3.18122	3.07766	3.42172	2.98682
ENSG00000021776	chr15	AQR	34851782	34857106	13528	0.0468842	6.23739	0.600589	1	0	3317	2576	4510	3191	4046	3364	4.93363	5.809	5.6761	5.85949	5.38066	5.71673
ENSG00000021826	chr2	CPS1	210477682	210477766	10444	-0.020928	5.35939	0.820789	1	0	1810	1473	2491	1683	2189	1770	3.48711	4.30254	4.06082	4.00298	3.7707	3.89612
ENSG00000022267	chrX	FHL1	136147400	136147628	4945	-0.0122676	4.16808	0.91386	1	0	867	554	1142	687	1002	798	3.52783	3.41769	3.93194	3.45109	3.6454	3.7099
ENSG00000022277	chr20	RTFDC1	56468585	56468766	4063	-0.0354472	5.99256	0.655161	1	0	3247	2122	3686	2503	3534	2711	16.0801	15.9326	15.446	15.3031	15.6482	15.3394
ENSG00000022567	chr8	SLC45A4	141207166	141212556	8608	0.0985533	4.85107	0.305284	1	0	1433	827	1709	1082	1743	1344	3.34964	2.93084	3.38023	3.12242	3.64283	3.58941
ENSG00000022840	chr12	RNF10	120533480	120533621	5911	0.0143437	7.44815	0.852947	1	0	8692	5647	10150	7004	10082	7383	29.5878	29.1438	29.2356	29.4341	30.6852	28.7143
ENSG00000022976	chr14	ZNF839	102317377	102317666	5590	-0.0645844	2.98732	0.571634	1	0	428	242	473	315	429	328	1.54059	1.32067	1.44064	1.3998	1.38067	1.34892
ENSG00000023041	chr10	ZDHHC6	112430300	112430907	2404	0.00530902	4.93268	0.950958	1	0	1549	1002	1727	1277	1588	1358	12.965	12.7152	12.2311	13.1954	11.8839	12.9865
ENSG00000023171	chr11	GRAMD1B	123525636	123526171	9770	0.118781	0.503996	0.566347	1	0	48	44	95	59	70	69	0.0988555	0.137388	0.165553	0.150011	0.128898	0.16236
ENSG00000023191	chr11	RNH1	494512	494778	7374	-0.0626066	6.81664	0.574872	1	0	6539	3196	6772	4123	6862	4521	17.8428	13.2219	15.6358	13.8892	16.7414	14.0947
ENSG00000023228	chr2	NDUFS1	206114817	206124276	12268	0.0494923	6.7199	0.547825	1	0	4802	3585	6114	4353	5732	4765	7.87595	8.91466	8.48513	8.81416	8.40574	8.92925
ENSG00000023287	chr8	RB1CC1	52622456	52623859	7615	-0.0310036	6.80882	0.769207	1	0	4672	4190	6896	4564	5761	4997	12.3449	16.7855	15.4182	14.8882	13.6104	15.0857
ENSG00000023318	chr9	ERP44	99979179	99982713	4854	-0.0116929	6.30176	0.882976	1	0	3977	2626	4515	3246	4340	3320	16.4858	16.5038	15.8367	16.6117	16.0855	15.724
ENSG00000023330	chr3	ALAS1	52198086	52198255	2536	0.0261474	5.79568	0.745259	1	0	2746	1756	3275	2193	3079	2513	21.7874	21.1234	21.9872	21.4811	21.8426	22.7808
ENSG00000023445	chr11	BIRC3	102317450	102317571	7518	0.181343	5.90063	0.269055	1	0	2309	1754	3963	2718	2550	3332	6.17982	7.11732	8.97488	8.98077	6.10213	10.1889
ENSG00000023516	chr13	AKAP11	42272153	42272228	9920	0.145503	5.77006	0.261878	1	0	1969	1913	3356	2378	2864	2650	3.99382	5.88291	5.75993	5.95479	5.19404	6.14129
ENSG00000023572	chr1	GLRX2	193096468	193096759	1299	0.100429	2.39878	0.42959	1	0	219	177	314	232	281	236	3.39226	4.15674	4.11555	4.43655	3.89171	4.17665
ENSG00000023608	chr14	SNAPC1	61762357	61762588	2656	-0.0165988	3.70461	0.876918	1	0	600	480	738	550	647	585	4.54546	5.51318	4.73081	5.144	4.38248	5.06353
ENSG00000023697	chr12	DERA	15911172	15911414	2844	0.0619233	5.47565	0.458595	1	0	2112	1480	2504	1866	2396	2022	14.9423	15.8753	14.9903	16.2985	15.1566	16.3447
ENSG00000023734	chr12	STRAP	15882391	15882819	2211	-0.0104721	7.23537	0.891927	1	0	7722	4965	8559	6063	8257	6528	70.2741	68.5046	65.9085	68.1185	67.1857	67.8761
ENSG00000023892	chr6	DEF6	35297852	35297952	2545	-0.0280539	4.90095	0.782734	1	0	1657	895	1727	1134	1781	1224	13.1005	10.7281	11.5534	11.0686	12.5898	11.0565
ENSG00000023902	chr1	PLEKHO1	150149183	150149786	6565	0.0203863	3.54959	0.86215	1	0	660	336	648	457	709	478	2.02285	1.56133	1.68053	1.72921	1.94292	1.67386
ENSG00000023909	chr1	GCLM	93885205	93889159	5420	0.0138757	3.72396	0.888382	1	0	638	433	775	525	722	591	2.36851	2.43712	2.4345	2.40617	2.39652	2.50677
ENSG00000024048	chr6	UBR2	42564062	42564397	8840	-0.00732124	5.58133	0.941485	1	0	1998	1783	2886	1953	2539	2117	4.54776	6.15302	5.55842	5.48803	5.16719	5.50547
ENSG00000024422	chr19	EHD2	47713343	47713538	3923	0.0043106	7.80306	0.965859	1	0	12345	6279	13344	8630	13653	9100	63.318	48.8271	57.9128	54.646	62.6114	53.3272
ENSG00000024526	chr1	DEPDC1	68474152	68477069	5904	-0.0116488	5.93748	0.905015	1	0	2602	2237	3736	2483	3286	2688	8.86779	11.5587	10.7738	10.4471	10.013	10.4667
ENSG00000024862	chr6	CCDC28A	138773509	138773902	1507	0.0259102	3.52821	0.833956	1	0	624	384	582	469	654	491	8.33155	7.77333	6.57532	7.73082	7.80743	7.49021
ENSG00000025156	chr6	HSF2	122399546	122399830	2702	0.0559477	3.5261	0.605648	1	0	539	396	638	509	597	509	4.01382	4.47094	4.02015	4.67949	3.97496	4.3307
ENSG00000025293	chr20	PHF20	35771974	35772079	8384	0.0618086	5.43547	0.536689	1	0	1807	1531	2567	1805	2477	1860	4.33672	5.57074	5.21293	5.34801	5.31518	5.1002
ENSG00000025434	chr11	NR1H3	47248300	47248355	4533	-0.0953577	2.57522	0.494414	1	0	348	173	347	202	335	262	1.54471	1.16426	1.30332	1.10696	1.32954	1.32874
ENSG00000025708	chr22	TYMP	50525752	50525918	3349	-0.0909763	3.91519	0.592806	1	0	1002	362	879	548	899	594	6.02014	3.29748	4.46869	4.06473	4.82934	4.07753
ENSG00000025770	chr22	NCAPH2	50508216	50508445	3159	-0.123824	5.14987	0.251636	1	0	2070	1067	2134	1264	2101	1404	13.1848	10.304	11.5014	9.93948	11.9652	10.2175
ENSG00000025772	chr20	TOMM34	44942130	44943213	2062	-0.0544189	6.22098	0.515491	1	0	3999	2332	4443	2919	4156	3116	39.0227	34.5008	36.6855	35.1651	36.2602	34.7404
ENSG00000025796	chr6	SEC63	107867756	107871847	8587	-0.0137298	6.7119	0.873363	1	0	4838	3753	6077	4374	5463	4578	11.3365	13.333	12.0491	12.6533	11.4455	12.2563
ENSG00000025800	chr1	KPNA6	32108038	32108134	7480	0.0893736	6.83659	0.288951	1	0	5030	3832	6658	4838	6281	5193	13.5307	15.6283	15.1548	16.0668	15.1067	15.9603
ENSG00000026025	chr10	VIM	17228259	17228524	4965	-0.00275661	1.32709	0.977727	1	0	139	82	125	91	138	114	0.563313	0.50383	0.428645	0.45529	0.500038	0.527851
ENSG00000026036	chr20	RTEL1-TNFRSF6B	63659300	63659504	8752	-0.0697325	4.83139	0.611748	1	0	1676	805	1683	950	1869	1114	3.8532	2.80594	3.27404	2.69639	3.8419	2.9262
ENSG00000026103	chr10	FAS	88990531	88990906	3688	0.042916	5.43975	0.629979	1	0	1925	1482	2584	1800	2383	1920	10.5025	12.2588	11.9291	12.1241	11.6246	11.9684
ENSG00000026297	chr6	RNASET2	166929504	166929791	7643	0.0697611	3.85852	0.505753	1	0	786	432	775	617	840	604	2.06925	1.72429	1.72641	2.00534	1.97724	1.81676
ENSG00000026508	chr11	CD44	35138870	35139370	10057	-0.0114008	9.26985	0.88089	1	0	29227	21006	36773	25096	33716	26543	58.475	63.7183	62.254	61.9872	60.313	60.6746
ENSG00000026559	chr20	KCNG1	51003656	51004806	5437	0.0315041	1.86136	0.900229	1	0	235	94	172	112	252	149	0.869687	0.527421	0.538612	0.511711	0.833844	0.630017
ENSG00000026652	chr6	AGPAT4	161129979	161136634	8769	0.021017	3.2805	0.825093	1	0	484	302	572	400	532	421	1.11058	1.05062	1.11059	1.13312	1.09145	1.10372
ENSG00000026751	chr1	SLAMF7	160739057	160739356	4833	-0.00574225	3.67197	0.938494	1	0	633	447	696	516	722	527	2.63537	2.8215	2.45188	2.65216	2.6876	2.5068
ENSG00000026950	chr6	BTN3A1	26402237	26402412	5547	-0.0390897	4.63449	0.649673	1	0	1232	842	1456	986	1300	1103	4.46896	4.63066	4.469	4.41555	4.21627	4.57133
ENSG00000027001	chr13	MIPEP	23730189	23730445	3407	0.101276	4.52167	0.233568	1	0	1104	726	1284	984	1307	1004	6.52005	6.5006	6.41652	7.17446	6.90156	6.77466
ENSG00000027075	chr14	PRKCH	61187559	61187668	8809	0.0108684	5.05613	0.917304	1	0	1549	1158	1921	1328	1957	1373	3.53817	4.01025	3.71285	3.74488	3.99676	3.58319
ENSG00000027697	chr6	IFNGR1	137197484	137198639	2571	0.12365	6.38209	0.157428	1	0	3675	2735	4788	3570	4456	3976	28.7614	32.4522	31.7073	34.4931	31.1808	35.5525
ENSG00000027847	chr5	B4GALT7	177600100	177600260	4927	-0.0844672	4.46075	0.423015	1	0	1269	672	1267	826	1283	878	5.18243	4.16079	4.37825	4.16451	4.68476	4.09673
ENSG00000028116	chr2	VRK2	57907651	57907839	3509	0.0291578	5.33094	0.762931	1	0	1774	1433	2342	1704	2142	1772	10.1724	12.4581	11.3635	12.0629	10.982	11.6093
ENSG00000028203	chr12	VEZT	95217746	95217886	8757	0.00468307	6.37279	0.957141	1	0	3811	2822	4981	3396	4363	3719	8.75665	9.83084	9.6843	9.63338	8.96341	9.7633
ENSG00000028310	chr5	BRD9	850291	850602	9572	-0.163973	4.99899	0.0454884	1	0	1691	1090	1981	1178	1717	1304	3.55464	3.47387	3.52362	3.05709	3.22709	3.13185
ENSG00000028528	chr15	SNX1	64094123	64094335	9780	-0.0661716	6.62844	0.387103	1	0	5026	3374	5803	3861	5408	4175	10.3404	10.5244	10.1023	9.8068	9.94813	9.81394
ENSG00000028839	chr6	TBPL1	133952170	133952730	5039	-0.0391447	4.83057	0.647312	1	0	1375	1007	1641	1075	1580	1249	5.49051	6.09641	5.54461	5.29944	5.641	5.69828
ENSG00000029153	chr12	ARNTL2	27332854	27333103	6983	0.0154131	7.47134	0.863347	1	0	7982	6011	10823	7450	9029	8109	22.9998	26.2599	26.3884	26.5021	23.2617	26.6963
ENSG00000029363	chr6	BCLAF1	136256863	136261115	9297	0.0537391	6.84921	0.592654	1	0	4936	4252	6447	4893	6130	5203	10.6828	13.9521	11.8065	13.0737	11.8621	12.8658
ENSG00000029364	chr14	SLC39A9	69398015	69398450	7136	0.0921726	6.77772	0.269344	1	0	4831	3552	6593	4537	6128	5038	13.6219	15.1847	15.7302	15.7936	15.4493	16.2304
ENSG00000029639	chr6	TFB1M	155257509	155258082	2736	0.0554183	3.11566	0.614225	1	0	441	283	462	350	494	379	3.24322	3.15544	2.87497	3.17774	3.24829	3.18455
ENSG00000029725	chr17	RABEP1	5282265	5282520	6531	0.0386629	5.43621	0.690837	1	0	1917	1537	2492	1863	2250	1936	5.90604	7.17932	6.49644	7.08597	6.19793	6.81477
ENSG00000029993	chrX	HMGB3	150980509	150980644	3967	-0.0463465	6.30947	0.566337	1	0	3914	2794	4536	3191	4285	3353	19.8524	21.4859	19.4678	19.9816	19.4327	19.4311
ENSG00000030066	chr11	NUP160	47778087	47779194	8576	0.0929772	5.7593	0.354596	1	0	2248	1867	3213	2329	2882	2504	5.27431	6.64123	6.37871	6.74607	6.04579	6.71236
ENSG00000030110	chr6	BAK1	33572547	33573907	2212	0.00457476	6.00227	0.957651	1	0	3220	2059	3748	2473	3713	2773	29.2904	28.3962	28.8484	27.7719	30.1984	28.8198
ENSG00000030419	chr2	IKZF2	212999691	213008084	12240	0.156738	5.762	0.254288	1	0	1872	1974	3276	2279	3006	2631	3.07736	4.91988	4.5569	4.62519	4.41826	4.94157
ENSG00000030582	chr17	GRN	44345246	44345334	3520	-0.0512405	9.0965	0.614987	1	0	30918	15750	33168	20083	32737	22674	176.735	136.498	160.429	141.727	167.317	148.085
ENSG00000031003	chr5	FAM13B	137937960	137940348	6808	-0.0283296	4.72226	0.767366	1	0	1249	897	1597	1126	1323	1149	3.69145	4.01941	3.99385	4.10852	3.4961	3.87995
ENSG00000031081	chr3	ARHGAP31	119294373	119295004	9384	0.109574	2.74392	0.427779	1	0	255	216	436	271	380	309	0.546772	0.70219	0.791053	0.717377	0.728516	0.757
ENSG00000031691	chr6	CENPQ	49463378	49463453	1733	-0.0859187	2.99603	0.44093	1	0	368	290	487	328	431	311	4.27271	5.10492	4.78451	4.70156	4.47427	4.1256
ENSG00000031698	chr1	SARS	109213918	109214128	3836	-0.0515818	7.15383	0.501698	1	0	7280	4809	8258	5577	7952	5952	38.1863	38.2442	36.6525	36.1151	37.2942	35.6706
ENSG00000031823	chr19	RANBP3	5916139	5917653	7445	-0.0442638	5.61168	0.634427	1	0	2664	1524	2837	1857	2907	1978	7.19986	6.24467	6.48786	6.19603	7.02464	6.10783
ENSG00000032219	chr14	ARID4A	58298385	58298700	7568	-0.0162429	4.45326	0.885771	1	0	958	779	1343	909	1061	1022	2.54706	3.14011	3.02136	2.98366	2.52219	3.10453
ENSG00000032389	chr2	TSSC1	3188925	3189508	5775	-0.0282086	4.43623	0.778801	1	0	1216	690	1162	833	1249	906	4.23678	3.64491	3.42579	3.5831	3.89094	3.60663
ENSG00000032444	chr19	PNPLA6	7534004	7534239	7055	-0.033431	6.31419	0.771601	1	0	4608	2216	4714	3018	4863	3162	13.1423	9.58213	11.3763	10.6265	12.4008	10.3036
ENSG00000032742	chr13	IFT88	20567069	20567256	6111	-0.117242	3.15509	0.266702	1	0	439	328	522	362	458	359	1.44546	1.63738	1.45434	1.47151	1.34833	1.35054
ENSG00000033011	chr16	ALG1	5033702	5034061	5786	0.00451447	4.0264	0.959847	1	0	900	486	913	629	900	735	3.12981	2.5624	2.68658	2.70046	2.79839	2.92035
ENSG00000033030	chr12	ZCCHC8	122472870	122474275	7420	-0.101135	4.74336	0.247012	1	0	1323	972	1569	1045	1383	1149	3.58765	3.99624	3.60019	3.49847	3.35322	3.55993
ENSG00000033050	chr7	ABCF2	151207837	151208107	4448	0.0233126	6.27304	0.766202	1	0	3744	2491	4589	3150	4335	3348	16.9366	17.0843	17.5655	17.5919	17.5335	17.304
ENSG00000033100	chr7	CHPF2	151232489	151232814	4205	-0.0063115	6.58701	0.950228	1	0	5061	2762	5987	3731	5451	4185	24.2172	20.0377	24.241	22.0407	23.3214	22.88
ENSG00000033170	chr14	FUT8	65410592	65411993	6700	0.0285289	4.35405	0.777265	1	0	918	707	1206	789	1163	919	2.75691	3.2191	3.06464	2.92529	3.12283	3.15331
ENSG00000033178	chr4	UBA6	67612652	67619132	11432	0.0586168	6.68388	0.568426	1	0	4221	3673	6140	4269	5463	4766	7.42929	9.8014	9.14435	9.2762	8.59711	9.58423
ENSG00000033327	chr11	GAB2	78215297	78219415	6771	-0.0601358	1.89729	0.660892	1	0	172	126	232	135	195	171	0.511128	0.567684	0.583367	0.495276	0.518114	0.580589
ENSG00000033627	chr17	ATP6V0A1	42458844	42458963	10955	-0.0200461	5.36476	0.802128	1	0	2069	1357	2411	1603	2311	1780	3.80016	3.77882	3.74707	3.63486	3.79517	3.73537
ENSG00000033800	chr15	PIAS1	68054179	68054350	10776	0.00423417	5.67034	0.959344	1	0	2416	1684	3060	2080	2716	2263	4.51122	4.76731	4.83471	4.79482	4.53436	4.82784
ENSG00000033867	chr3	SLC4A7	27372721	27376845	9616	0.161253	4.59934	0.219883	1	0	867	873	1437	1047	1329	1158	1.81417	2.76955	2.54431	2.7047	2.48642	2.76847
ENSG00000034152	chr17	MAP2K3	21284672	21284969	3783	0.081532	6.78031	0.364805	1	0	5682	3069	6544	4530	6072	5064	30.2217	24.7485	29.4519	29.746	28.8761	30.7739
ENSG00000034510	chr2	TMSB10	84905625	84905718	496	-0.0681134	10.6487	0.426009	1	0	90601	51395	89735	62308	89004	67096	3675.41	3161.03	3080.26	3120.53	3228.28	3109.86
ENSG00000034533	chr3	ASTE1	131013875	131014387	3427	-0.194698	2.15567	0.183511	1	0	210	175	273	164	194	210	1.23299	1.55781	1.3563	1.18876	1.01843	1.40874
ENSG00000034677	chr8	RNF19A	100257059	100259246	6049	0.0639717	6.3135	0.475276	1	0	3503	2656	4769	3389	4198	3634	11.6523	13.3947	13.423	13.9173	12.4854	13.8111
ENSG00000034693	chr6	PEX3	143450807	143451115	2222	0.0389845	4.16571	0.70202	1	0	776	613	1093	740	970	805	7.02703	8.416	8.37497	8.27283	7.85364	8.3287
ENSG00000034713	chr16	GABARAPL2	75566351	75566520	3034	0.0155478	5.46488	0.856724	1	0	2367	1377	2448	1819	2365	1961	15.6977	13.8455	13.7373	14.893	14.0236	14.8589
ENSG00000035115	chr2	SH3YL1	217730	218108	11165	0.059775	4.06788	0.510611	1	0	819	527	966	724	940	706	1.47598	1.43993	1.47308	1.61082	1.51465	1.45369
ENSG00000035141	chr2	FAM136A	70295975	70297477	3086	-0.0351799	4.73074	0.686328	1	0	1352	879	1545	1112	1431	1089	8.81526	8.68925	8.52392	8.95107	8.34233	8.11255
ENSG00000035403	chr10	VCL	73995193	73995231	9992	0.0468035	8.22935	0.591481	1	0	13342	9571	18977	12581	15996	13590	26.8672	29.2209	32.3357	31.2773	28.8007	31.2675
ENSG00000035499	chr5	DEPDC1B	60596912	60597914	3806	-0.0178917	4.28302	0.841258	1	0	906	679	1154	803	1068	810	4.78976	5.4424	5.16231	5.24099	5.04831	4.89262
ENSG00000035664	chr15	DAPK2	63907036	63908600	13612	0.197734	-0.164361	0.43103	1	0	38	29	44	30	61	36	0.0561715	0.0649928	0.0550348	0.0547477	0.0806216	0.0608004
ENSG00000035681	chr8	NSMAF	58583504	58584200	6165	0.00322409	5.02237	0.979319	1	0	1542	1125	1868	1341	1762	1403	5.03275	5.56684	5.15882	5.40334	5.14181	5.23179
ENSG00000035687	chr1	ADSS	244408494	244409638	3666	0.0115324	5.54323	0.905371	1	0	2197	1662	2594	1900	2540	2049	12.0585	13.8302	12.0472	12.8744	12.4648	12.8492
ENSG00000035862	chr17	TIMP2	78852977	78855864	5633	0.0431133	8.82393	0.563969	1	0	22719	14264	26063	18630	25505	19786	81.1528	77.2486	78.7756	82.156	81.4571	80.7503
ENSG00000035928	chr4	RFC1	39287456	39288844	6713	-0.0461393	5.94945	0.605381	1	0	2839	2268	3622	2471	3289	2668	8.50948	10.3066	9.18626	9.14371	8.81436	9.13681
ENSG00000036054	chr3	TBC1D23	100261000	100261071	5168	0.00390373	5.34914	0.96747	1	0	1848	1382	2491	1655	2213	1789	7.19505	8.15783	8.2065	7.95503	7.70376	7.95817
ENSG00000036257	chr2	CUL3	224470150	224474376	11505	-0.0120512	6.71082	0.885882	1	0	4766	3641	6334	4270	5586	4591	8.33531	9.65435	9.37343	9.2195	8.7349	9.17374
ENSG00000036448	chr8	MYOM2	2045040	2045168	7062	-0.151201	-0.0155967	0.495097	1	0	57	32	51	36	55	34	0.162406	0.138233	0.122956	0.126631	0.140113	0.110682
ENSG00000036549	chr1	ZZZ3	77562416	77565784	9008	0.0133149	5.74186	0.890214	1	0	2412	1914	3087	2175	2897	2377	5.3877	6.48191	5.83465	5.99787	5.7858	6.06634
ENSG00000037042	chr17	TUBG2	42659305	42659552	2772	-0.115615	3.97494	0.339899	1	0	950	485	871	571	933	609	6.8958	5.3375	5.34973	5.11693	6.05525	5.05068
ENSG00000037241	chr5	RPL26L1	172958729	172958801	1164	0.0352757	3.95082	0.710986	1	0	779	508	850	626	862	681	13.466	13.3137	12.4329	13.3594	13.3229	13.4499
ENSG00000037474	chr5	NSUN2	6599239	6600232	5506	0.0370543	6.3173	0.639278	1	0	3904	2568	4616	3337	4301	3540	14.2668	14.2281	14.2737	15.0552	14.0533	14.7806
ENSG00000037637	chr1	FBXO42	16246839	16251785	8984	0.0204554	4.23072	0.810705	1	0	932	593	1103	768	1024	826	2.08737	2.0136	2.09032	2.12353	2.05057	2.11366
ENSG00000037749	chr5	MFAP3	154038906	154039011	4792	0.0555492	4.98848	0.637946	1	0	1238	1151	1949	1328	1695	1448	5.19826	7.32736	6.92472	6.88411	6.36351	6.94668
ENSG00000037757	chr19	MRI1	13764532	13764720	3456	-0.0056738	4.01671	0.965541	1	0	866	485	945	613	953	687	5.04195	4.28112	4.65549	4.40609	4.96093	4.56992
ENSG00000037897	chr12	METTL1	57768471	57769151	2621	0.0774925	3.13513	0.463681	1	0	409	259	542	386	488	371	3.13986	3.01455	3.52078	3.65836	3.34963	3.25411
ENSG00000038002	chr4	AGA	177430770	177431808	2675	-0.0607557	4.03901	0.495924	1	0	847	557	947	633	919	685	6.37109	6.35215	6.02744	5.87822	6.18067	5.88698
ENSG00000038210	chr4	PI4K2B	25160641	25160753	7332	-0.00686813	5.03549	0.935089	1	0	1588	1123	1888	1295	1735	1498	4.35795	4.67247	4.38416	4.38746	4.25717	4.69694
ENSG00000038219	chr4	BOD1L1	13568738	13570128	15860	0.0548299	6.66921	0.626609	1	0	4024	3636	6282	4161	5327	4834	5.10516	6.99375	6.74375	6.5172	6.04259	7.00695
ENSG00000038274	chr5	MAT2B	163503114	163503424	5153	-0.0164315	5.96022	0.846273	1	0	2883	2171	3709	2460	3333	2788	11.2574	12.8525	12.2547	11.8588	11.6364	12.4382
ENSG00000038358	chr16	EDC4	67873023	67873343	6173	-0.0951058	5.68523	0.306005	1	0	2763	1563	3260	1891	2939	2127	9.00614	7.72417	8.99142	7.60959	8.56538	7.92131
ENSG00000038382	chr5	TRIO	14143702	14143882	17500	0.111289	7.69007	0.309337	1	0	7927	7037	12926	8583	11589	9574	9.11434	12.267	12.5757	12.1834	11.9138	12.5771
ENSG00000038427	chr5	VCAN	83471465	83472023	14831	0.113316	2.93601	0.492265	1	0	275	268	485	331	362	393	0.373093	0.551256	0.556773	0.554401	0.439118	0.609183
ENSG00000038532	chr16	CLEC16A	10944488	10944797	12387	0.00613292	6.41015	0.938574	1	0	4197	2678	5149	3357	4910	3619	6.81753	6.59529	7.07724	6.73211	7.13114	6.71658
ENSG00000039068	chr16	CDH1	68737225	68737463	6177	0.0506779	10.1894	0.516088	1	0	53685	38843	68633	48199	63503	52911	174.876	191.833	189.174	193.833	184.953	196.922
ENSG00000039123	chr5	SKIV2L2	55307760	55308147	6578	-0.00997771	6.2462	0.90658	1	0	3459	2725	4423	3133	4125	3230	10.5806	12.6375	11.448	11.8313	11.2817	11.2884
ENSG00000039139	chr5	DNAH5	13690331	13692135	16475	0.175477	2.53886	0.175566	1	0	233	197	329	262	307	276	0.284567	0.364779	0.339999	0.395041	0.335241	0.385132
ENSG00000039319	chr5	ZFYVE16	80408013	80408153	11461	0.0491271	5.42429	0.660619	1	0	1743	1575	2542	1777	2254	1999	3.06005	4.19225	3.77624	3.85151	3.53814	4.00974
ENSG00000039523	chr16	FAM65A	67518418	67518613	6729	-0.0322456	6.24306	0.720659	1	0	3930	2267	4740	3063	4284	3083	11.7516	10.2776	11.9932	11.3074	11.4536	10.5329
ENSG00000039560	chr5	RAI14	34656237	34656475	7687	0.0293608	6.20545	0.736108	1	0	3286	2510	4457	3037	4059	3242	8.60132	9.96107	9.87172	9.81418	9.49961	9.69576
ENSG00000039650	chr19	PNKP	49861204	49861365	3531	-0.173662	4.86919	0.111886	1	0	1768	889	1748	1040	1662	1143	10.0749	7.68057	8.42851	7.31647	8.46792	7.44173
ENSG00000040199	chr16	PHLPP2	71637835	71638383	12493	0.124797	3.82453	0.261187	1	0	586	475	836	585	758	695	0.943811	1.15989	1.13932	1.1632	1.09156	1.27892
ENSG00000040275	chr5	SPDL1	169583634	169583889	4777	-0.158677	4.65502	0.0808392	1	0	1275	955	1458	958	1293	1048	5.37043	6.0987	5.19648	4.98169	4.86953	5.0435
ENSG00000040341	chr8	STAU2	73420369	73421465	8998	0.0639295	5.03841	0.502856	1	0	1416	1122	1963	1360	1768	1516	3.16644	3.80396	3.71434	3.75456	3.53492	3.87328
ENSG00000040487	chr1	PQLC2	19312326	19312358	2686	-0.0476953	3.27447	0.704309	1	0	547	278	569	350	564	411	4.09766	3.15739	3.60673	3.23689	3.77761	3.51772
ENSG00000040531	chr17	CTNS	3636468	3636831	3398	0.0123663	2.76535	0.966069	1	0	350	236	352	245	409	296	2.07252	2.11874	1.76371	1.79106	2.16543	2.0026
ENSG00000040608	chr22	RTN4R	20241415	20243110	3339	-0.0277579	2.0297	0.920608	1	0	269	86	232	154	286	123	1.62103	0.785726	1.18298	1.1457	1.54097	0.846865
ENSG00000040633	chr17	PHF23	7235028	7235840	2783	0.055224	5.31881	0.554342	1	0	2144	1129	2308	1647	2166	1817	15.5012	12.3757	14.1198	14.701	14.002	15.0095
ENSG00000040933	chr2	INPP4A	98444854	98445085	13187	0.103069	5.93966	0.239829	1	0	2738	1880	3788	2481	3506	2846	4.17774	4.34912	4.8907	4.67355	4.7831	4.96152
ENSG00000041353	chr18	RAB27B	54717860	54717935	7432	0.089278	6.49511	0.410718	1	0	3599	3175	5426	3819	4724	4281	9.74385	13.0325	12.4303	12.7647	11.4353	13.2424
ENSG00000041357	chr15	PSMA4	78540405	78540539	6996	-0.0408364	6.55477	0.608135	1	0	4650	3290	5371	3808	4996	4037	13.3739	14.3461	13.0711	13.5211	12.8474	13.2658
ENSG00000041802	chr3	LSG1	194640788	194642247	4818	-0.0702266	4.96841	0.399844	1	0	1596	1083	1808	1241	1646	1343	6.66531	6.85726	6.38908	6.3984	6.1462	6.40818
ENSG00000041880	chr3	PARP3	51942345	51942708	2928	-0.0467695	4.64116	0.609505	1	0	1324	799	1452	957	1469	1004	9.09853	8.32463	8.44311	8.11909	9.02598	7.88294
ENSG00000041982	chr9	TNC	115019578	115021267	9636	0.0228726	6.52823	0.790954	1	0	4170	2950	5872	3707	5010	4181	8.7075	9.3393	10.3752	9.55635	9.35372	9.97491
ENSG00000041988	chr1	THAP3	6624866	6624954	4072	-0.188568	2.62533	0.146038	1	0	364	194	366	258	307	228	1.79866	1.45339	1.53031	1.5739	1.35636	1.28722
ENSG00000042088	chr14	TDP1	89954939	89955677	6227	0.0350279	4.61425	0.717383	1	0	1102	853	1422	1053	1338	1038	3.56088	4.17887	3.88801	4.20064	3.86563	3.83216
ENSG00000042286	chr10	AIFM2	70098223	70099619	5135	-0.13595	3.69386	0.16675	1	0	706	413	795	495	694	522	2.76642	2.45357	2.63593	2.39459	2.43143	2.33698
ENSG00000042317	chr14	SPATA7	88384924	88385061	6872	-0.0805707	1.91978	0.551678	1	0	194	121	228	147	197	161	0.568032	0.537145	0.564883	0.531374	0.515735	0.538602
ENSG00000042429	chr11	MED17	93784227	93784763	10773	0.0719716	5.35328	0.387396	1	0	1875	1330	2402	1684	2242	1876	3.50202	3.76621	3.79615	3.88304	3.74406	4.00333
ENSG00000042445	chr2	RETSAT	85342088	85343381	4005	-0.0135766	6.72959	0.858475	1	0	5269	3528	6191	4191	5975	4540	26.4716	26.8729	26.3187	25.9945	26.8398	26.0603
ENSG00000042493	chr2	CAPG	85394748	85394958	2607	-0.0615524	7.94317	0.499699	1	0	13828	7536	14331	9108	14317	10304	106.727	88.1838	93.5928	86.7857	98.7995	90.8637
ENSG00000042753	chr19	AP2S1	46838136	46838548	1704	-0.0481461	6.36656	0.627101	1	0	4779	2511	4588	3169	4773	3396	56.4315	44.9538	45.8417	46.1975	50.3924	45.8167
ENSG00000042980	chr8	ADAM28	24294040	24294195	9351	-0.0218847	5.28062	0.800742	1	0	1885	1330	2271	1656	2034	1638	4.05609	4.33893	4.13491	4.39915	3.91324	4.027
ENSG00000043093	chr3	DCUN1D1	182938074	182945173	8412	0.0649165	5.32113	0.568377	1	0	1668	1414	2366	1682	1962	1968	3.9898	5.1279	4.78875	4.96699	4.19608	5.37838
ENSG00000043143	chr5	JADE2	134524312	134524429	9877	0.02439	5.47177	0.778134	1	0	2091	1405	2736	1706	2607	1935	4.25974	4.33951	4.71626	4.29062	4.74853	4.50383
ENSG00000043514	chr1	TRIT1	39841022	39841913	2663	0.0279977	3.90671	0.770608	1	0	768	487	825	622	798	671	5.80289	5.57888	5.2746	5.8021	5.39107	5.79265
ENSG00000044090	chr6	CUL7	43037617	43038011	5628	-5.95741e-05	5.6051	1	1	0	2428	1552	2897	1897	2806	2084	8.68058	8.41253	8.76398	8.37297	8.96968	8.51274
ENSG00000044115	chr5	CTNNA1	138610967	138611089	8830	0.0233239	9.08205	0.754803	1	0	25853	17771	32108	21934	30343	23677	58.9121	61.396	61.9098	61.7054	61.8218	61.6441
ENSG00000044446	chrX	PHKA2	18892300	18893655	9029	-0.0393968	5.30739	0.653276	1	0	1976	1238	2488	1620	2115	1676	4.40354	4.18283	4.69156	4.45699	4.21419	4.26737
ENSG00000044459	chr9	CNTLN	17134982	17135425	11064	-0.060196	3.67125	0.5418	1	0	588	465	758	496	699	535	1.06935	1.28212	1.16644	1.11362	1.1366	1.11165
ENSG00000044574	chr9	HSPA5	125234853	125237154	3908	-0.0112867	10.5275	0.879681	1	0	73631	49884	84113	59152	81920	63387	379.106	389.4	366.451	375.994	377.119	372.882
ENSG00000046604	chr18	DSG2	31498043	31498296	6190	0.0833284	9.86614	0.386665	1	0	38327	32730	55397	39356	51132	42466	124.586	161.304	152.371	157.938	148.609	157.716
ENSG00000046647	chrX	GEMIN8	14008279	14009169	2424	-0.00986894	2.74189	0.962239	1	0	382	191	373	260	381	282	3.17092	2.40375	2.61989	2.66445	2.82772	2.6745
ENSG00000046651	chrX	OFD1	13734745	13735083	5172	0.0136462	4.43052	0.88199	1	0	986	717	1316	903	1149	942	3.83595	4.22912	4.33216	4.33706	3.99673	4.18715
ENSG00000047056	chr10	WDR37	1049538	1049641	5656	0.0168775	5.16022	0.842644	1	0	1697	1150	2174	1381	2014	1608	6.03708	6.20266	6.54421	6.06528	6.4061	6.53585
ENSG00000047188	chr5	YTHDC2	113513683	113514082	10816	0.0472647	5.64759	0.64497	1	0	2126	1785	2959	2080	2608	2342	3.95504	5.03455	4.65785	4.77708	4.33795	4.9779
ENSG00000047230	chrX	CTPS2	16588003	16589775	5510	0.0382379	4.32438	0.692842	1	0	931	694	1131	862	1085	858	3.39979	3.84235	3.49476	3.88617	3.5426	3.57982
ENSG00000047249	chr8	ATP6V1H	53715557	53716024	5090	0.0129359	5.81966	0.879745	1	0	2860	1891	3114	2296	3116	2461	11.3058	11.3335	10.4162	11.2052	11.0134	11.1153
ENSG00000047315	chr4	POLR2B	56977722	56977791	5901	0.0586474	7.23853	0.475171	1	0	6898	5129	8666	6401	8176	6741	23.5208	26.5153	25.0035	26.9456	24.9264	26.2618
ENSG00000047346	chr15	FAM214A	52581317	52582307	9832	-0.0601381	5.92316	0.479261	1	0	2889	2167	3593	2453	3175	2596	5.91235	6.72367	6.22189	6.19758	5.80959	6.07
ENSG00000047365	chr4	ARAP2	35948221	35948448	12428	0.0655021	6.19945	0.557367	1	0	2942	2588	4512	3192	3767	3386	4.76317	6.35261	6.18123	6.38011	5.45303	6.26342
ENSG00000047410	chr1	TPR	186311652	186314026	12350	0.0261578	7.61529	0.768375	1	0	8608	6941	11551	7945	10688	8805	14.0246	17.1453	15.9243	15.9806	15.5694	16.3903
ENSG00000047578	chr16	KIAA0556	27550133	27550177	9784	0.00360765	5.06327	0.963788	1	0	1654	1023	2068	1272	1918	1476	3.40152	3.18969	3.59866	3.22951	3.52676	3.46813
ENSG00000047579	chr6	DTNBP1	15522801	15523219	3052	-0.0820965	2.98488	0.441468	1	0	416	265	458	324	414	323	2.7426	2.64881	2.55498	2.6371	2.44039	2.43301
ENSG00000047597	chrX	XK	37685759	37686206	5206	-0.0719305	0.75536	0.651361	1	0	82	63	91	61	87	75	0.31693	0.369169	0.297608	0.291066	0.300648	0.331194
ENSG00000047621	chr12	C12orf4	4487728	4489899	4939	-0.08043	3.79499	0.421482	1	0	656	507	824	574	724	566	2.67251	3.13154	2.8405	2.88695	2.6372	2.63453
ENSG00000047634	chrX	SCML1	17737449	17737680	5497	0.0916206	2.28065	0.473639	1	0	220	161	274	214	239	232	0.805288	0.893489	0.848656	0.967062	0.782196	0.970259
ENSG00000047644	chrX	WWC3	10015562	10015858	7114	0.107697	5.62388	0.199847	1	0	2241	1529	2947	2008	2799	2294	6.33844	6.55666	7.05299	7.01158	7.07836	7.41319
ENSG00000047849	chr3	MAP4	47850690	47852938	14896	-0.00232279	8.72069	0.975501	1	0	20344	13872	25323	16716	23912	18099	27.4803	28.4092	28.9436	27.8759	28.8795	27.9325
ENSG00000047932	chr6	GOPC	117318211	117318252	5011	0.0263713	5.40794	0.79104	1	0	1843	1524	2489	1804	2262	1855	7.4004	9.2779	8.45683	8.9429	8.12104	8.51031
ENSG00000048028	chr11	USP28	113797874	113799415	5719	0.0472148	4.54371	0.64174	1	0	1002	819	1381	991	1295	997	3.52535	4.36871	4.11131	4.30447	4.07374	4.00775
ENSG00000048052	chr7	HDAC9	18086949	18087213	16827	0.112987	6.03899	0.285255	1	0	2725	2093	4128	2793	3390	3222	3.25847	3.79448	4.17676	4.12316	3.6244	4.40194
ENSG00000048140	chr5	TSPAN17	176647387	176647702	5215	-0.0645541	5.92395	0.465031	1	0	3334	1885	3581	2295	3418	2566	12.8637	11.0267	11.6911	10.9319	11.7913	11.3117
ENSG00000048162	chr5	NOP16	176383938	176384098	2862	-0.080589	4.67501	0.388195	1	0	1433	823	1439	971	1369	1107	10.0747	8.77242	8.56048	8.42783	8.60553	8.89209
ENSG00000048342	chr4	CC2D2A	15469865	15470093	7564	0.0891204	2.36281	0.477998	1	0	221	172	302	213	300	219	0.587889	0.693691	0.679771	0.699511	0.713532	0.665608
ENSG00000048392	chr8	RRM2B	102204502	102208285	5548	0.0237754	5.16627	0.822611	1	0	1530	1309	2110	1484	1907	1614	5.54893	7.19768	6.4752	6.64452	6.18383	6.68795
ENSG00000048405	chr7	ZNF800	127346790	127348043	5793	0.116166	5.70103	0.263293	1	0	2120	1737	3156	2214	2746	2501	7.36354	9.14714	9.27557	9.49381	8.52787	9.92512
ENSG00000048471	chr16	SNX29	11976737	11976813	11298	0.110425	4.61076	0.326526	1	0	962	787	1575	975	1435	1119	1.71328	2.12502	2.37348	2.14373	2.28504	2.27695
ENSG00000048544	chr6	MRPS10	42206801	42208372	2110	-0.0119959	6.28614	0.879631	1	0	3774	2696	4485	3109	4237	3437	35.9893	38.9786	36.1899	36.602	36.126	37.4475
ENSG00000048649	chr11	RSF1	77659996	77667491	15740	0.0582346	6.11355	0.583148	1	0	2816	2484	4150	2863	3710	3196	3.59983	4.81433	4.48901	4.51838	4.24046	4.66797
ENSG00000048707	chr1	VPS13D	12230067	12230120	20023	0.132892	6.79372	0.256719	1	0	4258	3787	6788	4665	5749	5567	4.27889	5.76973	5.77191	5.78747	5.16543	6.39172
ENSG00000048828	chr9	FAM120A	93451722	93452389	7204	0.0315594	8.02913	0.681454	1	0	12312	8401	15809	10416	14667	11642	34.3882	35.5751	37.3626	35.9165	36.6278	37.1518
ENSG00000048991	chr2	R3HDM1	135531455	135531633	7898	0.0108461	5.37103	0.906517	1	0	1881	1430	2461	1685	2277	1800	4.7921	5.52342	5.3052	5.29967	5.18668	5.23939
ENSG00000049089	chr1	COL9A2	40300487	40301381	4151	0.00804023	1.72806	0.985487	1	0	202	92	166	129	214	117	0.979158	0.676121	0.680867	0.771975	0.92748	0.647976
ENSG00000049130	chr12	KITLG	88492793	88497181	6040	0.0436149	6.35225	0.682946	1	0	3378	3046	4702	3319	4447	3727	11.2532	15.3845	13.2542	13.6501	13.2457	14.1856
ENSG00000049167	chr5	ERCC8	60873831	60874683	4847	0.0288533	3.0728	0.820129	1	0	389	300	467	357	423	387	1.61485	1.88815	1.6404	1.82962	1.57004	1.83554
ENSG00000049192	chr5	ADAMTS6	65148736	65151945	8567	-0.0450877	3.14473	0.715767	1	0	377	303	583	365	472	365	0.885456	1.07895	1.15864	1.05835	0.99119	0.979467
ENSG00000049239	chr1	H6PD	9234775	9235066	9321	0.0758654	6.19555	0.360848	1	0	3478	2221	4442	2905	4287	3292	7.50795	7.26901	8.11377	7.74194	8.27436	8.11938
ENSG00000049245	chr1	VAMP3	7771269	7771385	2760	0.0103239	7.0015	0.894383	1	0	6271	4273	7374	5251	6974	5605	45.7175	47.2295	45.4884	47.2606	45.4586	46.6866
ENSG00000049246	chr1	PER3	7784320	7784376	8099	0.0520166	4.41196	0.556458	1	0	982	699	1256	858	1199	950	2.43969	2.6329	2.64037	2.63161	2.66337	2.69661
ENSG00000049249	chr1	TNFRSF9	7915894	7920923	6331	0.235783	1.27598	0.264087	1	0	78	68	168	121	107	123	0.2479	0.327662	0.451798	0.474766	0.304057	0.446641
ENSG00000049283	chr17	EPN3	50532543	50532985	4642	-0.0703046	4.05542	0.552987	1	0	919	503	992	585	1051	646	3.9835	3.30561	3.63843	3.13052	4.07325	3.19929
ENSG00000049323	chr2	LTBP1	32946972	32947818	7329	0.0423808	6.65678	0.607795	1	0	4564	3405	5980	4156	5526	4509	12.5301	14.173	13.892	14.0863	13.5647	14.1436
ENSG00000049449	chr11	RCN1	31812391	31812497	7225	-0.0228919	7.44518	0.774903	1	0	8941	5846	9835	7243	9135	7530	24.9002	24.6837	23.1763	24.9027	22.7465	23.9598
ENSG00000049541	chr7	RFC2	74231499	74232216	2211	-0.0692008	5.40945	0.400128	1	0	2238	1437	2427	1652	2370	1754	20.3669	19.827	18.6891	18.5604	19.2843	18.2375
ENSG00000049618	chr6	ARID1B	156777929	156779471	16334	0.0298923	6.3622	0.74312	1	0	3564	2783	5109	3290	4546	3703	4.39035	5.19768	5.32538	5.00345	5.00703	5.21179
ENSG00000049656	chr5	CLPTM1L	1317744	1318453	6557	0.0027913	6.68663	0.972566	1	0	5538	3159	5874	4092	5859	4411	16.9943	14.6972	15.2523	15.5023	16.0754	15.4653
ENSG00000049759	chr18	NEDD4L	58044367	58044708	16120	0.0741963	7.94131	0.377862	1	0	10945	7926	14956	10186	13237	11454	13.6617	14.9995	15.7964	15.6966	14.773	16.3349
ENSG00000049769	chrX	PPP1R3F	49269843	49269933	4173	-0.0204418	0.801353	0.973119	1	0	84	44	116	60	111	65	0.405028	0.321657	0.473278	0.357165	0.47854	0.358089
ENSG00000049860	chr5	HEXB	74640023	74640558	5067	0.0207543	6.79589	0.795972	1	0	5453	3738	6249	4661	5925	4893	21.654	22.5049	20.9974	22.8504	21.0369	22.1998
ENSG00000049883	chr5	PTCD2	72320367	72320509	3694	-0.114099	2.22688	0.393798	1	0	215	168	295	202	237	178	1.17111	1.3874	1.35967	1.35838	1.15424	1.10777
ENSG00000050130	chr14	JKAMP	59484443	59484593	4350	0.0831156	5.37602	0.356816	1	0	1874	1451	2279	1734	2289	1892	8.66831	10.1758	8.91994	9.90207	9.46673	9.99902
ENSG00000050165	chr11	DKK3	11963106	11964686	5059	0.0549425	2.67991	0.617159	1	0	311	203	366	288	337	272	1.23694	1.22411	1.23175	1.41415	1.19842	1.23603
ENSG00000050327	chr7	ARHGEF5	144355288	144355501	5818	-0.0127855	6.45312	0.888219	1	0	4412	2689	5423	3637	4500	3903	15.2586	14.0996	15.8698	15.5287	13.915	15.4223
ENSG00000050344	chr7	NFE2L3	26152240	26153068	4249	0.0422342	5.19758	0.652807	1	0	1703	1271	2067	1630	1979	1534	8.06459	9.12532	8.28249	9.52943	8.3792	8.29974
ENSG00000050393	chr6	MCUR1	13786557	13790864	6057	0.0100171	4.69958	0.910616	1	0	1245	867	1522	1097	1407	1104	4.13586	4.36667	4.27823	4.49899	4.17907	4.19022
ENSG00000050405	chr12	LIMA1	50175788	50178069	6317	0.00789534	8.98475	0.922877	1	0	23164	17346	30364	20896	27050	22386	73.7831	83.7679	81.838	82.171	77.0371	81.4688
ENSG00000050426	chr12	LETMD1	51047962	51048298	6032	-0.0531109	5.28344	0.530409	1	0	2079	1285	2207	1558	2153	1603	6.93502	6.49877	6.22942	6.41612	6.42135	6.10939
ENSG00000050748	chr5	MAPK9	180233143	180236526	8955	0.0417744	5.37987	0.627653	1	0	1911	1407	2432	1642	2318	1905	4.29387	4.79311	4.62386	4.55485	4.65684	4.89052
ENSG00000050820	chr16	BCAR1	75228187	75230023	9178	-0.0118618	6.94983	0.930979	1	0	7212	3090	7736	4658	7667	4982	15.8111	10.2707	14.3508	12.6072	15.0287	12.479
ENSG00000051009	chr11	FAM160A2	6211335	6211867	4736	-0.0100889	4.5987	0.936321	1	0	1288	685	1505	927	1423	1020	5.47216	4.41233	5.41043	4.86222	5.40551	4.95124
ENSG00000051108	chr16	HERPUD1	56932048	56932391	5155	-0.113258	6.59668	0.222808	1	0	5411	3310	5353	3527	5644	3869	21.1204	19.5879	17.6797	16.9959	19.6971	17.2542
ENSG00000051128	chr19	HOMER3	18929201	18929625	3422	-0.0366142	5.97269	0.766987	1	0	3786	1697	3644	2381	3749	2555	22.2615	15.1283	18.1303	17.2841	19.7097	17.1647
ENSG00000051180	chr15	RAD51	40694774	40694820	3046	-0.0766804	3.7254	0.424804	1	0	701	439	765	511	744	535	4.63065	4.39667	4.27601	4.16732	4.39427	4.03784
ENSG00000051341	chr3	POLQ	121431427	121432417	9400	-0.0863625	4.29535	0.429355	1	0	856	773	1164	788	1041	810	1.83232	2.50865	2.1083	2.0824	1.99235	1.98099
ENSG00000051382	chr3	PIK3CB	138652699	138655526	7850	0.117032	5.66652	0.219461	1	0	2129	1734	2944	2198	2794	2315	5.45708	6.73858	6.38521	6.95543	6.40325	6.77965
ENSG00000051523	chr16	CYBA	88643283	88643571	3357	-0.0683941	6.50068	0.615209	1	0	5682	2430	5205	3222	5615	3621	34.0568	22.0823	26.3983	23.8419	30.0914	24.7972
ENSG00000051596	chr5	THOC3	175917873	175918172	3437	0.0431496	4.3185	0.72521	1	0	1066	556	1181	744	1324	784	6.24068	4.93497	5.85029	5.37724	6.9303	5.24399
ENSG00000051620	chr6	HEBP2	138403531	138403698	10356	0.0438367	6.68194	0.569631	1	0	5109	3294	5829	4224	5645	4584	9.92655	9.70333	9.58316	10.1321	9.80653	10.176
ENSG00000051825	chr12	MPHOSPH9	123152320	123152625	10304	-0.0272846	3.79416	0.763974	1	0	673	488	791	539	756	609	1.31421	1.44478	1.30701	1.29942	1.31996	1.35874
ENSG00000052126	chr12	PLEKHA5	19129752	19129888	12558	-0.0395753	5.68734	0.662368	1	0	2348	1897	3013	2087	2833	2139	3.76211	4.60825	4.08494	4.12827	4.05854	3.91576
ENSG00000052344	chr16	PRSS8	31131433	31132335	3010	-0.0134592	7.62363	0.895864	1	0	11177	5691	11409	7388	11893	8256	74.7159	57.6781	64.5339	60.9715	71.0835	63.0563
ENSG00000052723	chr1	SIKE1	114769479	114774372	5894	0.054732	5.1057	0.56568	1	0	1511	1195	2011	1412	1835	1602	5.15832	6.1851	5.8091	5.95101	5.60105	6.24853
ENSG00000052749	chr10	RRP12	97356358	97357196	8529	-0.151937	5.1919	0.102043	1	0	2117	1159	2172	1379	1981	1462	4.99433	4.14548	4.33579	4.01636	4.17859	3.94071
ENSG00000052795	chr4	FNIP2	158769138	158769319	10868	0.0348798	5.01872	0.744787	1	0	1356	1129	2002	1237	1783	1534	2.51052	3.16908	3.13633	2.82739	2.95152	3.2449
ENSG00000052802	chr4	MSMO1	165327623	165327764	2892	0.110288	6.73576	0.20754	1	0	4648	3515	6226	4567	5696	5010	32.3387	37.078	36.6537	39.2283	35.4336	39.8259
ENSG00000052841	chr11	TTC17	43358932	43359113	11284	-0.00235789	6.21419	0.97886	1	0	3386	2524	4534	3078	3993	3203	6.03779	6.82363	6.84109	6.77597	6.36619	6.52559
ENSG00000053254	chr14	FOXN3	89124871	89125226	11033	0.0790528	4.56751	0.465186	1	0	967	775	1515	995	1262	1105	1.76355	2.14288	2.3379	2.24025	2.05783	2.30247
ENSG00000053371	chr1	AKR7A2	19303965	19304386	1781	-0.0995102	5.05861	0.31047	1	0	1933	1019	1936	1250	1800	1424	21.8385	17.4542	18.5075	17.4346	18.1824	18.3811
ENSG00000053372	chr1	MRTO4	19251539	19251863	2822	-0.0120405	5.3661	0.886826	1	0	2166	1379	2247	1691	2250	1754	15.4439	14.9072	13.5567	14.8851	14.344	14.2889
ENSG00000053501	chr19	USE1	17215346	17215507	2431	0.0187185	2.97797	0.863742	1	0	416	236	450	311	458	331	3.4432	2.96153	3.15162	3.17791	3.38941	3.13018
ENSG00000053747	chr18	LAMA3	23689443	23689977	13528	0.064749	11.7853	0.44738	1	0	153982	118726	211895	147678	190610	161094	229.029	267.733	266.682	271.174	253.487	273.761
ENSG00000053770	chr14	AP5M1	57268909	57269388	13034	0.010436	4.97836	0.913872	1	0	1418	1080	1907	1288	1628	1450	2.18904	2.52776	2.49104	2.45473	2.24709	2.5575
ENSG00000053900	chr4	ANAPC4	25377213	25377344	7494	-0.0258093	3.90091	0.795633	1	0	704	516	889	632	771	638	1.89022	2.10051	2.01974	2.09493	1.85091	1.95719
ENSG00000054116	chr1	TRAPPC3	36136570	36137322	3527	0.00417596	5.69813	0.959302	1	0	2720	1651	2932	2180	2808	2212	15.5174	14.2801	14.1536	15.3538	14.323	14.418
ENSG00000054118	chr1	THRAP3	36224416	36224505	4736	0.0105101	7.45893	0.892946	1	0	8488	5923	10171	7282	9633	7577	36.0618	38.1522	36.5644	38.1949	36.5926	36.78
ENSG00000054148	chr9	PHPT1	136848724	136848780	1903	-0.0535841	5.27738	0.623231	1	0	2268	1109	2259	1447	2228	1640	23.9805	17.778	20.2108	18.8884	21.063	19.8121
ENSG00000054179	chr9	ENTPD2	137048098	137048860	2633	-0.122314	0.131867	0.61333	1	0	56	33	66	40	54	46	0.427948	0.382342	0.426776	0.377377	0.368966	0.401636
ENSG00000054219	chr2	LY75	159803355	159805222	8798	0.138543	5.95715	0.196279	1	0	2439	2170	3629	2653	3417	2932	5.57805	7.52428	7.02279	7.49065	6.98722	7.66136
ENSG00000054267	chr1	ARID4B	235131634	235131997	11073	-0.0237152	6.53479	0.783892	1	0	4240	3197	5691	3788	4803	4117	7.70468	8.80778	8.75045	8.49789	7.80353	8.54754
ENSG00000054277	chr1	OPN3	241590102	241590160	3442	0.0794894	4.75748	0.342413	1	0	1307	842	1561	1157	1524	1171	7.64045	7.4626	7.72145	8.35004	7.96559	7.82117
ENSG00000054282	chr1	SDCCAG8	243256034	243256240	5322	-0.00387284	4.70423	0.965552	1	0	1234	907	1504	1131	1386	1079	4.66546	5.19902	4.81149	5.27903	4.68524	4.66093
ENSG00000054392	chr1	HHAT	210328252	210328384	6641	0.161	2.45553	0.162656	1	0	276	162	286	232	307	258	0.836238	0.744168	0.733229	0.867802	0.831665	0.893124
ENSG00000054523	chr1	KIF1B	10210805	10210878	17693	0.121561	6.41875	0.256043	1	0	3373	2914	5198	3671	4569	4062	3.83592	5.02432	5.00198	5.15406	4.64583	5.27794
ENSG00000054598	chr6	FOXC1	1609972	1613897	3926	0.118071	6.16014	0.14652	1	0	3485	2280	3850	3089	4138	3109	17.861	17.7163	16.6962	19.5449	18.962	18.2052
ENSG00000054611	chr22	TBC1D22A	46762617	46762848	5315	-0.0486502	5.15472	0.642798	1	0	2076	1071	1982	1374	2060	1455	7.8592	6.14717	6.34903	6.4217	6.97281	6.2934
ENSG00000054654	chr14	SYNE2	63852983	63853143	31374	0.214588	5.97774	0.192375	1	0	2037	2087	4107	2738	3120	3412	1.3064	2.02928	2.22875	2.16785	1.78907	2.50014
ENSG00000054690	chr14	PLEKHH1	67533301	67533398	10817	-0.0629263	1.31628	0.684415	1	0	115	82	156	97	145	92	0.213917	0.231258	0.245541	0.222757	0.24116	0.195527
ENSG00000054793	chr20	ATP9A	51596514	51601347	8317	0.164868	6.15063	0.07251	1	0	2955	2258	4232	3020	3977	3397	7.149	8.28221	8.66335	9.02	8.60265	9.38976
ENSG00000054965	chr11	FAM168A	73400487	73406744	7823	0.0447687	6.11082	0.614743	1	0	3022	2328	4214	2823	3839	3077	7.77276	9.07818	9.17124	8.96404	8.82853	9.04232
ENSG00000054967	chr11	RELT	73376264	73376499	6322	0.0139119	3.8498	0.888001	1	0	801	385	866	560	810	640	2.54937	1.85778	2.33222	2.20039	2.30502	2.32729
ENSG00000054983	chr14	GALC	87837820	87838233	6825	0.0185637	5.10968	0.84547	1	0	1525	1198	2080	1415	1885	1515	4.49595	5.3548	5.18881	5.15015	4.96881	5.10312
ENSG00000055044	chr2	NOP58	202265716	202265986	3299	-0.0193311	6.07629	0.813724	1	0	3308	2322	3870	2821	3604	2853	20.1761	21.4718	19.9726	21.2416	19.6538	19.8813
ENSG00000055070	chr1	SZRD1	16352575	16352812	4747	-0.0233078	7.47996	0.763397	1	0	9148	5758	10501	7022	10165	7505	38.7758	37.0034	37.6633	36.7458	38.524	36.346
ENSG00000055130	chr7	CUL1	148697914	148698278	3548	0.0342098	6.61559	0.673727	1	0	4653	3354	5526	4117	5319	4302	26.3878	28.8382	26.5176	28.8246	26.9706	27.8748
ENSG00000055147	chr5	FAM114A2	153990128	153993110	6543	-0.092981	3.84712	0.356208	1	0	697	519	856	553	716	652	2.14343	2.4198	2.22743	2.09949	1.9687	2.29085
ENSG00000055163	chr5	CYFIP2	157266079	157266195	10585	0.205411	1.28108	0.18762	1	0	110	74	128	90	153	114	0.209101	0.21327	0.205886	0.211212	0.260042	0.247594
ENSG00000055208	chr6	TAB2	149218641	149218776	5528	-0.00955073	6.77835	0.910779	1	0	4923	3934	6497	4447	5944	4782	17.9191	21.7098	20.0102	19.9832	19.3444	19.8869
ENSG00000055211	chr6	GINM1	149566294	149566534	2248	0.11159	5.53234	0.174386	1	0	2101	1505	2638	1938	2649	2085	18.8055	20.4235	19.9795	21.4153	21.1997	21.3224
ENSG00000055332	chr2	EIF2AK2	37099210	37107395	10753	0.0713066	7.07024	0.503795	1	0	5432	4732	8144	5924	6990	6055	10.1645	13.4247	12.8948	13.6852	11.6948	12.9452
ENSG00000055483	chr17	USP36	78787381	78787658	9235	0.0635122	5.55944	0.440487	1	0	2258	1444	2839	1936	2728	2042	4.91973	4.77001	5.23402	5.20757	5.31436	5.08329
ENSG00000055609	chr7	KMT2C	152134922	152138904	20114	0.223468	6.63131	0.138127	1	0	3179	3468	6111	4230	5422	5088	3.18014	5.25981	5.17274	5.22406	4.84959	5.81533
ENSG00000055732	chr1	MCOLN3	85018082	85019257	6623	-0.0767402	1.44849	0.617258	1	0	127	88	175	111	142	110	0.385836	0.405338	0.449873	0.416327	0.385724	0.381824
ENSG00000055917	chr2	PUM2	20248691	20251716	6978	0.0127517	6.52362	0.898008	1	0	3925	3261	5621	3822	4768	4167	11.3178	14.2564	13.7148	13.6059	12.2927	13.7283
ENSG00000055950	chr10	MRPL43	100969458	100969904	3573	-0.0325379	4.99156	0.77677	1	0	1877	899	1809	1223	1838	1327	10.5703	7.67566	8.6201	8.50276	9.25457	8.53815
ENSG00000056050	chr4	C4orf27	169729465	169729709	1436	0.126575	3.25267	0.206116	1	0	443	301	533	390	561	428	6.20731	6.39442	6.31946	6.74647	7.02833	6.85196
ENSG00000056097	chr5	ZFR	32354350	32355939	6792	0.0238699	6.43948	0.79507	1	0	3868	3069	5063	3635	4535	3913	11.4589	13.7844	12.6916	13.2945	12.0122	13.2446
ENSG00000056277	chrX	ZNF280C	130202711	130204992	4634	0.0170811	2.54483	0.909302	1	0	226	203	383	226	307	275	0.981311	1.33638	1.40718	1.21149	1.19186	1.36428
ENSG00000056558	chr9	TRAF1	120902393	120905238	6449	-0.024778	1.11742	0.975921	1	0	119	53	134	87	111	94	0.371286	0.250711	0.353769	0.335114	0.309652	0.33509
ENSG00000056586	chr9	RC3H2	122844556	122849822	11545	0.0990448	6.67837	0.368997	1	0	4048	3522	6292	4423	5305	4859	7.05506	9.30646	9.27901	9.51676	8.26675	9.67562
ENSG00000056972	chr6	TRAF3IP2	111556454	111559551	6553	0.0165104	6.19476	0.834249	1	0	3603	2372	4288	2921	4132	3195	11.0631	11.0424	11.1409	11.0728	11.3439	11.2087
ENSG00000057019	chr3	DCBLD2	98795941	98799841	11274	0.076101	8.28086	0.382554	1	0	13372	10606	18429	12931	17061	14231	23.8656	28.6987	27.8311	28.4918	27.2251	29.019
ENSG00000057252	chr1	SOAT1	179293714	179293936	7005	0.00121511	5.12216	0.998139	1	0	1601	1225	2033	1398	1859	1566	4.59873	5.33479	4.94124	4.95753	4.77436	5.13936
ENSG00000057294	chr12	PKP2	32790745	32792492	7043	0.0399036	7.23218	0.619052	1	0	6884	5036	8904	6140	8598	6475	19.667	21.8131	21.5246	21.6559	21.9626	21.1353
ENSG00000057608	chr10	GDI2	5765223	5766152	4033	0.0277956	8.17665	0.720456	1	0	13972	9793	16318	11987	15600	12868	69.7083	74.0759	68.8883	73.8327	69.5889	73.3514
ENSG00000057657	chr6	PRDM1	106086320	106086595	6369	-0.00905066	6.01539	0.921454	1	0	2969	2148	4042	2557	3402	2966	9.37979	10.2885	10.8052	9.973	9.60963	10.706
ENSG00000057663	chr6	ATG5	106184476	106186676	3953	-0.022406	5.40939	0.782883	1	0	2037	1462	2500	1666	2303	1882	10.3686	11.2826	10.7676	10.4692	10.4812	10.9451
ENSG00000057704	chr12	TMCC3	94567124	94571737	6515	0.118554	7.99076	0.176668	1	0	11000	8105	15352	10940	13632	11984	33.9729	37.9514	40.1197	41.7128	37.6434	42.2876
ENSG00000057757	chr1	PITHD1	23778405	23778713	2186	-0.0322099	5.11563	0.705736	1	0	1832	1108	2003	1342	1916	1508	16.8628	15.4625	15.6005	15.25	15.7684	15.859
ENSG00000057935	chr2	MTA3	42494569	42495006	10580	0.0200679	5.27444	0.818967	1	0	1841	1311	2230	1560	2226	1639	3.50124	3.78013	3.58861	3.66273	3.78515	3.56138
ENSG00000058056	chr3	USP13	179652755	179653393	8440	0.0898511	3.70225	0.360142	1	0	592	424	752	569	716	568	1.41135	1.53254	1.51699	1.6747	1.52621	1.54715
ENSG00000058063	chr3	ATP11B	182793500	182793786	9196	0.0995854	6.62441	0.341241	1	0	3948	3447	5905	4119	5304	4683	8.63838	11.4349	10.9327	11.1265	10.3764	11.7071
ENSG00000058085	chr1	LAMC2	183186238	183186431	6543	0.0175601	13.0665	0.82102	1	0	395987	282447	524848	344621	480397	375274	1217.75	1316.89	1365.73	1308.37	1320.89	1318.55
ENSG00000058091	chr7	CDK14	90466424	90466513	6841	-0.00138458	6.12349	0.984936	1	0	3113	2480	4141	2829	3797	3039	9.15617	11.0591	10.3061	10.2726	9.98538	10.2126
ENSG00000058262	chr3	SEC61A1	128051641	128051910	4697	-0.0045321	8.46654	0.95341	1	0	18059	11103	21038	13990	19947	15249	77.362	72.1122	76.2589	73.9884	76.4013	74.6357
ENSG00000058272	chr12	PPP1R12A	79773563	79776015	12490	-0.0154182	6.00881	0.876744	1	0	2757	2356	3903	2682	3355	2812	4.44149	5.75443	5.32038	5.33412	4.83252	5.17581
ENSG00000058335	chr15	RASGRF1	78959947	78962236	9929	0.0971978	1.14157	0.521229	1	0	115	63	117	92	126	93	0.233049	0.193564	0.200626	0.23017	0.228301	0.215329
ENSG00000058453	chr1	CROCC	16740273	16740397	8871	-0.0401408	3.6389	0.773132	1	0	716	342	743	494	760	461	1.62403	1.1761	1.42601	1.38331	1.54129	1.19469
ENSG00000058600	chr16	POLR3E	22297375	22297537	9488	-0.0578717	4.84742	0.505685	1	0	1492	907	1761	1097	1614	1218	3.16409	2.91623	3.16003	2.87209	3.06036	2.9512
ENSG00000058668	chr1	ATP2B4	203626561	203627219	9721	0.0946516	8.11689	0.342307	1	0	11244	9523	16851	11286	15278	13171	23.2736	29.8849	29.5136	28.84	28.2748	31.1482
ENSG00000058673	chr1	ZC3H11A	203795654	203795794	9700	0.00901694	7.41256	0.924116	1	0	7409	6033	10293	7096	8863	7644	15.3689	18.9736	18.0666	18.1722	16.4381	18.1165
ENSG00000058729	chr5	RIOK2	97160867	97163225	5502	-0.0550895	4.04751	0.58941	1	0	755	612	975	665	837	735	2.76109	3.39328	3.01711	3.00239	2.73683	3.07109
ENSG00000058799	chr1	YIPF1	53851719	53852270	2075	0.0642232	5.33907	0.44532	1	0	2081	1264	2225	1722	2234	1774	20.1794	18.5831	18.2566	20.6149	19.3691	19.6545
ENSG00000058804	chr1	NDC1	53765460	53768033	5135	0.0404055	5.99681	0.656049	1	0	2832	2237	3715	2688	3481	2797	11.097	13.2897	12.3176	13.0033	12.1957	12.5221
ENSG00000058866	chr3	DGKG	186105668	186105712	10978	0.109499	0.533692	0.60814	1	0	57	49	84	67	86	50	0.104473	0.136164	0.130276	0.151607	0.140935	0.104706
ENSG00000059122	chr16	FLYWCH1	2911937	2912154	8419	-0.0630145	5.52595	0.632234	1	0	2671	1245	2866	1627	2944	1792	6.38363	4.51126	5.79592	4.80058	6.29102	4.89331
ENSG00000059145	chr16	UNKL	1363205	1366395	7494	-0.127284	2.99247	0.243237	1	0	435	265	464	301	451	305	1.16797	1.07875	1.05417	0.997744	1.0827	0.935646
ENSG00000059378	chr7	PARP12	140023744	140024885	6285	-0.037451	5.34974	0.65293	1	0	2021	1320	2498	1621	2318	1668	6.47016	6.40705	6.76697	6.40684	6.63516	6.10122
ENSG00000059573	chr10	ALDH18A1	95605929	95606943	3766	-0.0249438	5.92943	0.752996	1	0	3078	2024	3537	2405	3395	2604	16.4453	16.3953	15.9905	15.8636	16.2182	15.8959
ENSG00000059588	chr1	TARBP1	234391313	234391745	7743	0.00415589	4.34515	0.974603	1	0	906	711	1221	840	1075	897	2.35436	2.80123	2.68481	2.69486	2.49771	2.66323
ENSG00000059691	chr4	GATB	151670504	151671302	11757	-0.0258822	4.07139	0.772849	1	0	821	566	992	674	907	726	1.40508	1.46862	1.43655	1.42406	1.38789	1.4196
ENSG00000059728	chr2	MXD1	69897688	69897742	6351	0.0170819	6.85116	0.835762	1	0	5304	3923	6876	4743	6202	5137	16.8041	18.8437	18.4332	18.5514	17.5684	18.5949
ENSG00000059758	chr12	CDK17	96278261	96280279	6547	0.0495758	4.95834	0.638687	1	0	1320	1126	1797	1243	1676	1458	4.05682	5.24669	4.67318	4.71623	4.60548	5.11966
ENSG00000059769	chr9	DNAJC25	111631352	111631743	2586	0.0469236	2.95545	0.649425	1	0	379	237	458	306	445	341	2.94893	2.79582	3.01539	2.9394	3.09582	3.03146
ENSG00000059804	chr12	SLC2A3	7919230	7921631	6159	0.0991206	2.10246	0.415267	1	0	205	135	238	184	244	183	0.669727	0.668671	0.657921	0.74212	0.712727	0.683072
ENSG00000060069	chr18	CTDP1	79679801	79680261	7415	0.0748259	4.86401	0.521856	1	0	1651	805	1577	1175	1840	1170	4.48013	3.31187	3.62099	3.93634	4.46427	3.62744
ENSG00000060138	chr12	YBX3	10699089	10699654	8610	-0.0437178	7.56393	0.593255	1	0	10251	5942	10996	7503	10557	7887	23.9562	21.0532	21.744	21.647	22.0588	21.0588
ENSG00000060140	chr12	STYK1	10618939	10620348	3424	0.109299	3.66514	0.278622	1	0	604	417	682	504	710	608	3.54942	3.71528	3.39123	3.65648	3.73051	4.08221
ENSG00000060237	chr12	WNK1	752593	754324	14370	0.0922667	7.54704	0.371821	1	0	7474	6333	11644	7639	10276	8826	10.4653	13.4444	13.796	13.2052	12.865	14.1199
ENSG00000060339	chr10	CCAR1	68721012	68721156	6002	-0.017121	6.44559	0.845122	1	0	3924	3064	5285	3647	4653	3694	13.1549	15.5733	14.9919	15.0941	13.947	14.149
ENSG00000060491	chr20	OGFR	62804835	62805030	4702	-0.0129134	5.73454	0.915283	1	0	3075	1447	3154	2017	3186	2218	13.1588	9.38804	11.4205	10.6559	12.1901	10.8444
ENSG00000060558	chr19	GNA15	3136193	3136595	2613	-0.0527831	6.40151	0.569675	1	0	4623	2539	5104	3163	4961	3496	35.5991	29.6423	33.2566	30.0695	34.1565	30.758
ENSG00000060642	chr1	PIGV	26787472	26787806	3382	0.0220611	4.48232	0.796092	1	0	1160	688	1284	921	1230	970	6.90142	6.20589	6.46396	6.76476	6.54297	6.59362
ENSG00000060656	chr1	PTPRU	29236516	29236717	6682	0.00155923	7.86292	0.986113	1	0	12009	7074	14022	8593	14169	9941	36.1622	32.2959	35.7281	31.9451	38.1484	34.2018
ENSG00000060688	chr1	SNRNP40	31259568	31260121	3881	-0.0297113	4.98196	0.720041	1	0	1630	1057	1788	1268	1728	1344	8.45081	8.30846	7.84388	8.116	8.01021	7.96125
ENSG00000060749	chr11	QSER1	32893178	32893334	10537	0.0824059	5.49283	0.511301	1	0	1686	1631	2777	1923	2354	2108	3.21955	4.722	4.4871	4.53345	4.01914	4.59917
ENSG00000060762	chr6	MPC1	166364919	166365453	1546	-0.0454321	3.18304	0.664587	1	0	469	306	514	344	478	413	6.10404	6.03811	5.66057	5.52733	5.5624	6.14138
ENSG00000060971	chr3	ACAA1	38103129	38103793	7106	-0.0898979	6.67002	0.323535	1	0	5672	3193	6022	3736	5958	4136	16.0607	13.7076	14.4285	13.0601	15.0841	13.3808
ENSG00000060982	chr12	BCAT1	24810022	24818049	11775	0.182851	2.71889	0.156515	1	0	266	228	361	273	358	332	0.454543	0.590695	0.521979	0.575928	0.546973	0.648191
ENSG00000061273	chr12	HDAC7	47782722	47783886	9928	-0.0399204	6.85234	0.683585	1	0	6374	3393	6964	4454	6916	4601	12.9183	10.4258	11.9427	11.1443	12.5325	10.6541
ENSG00000061656	chr20	SPAG4	35615892	35616307	2240	-0.0472529	2.11771	0.745283	1	0	241	129	248	146	253	192	2.16483	1.75683	1.885	1.61909	2.03196	1.97051
ENSG00000061676	chr2	NCKAP1	182909115	182925818	22520	0.0359105	8.35883	0.694888	1	0	14138	11605	19496	13814	17532	14622	12.6321	15.7205	14.7395	15.2376	14.0058	14.9267
ENSG00000061794	chr12	MRPS35	27710773	27710955	1979	-0.00792791	5.49804	0.924019	1	0	2218	1586	2505	1873	2374	1982	22.5512	24.4482	21.5511	23.5103	21.5813	23.0241
ENSG00000061936	chr12	SFSWAP	131711081	131714193	10157	-0.0683419	4.96341	0.433789	1	0	1640	1016	1847	1175	1809	1272	3.24887	3.05153	3.09605	2.87368	3.20418	2.87904
ENSG00000061938	chr3	TNK2	195863364	195864187	11297	-0.07707	6.17124	0.558214	1	0	4297	1881	4533	2572	4395	2900	7.65344	5.07943	6.83171	5.65554	6.99905	5.90147
ENSG00000061987	chr12	MON2	62466817	62467318	16014	0.109233	5.57472	0.318054	1	0	1877	1664	2862	2042	2566	2222	2.35841	3.16988	3.04282	3.16754	2.88271	3.18985
ENSG00000062038	chr16	CDH3	68636189	68636410	6236	-0.009987	10.1868	0.898216	1	0	60179	36099	69804	45419	66519	50080	194.175	176.595	190.582	180.925	191.904	184.622
ENSG00000062194	chr5	GPBP1	57173948	57174211	6472	-0.0100973	6.37857	0.911126	1	0	3954	2894	4819	3599	4171	3640	12.2928	13.6411	12.6773	13.8137	11.5943	12.9297
ENSG00000062282	chr11	DGAT2	75759512	75759626	7905	0.0502424	3.13181	0.626984	1	0	456	261	496	380	471	378	1.16069	1.00723	1.06828	1.19412	1.07192	1.0993
ENSG00000062370	chr19	ZNF112	44326555	44329936	3848	-0.160456	1.49437	0.23971	1	0	151	100	160	104	152	109	0.78958	0.792783	0.707932	0.671374	0.710644	0.651204
ENSG00000062485	chr12	CS	56271699	56273254	6402	0.0123395	7.46408	0.871756	1	0	8577	5845	10294	7236	9704	7668	26.9572	27.8521	27.3763	28.0769	27.2696	27.5354
ENSG00000062582	chr7	MRPS24	43866558	43866982	2613	-0.0339793	5.29382	0.810138	1	0	2399	1052	2236	1374	2526	1572	18.4733	12.2819	14.5693	13.0621	17.3915	13.8305
ENSG00000062598	chr20	ELMO2	46366049	46367560	6598	0.0436165	4.55059	0.629563	1	0	1074	797	1358	964	1313	1022	3.27526	3.68498	3.50424	3.62937	3.58011	3.56094
ENSG00000062650	chr10	WAPAL	86435256	86437608	7280	0.0635073	6.44878	0.508123	1	0	3654	3028	5274	3689	4753	3913	10.0993	12.6886	12.3343	12.5876	11.7457	12.3567
ENSG00000062716	chr17	VMP1	59707192	59707272	6916	-0.158665	6.84349	0.0390378	1	0	5956	4024	7044	4446	5850	4744	17.3282	17.7497	17.3409	15.9691	15.2175	15.7694
ENSG00000062725	chr17	APPBP2	60443149	60447834	9876	0.0410922	4.93799	0.701556	1	0	1310	1066	1852	1227	1564	1495	2.66897	3.2928	3.19276	3.08624	2.84904	3.48005
ENSG00000062822	chr19	POLD1	50384204	50384390	4858	-0.0436202	5.03025	0.746424	1	0	1953	894	1901	1173	2099	1267	8.08908	5.61396	6.66241	5.998	7.77318	5.99577
ENSG00000063046	chr12	EIF4B	53006158	53006496	6146	0.00399616	9.14943	0.960481	1	0	27122	19870	32044	23092	30794	24979	88.794	98.6267	88.7689	93.333	90.1399	93.4347
ENSG00000063169	chr19	GLTSCR1	47608196	47608282	7507	-0.0133259	2.87689	0.921417	1	0	421	224	389	279	421	314	1.12842	0.910271	0.882247	0.923218	1.00893	0.961588
ENSG00000063176	chr19	SPHK2	48619291	48619543	6009	-0.128432	3.20064	0.392679	1	0	555	249	566	303	562	365	1.85843	1.26411	1.60369	1.25258	1.68259	1.39642
ENSG00000063177	chr19	RPL18	48615328	48615447	4209	-0.0227415	9.04434	0.821087	1	0	30659	15203	30062	20313	30203	22604	146.566	110.189	121.603	119.884	129.097	123.462
ENSG00000063180	chr19	CA11	48637942	48638144	2075	-0.132258	1.7848	0.348782	1	0	196	109	197	124	200	130	1.90061	1.6025	1.61642	1.48446	1.73403	1.44029
ENSG00000063241	chr19	ISOC2	55452985	55453388	4408	-0.0228485	3.97331	0.876638	1	0	926	413	928	600	963	616	4.22692	2.85823	3.58437	3.38124	3.93032	3.21266
ENSG00000063244	chr19	U2AF2	55654146	55655153	4115	-0.0516008	7.27143	0.577765	1	0	8577	4683	9104	5936	9112	6201	41.9392	34.7171	37.6677	35.8336	39.8371	34.6432
ENSG00000063245	chr19	EPN1	55675226	55675435	17616	-0.0496718	6.90673	0.737139	1	0	7499	3024	7150	4233	7634	4789	8.56545	5.23677	6.91044	5.96908	7.7963	6.24976
ENSG00000063322	chr19	MED29	39391303	39391638	3835	-0.0540295	5.40314	0.504044	1	0	2148	1387	2546	1636	2385	1765	11.27	11.0332	11.3032	10.597	11.1884	10.5805
ENSG00000063438	chr5	AHRR	304176	304221	7678	-0.0664748	3.89916	0.490166	1	0	757	490	902	535	864	635	1.98382	1.94687	2.00016	1.7309	2.02446	1.9013
ENSG00000063587	chrX	ZNF275	153334155	153334285	8139	0.158356	4.84403	0.0799619	1	0	1237	888	1710	1240	1706	1263	3.05811	3.32837	3.57711	3.78457	3.77096	3.56745
ENSG00000063601	chrX	MTMR1	150692971	150693069	6323	0.0599202	6.43981	0.463449	1	0	3981	2786	5239	3664	4714	3885	12.6684	13.4415	14.1069	14.3946	13.4125	14.1252
ENSG00000063660	chr2	GPC1	240435671	240436084	6516	-0.0126224	8.22192	0.908965	1	0	16828	8330	17885	11020	18536	12276	51.9644	38.999	46.732	42.0114	51.1774	43.3113
ENSG00000063761	chr14	ADCK1	77800083	77800170	5317	-0.126077	1.96275	0.422369	1	0	219	105	251	136	217	161	0.828766	0.602437	0.803737	0.635387	0.734238	0.696121
ENSG00000063854	chr16	HAGH	1795620	1795720	5975	-0.0119233	4.38573	0.909449	1	0	1134	637	1196	817	1176	901	3.81882	3.2523	3.408	3.39665	3.54089	3.46667
ENSG00000063978	chr4	RNF4	2462220	2462605	7270	0.042885	6.56032	0.575616	1	0	4572	3028	5508	3829	5378	4117	12.6539	12.7061	12.8993	13.0833	13.3085	13.0188
ENSG00000064012	chr2	CASP8	201233443	201233554	7243	0.0277857	4.89636	0.769511	1	0	1351	1049	1710	1235	1633	1297	3.75311	4.41821	4.01962	4.2356	4.05612	4.11668
ENSG00000064042	chr4	LIMCH1	41359607	41359803	10862	0.0213589	7.05026	0.804574	1	0	5906	4603	7900	5482	7185	5832	10.9405	12.9277	12.383	12.5371	11.9004	12.3434
ENSG00000064102	chr12	ASUN	26905181	26905536	3345	-0.0814066	4.68596	0.33819	1	0	1323	856	1547	1043	1374	1050	7.95826	7.80669	7.8741	7.74559	7.38983	7.21637
ENSG00000064115	chr12	TM7SF3	26973195	26974227	3888	0.0676677	7.54992	0.376307	1	0	8834	6115	10770	7717	10422	8469	45.7178	47.9799	47.1625	49.3047	48.2246	50.0762
ENSG00000064199	chr11	SPA17	124673798	124673952	5205	0.0262043	3.78539	0.801333	1	0	636	473	800	582	750	591	2.45862	2.77223	2.61683	2.77759	2.59229	2.61031
ENSG00000064225	chr3	ST3GAL6	98732236	98732532	6288	0.0298226	2.0595	0.87832	1	0	202	153	213	166	218	194	0.646388	0.742281	0.576732	0.655785	0.623717	0.709275
ENSG00000064270	chr16	ATP2C2	84368527	84368714	7352	-0.0875236	5.08976	0.2921	1	0	1792	1152	1981	1314	1888	1395	4.90441	4.78009	4.5876	4.43973	4.61998	4.36209
ENSG00000064300	chr17	NGFR	49495293	49495483	4150	-0.252046	-0.0499582	0.278056	1	0	52	28	62	36	47	34	0.252121	0.205825	0.254361	0.215487	0.203748	0.188346
ENSG00000064309	chr11	CDON	125955796	125961105	10600	-0.0939251	0.760123	0.598282	1	0	73	60	107	66	89	67	0.138571	0.172677	0.171864	0.154669	0.151052	0.14531
ENSG00000064313	chr8	TAF2	119730775	119732186	6547	0.0335673	5.26595	0.732494	1	0	1635	1305	2410	1587	2071	1728	5.02493	6.08075	6.26732	6.02145	5.6909	6.06774
ENSG00000064393	chr7	HIPK2	139561570	139573397	15402	0.145462	7.21993	0.230306	1	0	5514	4956	9487	6042	8191	7443	7.20351	9.8162	10.4872	9.74473	9.56761	11.1096
ENSG00000064419	chr7	TNPO3	128954180	128955385	4647	0.00633632	6.94858	0.93888	1	0	5757	4209	7319	5122	6753	5292	24.9274	27.6309	26.8155	27.38	26.1437	26.1802
ENSG00000064489	chr19	MEF2BNB-MEF2B	19145567	19146022	1931	-0.127478	3.03938	0.298672	1	0	468	237	514	299	451	340	4.87661	3.74417	4.53198	3.84641	4.20182	4.04783
ENSG00000064490	chr19	RFXANK	19192229	19192685	2503	-0.120138	4.79565	0.198673	1	0	1560	860	1686	1038	1525	1144	12.5406	10.4816	11.4684	10.3016	10.9611	10.5073
ENSG00000064545	chr19	TMEM161A	19119169	19120183	3281	-0.0710466	4.26115	0.566261	1	0	1101	538	1169	671	1174	780	6.75205	5.00225	6.06618	5.08022	6.43733	5.4653
ENSG00000064547	chr19	LPAR2	19623668	19624569	2980	-0.0647279	3.96148	0.593342	1	0	916	444	905	603	907	613	6.18491	4.54523	5.17058	5.02652	5.47564	4.72901
ENSG00000064601	chr20	CTSA	45890144	45891379	5856	0.015827	6.91083	0.858432	1	0	6531	3526	6985	4639	6993	5259	22.4405	18.3684	20.3082	19.6784	21.4835	20.6456
ENSG00000064607	chr19	SUGP2	18990888	18991149	7744	-0.1127	5.89258	0.16962	1	0	3124	1908	3727	2275	3215	2453	8.11708	7.51627	8.19409	7.29764	7.46894	7.28212
ENSG00000064651	chr5	SLC12A2	128083766	128084710	10664	0.110428	4.89942	0.275864	1	0	1261	950	1845	1228	1589	1460	2.3793	2.71764	2.94566	2.86052	2.68069	3.14745
ENSG00000064652	chr5	SNX24	122843439	122843615	3550	0.00943468	3.53166	0.927461	1	0	545	380	694	483	636	486	3.08903	3.26546	3.32842	3.37975	3.22309	3.14727
ENSG00000064655	chr20	EYA2	46894624	46894987	3618	-0.0833028	5.31235	0.332426	1	0	2163	1251	2376	1527	2169	1671	12.0294	10.5482	11.1811	10.4842	10.7854	10.6178
ENSG00000064666	chr19	CNN2	1026581	1026724	3645	-0.00971685	8.81338	0.910415	1	0	24356	13352	26631	17990	25509	18965	134.451	111.748	124.393	122.603	125.904	119.614
ENSG00000064687	chr19	ABCA7	1040101	1040196	8367	-0.0198188	6.16701	0.86242	1	0	3971	2025	4377	2574	4511	2967	9.54958	7.3832	8.90664	7.64196	9.69944	8.15217
ENSG00000064703	chr1	DDX20	111755245	111755394	6019	0.122876	4.44097	0.159363	1	0	1004	691	1225	946	1201	982	3.35632	3.50222	3.46512	3.90421	3.58973	3.7507
ENSG00000064726	chr15	BTBD1	83016422	83018225	4169	0.0330838	6.032	0.69235	1	0	3047	2210	3808	2699	3523	2939	14.706	16.1715	15.5515	16.0819	15.2028	16.2067
ENSG00000064763	chr12	FAR2	29149103	29149407	5411	0.141552	0.657321	0.441412	1	0	62	54	89	73	82	68	0.230552	0.304443	0.28004	0.335129	0.272634	0.288906
ENSG00000064787	chr20	BCAS1	53936777	53941524	8186	0.145599	3.41674	0.176258	1	0	538	343	530	458	600	491	1.32241	1.27824	1.10233	1.38982	1.31863	1.37891
ENSG00000064932	chr19	SBNO2	1107636	1108704	6626	0.0138136	6.15891	0.916561	1	0	4095	1704	4580	2792	4305	2948	12.4353	7.84526	11.7685	10.4672	11.6887	10.2283
ENSG00000064933	chr2	PMS1	189784085	189784593	5448	0.135323	3.39471	0.263561	1	0	442	367	583	477	537	496	1.63245	2.05503	1.82196	2.17494	1.77329	2.093
ENSG00000064961	chr19	HMG20B	3572777	3572824	3857	-0.0996527	6.27765	0.40338	1	0	4754	2193	4542	2782	4576	3154	24.8007	17.3452	20.0495	17.9173	21.3442	18.7991
ENSG00000064989	chr2	CALCRL	187343129	187346399	6144	0.0962624	0.343038	0.650094	1	0	50	41	76	50	69	57	0.163747	0.203574	0.210605	0.202155	0.202042	0.21328
ENSG00000064995	chr6	TAF11	34877778	34878720	1580	0.031237	4.45693	0.73251	1	0	1146	707	1192	904	1208	963	14.5943	13.6506	12.8448	14.2127	13.7548	14.0118
ENSG00000064999	chr6	ANKS1A	34889265	34889599	6777	0.0953733	5.5089	0.247514	1	0	2118	1428	2670	1823	2706	2029	6.28844	6.42806	6.70781	6.68214	7.18346	6.88288
ENSG00000065000	chr19	AP3D1	2100988	2102268	8601	-0.0223616	7.60305	0.790399	1	0	10286	5967	11583	7631	11328	7998	24.0631	21.1639	22.9287	22.0393	23.6945	21.3776
ENSG00000065029	chr6	ZNF76	35258909	35259386	6789	-0.146903	4.34664	0.106607	1	0	1102	656	1268	744	1121	826	3.2661	2.94773	3.17995	2.72228	2.97059	2.79705
ENSG00000065054	chr16	SLC9A3R2	2025356	2025666	3550	-0.064344	5.66273	0.609207	1	0	3120	1374	2934	1878	2978	2078	17.684	11.8072	14.0714	13.1412	15.0918	13.4568
ENSG00000065057	chr16	NTHL1	2039815	2040047	2430	-0.137947	3.51253	0.269977	1	0	690	346	653	387	648	481	5.71343	4.34369	4.57524	3.95613	4.79747	4.55056
ENSG00000065060	chr6	UHRF1BP1	34792015	34792294	9908	0.0899758	5.05297	0.429722	1	0	1298	1203	1967	1362	1856	1528	2.63599	3.70398	3.38007	3.41474	3.37004	3.54538
ENSG00000065135	chr1	GNAI3	109548611	109548838	27174	0.0212013	7.1727	0.787404	1	0	6872	4845	8372	5885	7782	6468	5.08843	5.43913	5.24545	5.37971	5.15206	5.47195
ENSG00000065150	chr13	IPO5	97953658	97954198	9671	0.0392947	7.15739	0.628196	1	0	6506	4858	8360	5891	7942	6252	13.5362	15.3241	14.7178	15.1316	14.7741	14.8619
ENSG00000065154	chr10	OAT	124397303	124398102	3388	0.0599468	7.41296	0.443505	1	0	8210	5660	9492	7102	9288	7701	48.7589	50.9638	47.7003	52.0719	49.3199	52.2552
ENSG00000065183	chr1	WDR3	117929720	117929782	10275	0.0422171	5.13295	0.660257	1	0	1605	1256	1935	1493	1897	1533	3.14302	3.72904	3.20631	3.60948	3.32146	3.42994
ENSG00000065243	chr1	PKN2	88684222	88684628	6897	0.0745012	6.94411	0.460536	1	0	5033	4283	7466	5176	6564	5712	14.6832	18.9442	18.4304	18.6423	17.1219	19.0394
ENSG00000065268	chr19	WDR18	984271	984563	2357	-0.030601	5.26186	0.847835	1	0	2384	984	2212	1310	2571	1499	20.3517	12.7358	15.9784	13.8063	19.6239	14.6207
ENSG00000065308	chr6	TRAM2	52497402	52503270	6908	-0.00631867	5.75186	0.942788	1	0	2437	1856	3285	2122	2896	2436	7.09835	8.19624	8.09636	7.63061	7.54206	8.10682
ENSG00000065328	chr10	MCM10	13161554	13161606	5454	-0.0642845	3.92558	0.485009	1	0	738	536	896	610	831	619	2.72267	2.99805	2.79705	2.77831	2.74113	2.60916
ENSG00000065357	chr12	DGKA	55927319	55927619	10215	-0.0795247	7.17735	0.296376	1	0	7564	4810	8582	5626	7830	6113	14.8994	14.3647	14.304	13.6813	13.7901	13.7576
ENSG00000065361	chr12	ERBB3	56079857	56079934	8658	0.00633806	6.52217	0.935806	1	0	4494	2985	5455	3589	5094	4122	10.4441	10.5176	10.7271	10.2973	10.5849	10.945
ENSG00000065413	chr2	ANKRD44	196967017	196967446	11665	-0.0202963	0.519862	1	1	0	64	40	95	57	67	67	0.110395	0.104608	0.138658	0.121383	0.103332	0.132043
ENSG00000065427	chr16	KARS	75627474	75627993	4065	0.0269306	7.31702	0.730077	1	0	7938	5297	8896	6568	8680	7059	39.2921	39.752	37.2599	40.1364	38.4152	39.9216
ENSG00000065457	chr16	ADAT1	75596981	75597389	4486	0.0494875	4.54414	0.628079	1	0	992	823	1384	955	1296	1038	4.44945	5.59667	5.25271	5.28823	5.19744	5.31941
ENSG00000065485	chr3	PDIA5	123067062	123067206	4030	0.0318753	4.8419	0.706982	1	0	1428	907	1664	1170	1660	1205	7.1298	6.8658	7.03	7.21186	7.41048	6.87397
ENSG00000065491	chr6	TBC1D22B	37257772	37257973	3462	-0.0298385	4.76785	0.740186	1	0	1349	872	1671	1118	1534	1096	7.84042	7.68385	8.21781	8.02197	7.97153	7.27795
ENSG00000065518	chr3	NDUFB4	120596309	120596539	1889	-0.0275467	5.78385	0.735772	1	0	2847	1843	3107	2186	2980	2405	30.3256	29.7634	28.0038	28.7465	28.381	29.2691
ENSG00000065526	chr1	SPEN	15847864	15848150	13294	0.0774758	7.42293	0.490689	1	0	6727	5723	11148	7052	9120	8180	10.1817	13.1328	14.2774	13.1772	12.3419	14.1457
ENSG00000065534	chr3	MYLK	123610049	123614349	22167	-0.0101802	3.37216	0.92717	1	0	445	365	643	395	555	477	0.403931	0.502314	0.493868	0.442646	0.450432	0.494694
ENSG00000065548	chr2	ZC3H15	186486156	186486457	3125	-0.0336123	6.30066	0.687904	1	0	3830	2777	4518	3258	4101	3410	24.6606	27.1091	24.6152	25.8981	23.6093	25.0859
ENSG00000065559	chr17	MAP2K4	12020824	12021001	5714	0.0897848	5.43895	0.286623	1	0	1969	1424	2506	1860	2376	1950	6.93362	7.60254	7.46703	8.0861	7.48083	7.84549
ENSG00000065600	chr1	TMEM206	212363931	212365376	2914	-0.00573679	2.73405	0.952741	1	0	340	221	369	270	381	268	2.34771	2.31362	2.15598	2.30166	2.35223	2.11432
ENSG00000065613	chr10	SLK	103967201	103967895	7974	0.0456635	7.30395	0.650682	1	0	6639	5601	9460	6661	8129	7337	16.7525	21.4278	20.1986	20.7505	18.3402	21.1528
ENSG00000065615	chr6	CYB5R4	83859643	83859857	9635	0.0446096	4.85422	0.628026	1	0	1294	963	1746	1140	1583	1348	2.70232	3.04904	3.08531	2.93913	2.95578	3.21635
ENSG00000065618	chr10	COL17A1	104031286	104032290	6426	-0.00298406	11.8758	0.968972	1	0	177905	123178	230412	146919	212737	163524	557.06	584.765	610.48	567.941	595.588	585.014
ENSG00000065621	chr10	GSTO2	104268873	104269269	9921	-0.0614579	4.02928	0.499583	1	0	834	563	934	651	913	656	1.69147	1.73118	1.60287	1.63002	1.65561	1.52011
ENSG00000065665	chr10	SEC61A2	12129637	12129794	3916	0.0884651	2.52868	0.488745	1	0	284	189	305	215	323	283	1.45925	1.47234	1.32606	1.36384	1.4839	1.66138
ENSG00000065675	chr10	PRKCQ	6427143	6428362	3295	0.15551	1.46159	0.26838	1	0	125	72	168	115	157	125	0.763324	0.666601	0.868082	0.866979	0.857211	0.872128
ENSG00000065717	chr19	TLE2	2997638	2997955	4038	-0.334764	0.376699	0.105052	1	0	77	35	87	42	60	52	0.383688	0.264418	0.366826	0.258374	0.267318	0.296048
ENSG00000065802	chr2	ASB1	238426742	238426826	7410	0.0193932	5.9404	0.813383	1	0	2947	1983	3679	2377	3498	2736	8.00233	8.16383	8.45315	7.96851	8.49269	8.48835
ENSG00000065809	chr10	FAM107B	14518557	14521306	7019	-0.0878976	7.10599	0.301735	1	0	6790	4910	8133	5466	6811	6150	19.4647	21.3401	19.728	19.3446	17.4574	20.1431
ENSG00000065833	chr6	ME1	83210389	83212094	3371	-0.0367891	5.21045	0.678542	1	0	1762	1278	2216	1498	1879	1667	10.5172	11.5654	11.1923	11.0387	10.0279	11.3685
ENSG00000065882	chr4	TBC1D1	37891087	37891348	9032	0.0573329	5.66229	0.484955	1	0	2466	1636	2874	2159	2723	2257	5.49368	5.52572	5.41764	5.93793	5.42385	5.74478
ENSG00000065883	chr7	CDK13	39950037	39951852	8921	0.0339986	6.08647	0.692775	1	0	3064	2245	4155	2791	3655	3071	6.91082	7.67701	7.92984	7.77164	7.37085	7.91392
ENSG00000065911	chr2	MTHFD2	74198562	74198742	4870	-0.0830515	6.74383	0.300616	1	0	5365	3853	6142	4197	5736	4522	22.1664	24.1357	21.4728	21.408	21.1896	21.3465
ENSG00000065923	chrX	SLC9A7	46599252	46607203	10033	0.0301394	5.30947	0.738322	1	0	1772	1307	2455	1626	2101	1812	3.55375	3.97406	4.16608	4.02584	3.76737	4.15196
ENSG00000065970	chr12	FOXJ2	8032703	8033833	6296	0.0343366	4.67564	0.700904	1	0	1185	833	1539	1040	1490	1070	3.78711	4.03617	4.1618	4.10332	4.2576	3.90701
ENSG00000065978	chr1	YBX1	42682395	42682658	1962	-0.000811983	9.2804	0.991503	1	0	31951	20349	35127	25283	34209	26840	327.672	316.398	304.824	320.108	313.679	314.492
ENSG00000065989	chr19	PDE4A	10416773	10416797	6646	-0.070801	3.86858	0.485332	1	0	740	467	908	539	871	582	2.2404	2.14361	2.32612	2.01463	2.35777	2.01321
ENSG00000066027	chr1	PPP2R5A	212285537	212286291	3825	-0.068717	4.96233	0.437938	1	0	1536	1109	1808	1285	1584	1331	8.08005	8.84483	8.04774	8.34522	7.45019	7.99967
ENSG00000066044	chr19	ELAVL1	7958579	7963807	7063	0.019491	6.41201	0.801465	1	0	4196	2777	4928	3437	4748	3726	11.9537	11.9943	11.8792	12.0881	12.0939	12.1277
ENSG00000066084	chr12	DIP2B	50504985	50505240	10361	0.171411	6.70017	0.12243	1	0	3911	3445	6397	4381	5850	5024	7.59522	10.1432	10.5119	10.5036	10.1578	11.1474
ENSG00000066117	chr12	SMARCD1	50084972	50085546	5136	0.0204561	5.94977	0.79787	1	0	3092	1991	3560	2513	3487	2654	12.1135	11.8259	11.8014	12.1544	12.2144	11.8796
ENSG00000066135	chr1	KDM4A	43650158	43650252	5172	0.0255365	6.1048	0.751909	1	0	3281	2279	4026	2725	3842	3082	12.7644	13.4423	13.2532	13.088	13.3642	13.6993
ENSG00000066136	chr1	NFYC	40691570	40691867	6068	-0.0977472	4.89495	0.274203	1	0	1629	966	1742	1095	1681	1236	5.40169	4.85647	4.88776	4.48265	4.98386	4.68272
ENSG00000066279	chr1	ASPM	197084128	197084426	10938	0.0290445	6.79658	0.821729	1	0	4129	4229	6894	4497	5969	5086	7.59559	11.7948	10.731	10.213	9.81764	10.6897
ENSG00000066322	chr1	ELOVL1	43363397	43364137	2507	-0.0094539	6.58087	0.906764	1	0	4945	3027	5606	3745	5503	4062	39.6886	36.8339	38.072	37.1077	39.4901	37.2487
ENSG00000066379	chr6	ZNRD1	30058899	30062333	3672	0.0352269	3.60002	0.715134	1	0	616	378	691	483	691	529	3.37546	3.14035	3.20392	3.26746	3.38547	3.31191
ENSG00000066405	chr3	CLDN18	137998735	137999088	3880	0.116738	5.15464	0.217753	1	0	1609	1064	2187	1526	1869	1711	8.34408	8.36564	9.59675	9.76988	8.66605	10.1378
ENSG00000066422	chr3	ZBTB11	101648889	101651683	7416	0.031595	4.99616	0.761976	1	0	1354	1124	1934	1301	1663	1490	3.6737	4.62366	4.44011	4.35787	4.03428	4.61894
ENSG00000066427	chr14	ATXN3	92038652	92064414	28202	0.0046852	4.33033	0.968791	1	0	930	699	1177	806	993	973	0.663525	0.756113	0.710564	0.70994	0.633451	0.793156
ENSG00000066455	chr14	GOLGA5	92794231	92794456	3295	0.0319895	6.21591	0.703561	1	0	3482	2564	4214	3092	4059	3262	21.2632	23.7384	21.7744	23.3104	22.1619	22.7591
ENSG00000066468	chr10	FGFR2	121478334	121480021	7486	0.028758	5.2622	0.743186	1	0	1779	1280	2279	1540	2247	1616	4.78168	5.21614	5.18324	5.11019	5.40004	4.96269
ENSG00000066557	chr1	LRRC40	70144805	70145905	2884	0.0247136	4.53173	0.819077	1	0	1001	835	1354	940	1231	1054	6.98382	8.83243	7.99338	8.09653	7.67903	8.40177
ENSG00000066583	chr5	ISOC1	129094751	129095075	1940	0.0267192	3.10134	0.782967	1	0	423	244	541	360	464	371	4.38726	3.83687	4.74791	4.60964	4.30289	4.39641
ENSG00000066651	chr6	TRMT11	125986430	125986622	2690	0.0355757	3.33289	0.754916	1	0	466	348	573	451	531	422	3.48568	3.94654	3.62668	4.16477	3.55129	3.6065
ENSG00000066654	chr16	THUMPD1	20733664	20736358	5092	0.0506057	5.8063	0.573337	1	0	2456	1928	3307	2307	3105	2485	9.70497	11.5507	11.0574	11.2545	10.9703	11.2192
ENSG00000066697	chr9	MSANTD3	100427156	100427393	3253	0.0234109	4.49264	0.785126	1	0	1100	717	1331	968	1197	969	6.80398	6.72395	6.96628	7.39192	6.61993	6.84803
ENSG00000066739	chr14	ATG2B	96281258	96285985	12722	0.0619101	4.96253	0.606765	1	0	1203	1119	1937	1301	1653	1444	1.90267	2.68327	2.59228	2.54032	2.33755	2.60938
ENSG00000066777	chr8	ARFGEF1	67173512	67175572	10970	0.0527194	7.16459	0.60502	1	0	5866	5148	8607	5913	7785	6534	10.7594	14.316	13.3583	13.3896	12.7672	13.693
ENSG00000066827	chr8	ZFAT	134477788	134478721	8900	-0.016175	2.92828	0.886366	1	0	362	254	456	316	420	310	0.818414	0.870629	0.872332	0.881989	0.848991	0.800751
ENSG00000066855	chr8	MTFR1	65644734	65644784	4629	0.0872613	4.72278	0.323899	1	0	1222	862	1508	1121	1402	1230	5.31176	5.6808	5.54653	6.01568	5.44884	6.10863
ENSG00000066926	chr18	FECH	57548283	57550846	4473	0.0267624	4.12127	0.782387	1	0	837	595	974	724	934	769	3.76514	4.05796	3.70738	4.02074	3.75657	3.95233
ENSG00000066933	chr15	MYO9A	71822289	71827043	20253	0.114527	4.88667	0.402956	1	0	1074	1095	1767	1278	1515	1437	1.06701	1.64935	1.48544	1.5675	1.34576	1.63115
ENSG00000067048	chrY	DDX3Y	12904108	12904414	5738	0.0593593	5.978	0.52829	1	0	2786	2119	3760	2709	3225	2922	9.76956	11.2657	11.1567	11.7278	10.1114	11.707
ENSG00000067057	chr10	PFKP	3066333	3066422	4836	-0.00440355	8.59932	0.957247	1	0	20140	11985	22999	15090	22820	16245	83.7968	75.6033	80.971	77.512	84.8932	77.2252
ENSG00000067064	chr10	IDI1	1039908	1041504	3589	0.0325092	6.23879	0.708732	1	0	3518	2644	4234	3096	4058	3417	19.7232	22.4738	20.0856	21.4286	20.3415	21.8875
ENSG00000067066	chr2	SP100	230415942	230416328	12618	0.0324401	6.82983	0.6929	1	0	5277	3879	6586	4838	6249	4854	8.41494	9.37818	8.88665	9.52449	8.90971	8.84372
ENSG00000067082	chr10	KLF6	3775996	3776403	6139	0.0508825	8.37714	0.548269	1	0	14850	10638	20800	13809	17924	15098	48.6724	52.863	57.6863	55.8767	52.5268	56.5389
ENSG00000067113	chr5	PPAP2A	55424854	55425334	2016	0.0744262	4.10782	0.417788	1	0	857	522	993	705	924	814	8.55351	7.89895	8.38621	8.6869	8.24565	9.28238
ENSG00000067141	chr15	NEO1	73051710	73051964	8117	0.108649	4.38297	0.23045	1	0	930	666	1230	890	1146	956	2.30538	2.50304	2.57998	2.72371	2.53999	2.70762
ENSG00000067167	chr8	TRAM1	70573442	70575005	3878	0.117862	8.49921	0.164234	1	0	15835	12049	20712	14811	19962	17401	82.1608	94.7834	90.9329	94.873	92.6061	103.155
ENSG00000067177	chrX	PHKA1	72578814	72581175	6350	0.0641596	5.46652	0.460716	1	0	1981	1494	2580	1834	2414	2009	6.27719	7.17738	6.91756	7.1745	6.83923	7.27331
ENSG00000067182	chr12	TNFRSF1A	6328757	6329622	4005	-0.04089	7.17716	0.650422	1	0	7979	4378	8514	5461	8450	6053	40.0867	33.3474	36.1941	33.8716	37.9575	34.7451
ENSG00000067191	chr17	CACNB1	39173456	39175657	7094	-0.0381472	1.90241	0.851263	1	0	236	97	199	139	221	149	0.669384	0.417128	0.477605	0.486732	0.56046	0.482859
ENSG00000067208	chr1	EVI5	92508696	92513970	8276	0.0353639	5.71987	0.737228	1	0	2173	1885	3207	2163	2820	2398	5.28316	6.94832	6.59759	6.49236	6.13017	6.66123
ENSG00000067221	chr15	STOML1	73978923	73984130	10461	-0.0815035	2.70134	0.506195	1	0	329	198	418	259	372	245	0.632815	0.577406	0.680315	0.615025	0.639754	0.538417
ENSG00000067225	chr15	PKM	72199029	72199756	8571	-0.0513588	11.1821	0.515044	1	0	124398	73797	136511	88660	131697	98253	292.036	262.661	271.171	256.958	276.432	263.536
ENSG00000067248	chr5	DHX29	55256245	55256540	4734	0.0803618	5.86003	0.380433	1	0	2533	2012	3329	2473	3160	2623	10.7662	12.9655	11.9727	12.9766	12.0089	12.7378
ENSG00000067334	chr1	DNTTIP2	93866283	93869944	7519	0.0398832	6.45264	0.647272	1	0	4060	3075	4880	3742	4714	3824	10.8648	12.476	11.0501	12.3626	11.2791	11.6919
ENSG00000067365	chr16	METTL22	8621683	8621775	8254	-0.165206	3.14017	0.109095	1	0	484	293	532	325	456	369	1.17987	1.08291	1.09737	0.978104	0.993903	1.02775
ENSG00000067369	chr15	TP53BP1	43403061	43407570	12991	0.0577174	6.09874	0.504814	1	0	3067	2359	3956	2796	3828	3078	4.75035	5.53955	5.18466	5.34639	5.30118	5.44693
ENSG00000067533	chr1	RRP15	218285287	218285455	7883	0.0207897	4.05827	0.84716	1	0	755	587	963	720	883	712	1.92712	2.27162	2.0799	2.26886	2.01517	2.07641
ENSG00000067560	chr3	RHOA	49359145	49360382	2582	0.00067829	8.96337	0.993124	1	0	25338	16454	28303	20425	27204	21638	197.456	194.404	186.631	196.504	189.548	192.658
ENSG00000067596	chr17	DHX8	43483865	43484185	9302	0.00712742	6.24346	0.932228	1	0	3564	2560	4484	3084	4155	3299	7.70931	8.39562	8.20722	8.23577	8.03597	8.15327
ENSG00000067606	chr1	PRKCZ	2050470	2050701	7636	-0.00572686	4.75852	0.960545	1	0	1464	803	1584	964	1660	1166	3.85771	3.20803	3.5318	3.13601	3.91098	3.51041
ENSG00000067646	chrY	ZFY	2935071	2935446	5737	0.00262423	4.25547	0.994519	1	0	779	695	1188	737	1047	868	2.73216	3.69564	3.52564	3.19116	3.28326	3.47825
ENSG00000067704	chr1	IARS2	220094102	220094483	4165	0.043787	7.10206	0.588248	1	0	6397	4690	7822	5728	7454	6130	30.9041	34.3516	31.9749	34.1629	32.1972	33.8354
ENSG00000067715	chr12	SYT1	78863993	78864335	6494	-0.0561312	0.893461	0.798	1	0	75	69	116	87	88	71	0.232382	0.324135	0.304125	0.332792	0.243789	0.251346
ENSG00000067798	chr12	NAV3	77830905	77831704	11153	0.0334179	1.14822	0.827667	1	0	101	71	131	91	106	107	0.182215	0.194203	0.19998	0.202682	0.170985	0.220555
ENSG00000067829	chrX	IDH3G	153785766	153785973	2717	-0.148008	5.31214	0.141867	1	0	2375	1219	2336	1482	2175	1597	17.5885	13.6868	14.6383	13.5495	14.4017	13.5127
ENSG00000067836	chr16	ROGDI	4796968	4797501	3683	-0.114399	4.71141	0.397207	1	0	1583	716	1612	859	1592	1089	8.64835	5.93063	7.45196	5.79372	7.77651	6.79754
ENSG00000067900	chr18	ROCK1	20946906	20951387	11064	0.0666497	6.2564	0.503145	1	0	3212	2649	4586	3324	3999	3459	5.84141	7.30397	7.05714	7.46303	6.50254	7.18727
ENSG00000067955	chr16	CBFB	67029116	67029149	4129	0.0353412	5.47932	0.67775	1	0	2068	1463	2674	1843	2363	2035	10.0777	10.8091	11.0261	11.0878	10.2959	11.3304
ENSG00000067992	chrX	PDK3	24465221	24465561	2695	0.128486	2.98167	0.287352	1	0	334	269	448	331	414	389	2.49369	3.04497	2.83026	3.05095	2.76366	3.31831
ENSG00000068001	chr3	HYAL2	50317790	50318539	4545	0.0331146	6.08228	0.736765	1	0	3679	1907	3991	2621	4087	2883	16.2873	12.7999	14.9505	14.3252	16.1776	14.5826
ENSG00000068024	chr2	HDAC4	239048168	239053136	13368	0.152243	3.67606	0.103425	1	0	590	384	733	539	747	579	0.888055	0.876302	0.933565	1.00159	1.0053	0.995721
ENSG00000068028	chr3	RASSF1	50329782	50330727	3683	-0.0871748	4.19356	0.36318	1	0	984	578	1103	697	1051	727	5.37586	4.78757	5.09895	4.70108	5.13387	4.53794
ENSG00000068078	chr4	FGFR3	1793307	1793465	4834	0.0693332	4.53046	0.548753	1	0	1285	615	1325	877	1445	992	5.34873	3.88113	4.66677	4.50671	5.3778	4.7177
ENSG00000068079	chr17	IFI35	43006725	43006968	1973	0.0524564	4.23647	0.600021	1	0	1019	544	1060	755	1121	798	10.3921	8.41126	9.14715	9.50574	10.2217	9.29825
ENSG00000068097	chr17	HEATR6	60043194	60044134	4868	0.0357948	3.59238	0.751647	1	0	559	425	672	529	652	504	2.31055	2.66335	2.35031	2.69943	2.40958	2.38016
ENSG00000068120	chr17	COASY	42561467	42561680	4032	-0.129256	6.24856	0.161619	1	0	4293	2355	4656	2796	4321	3045	21.4237	17.818	19.6607	17.2259	19.28	17.3617
ENSG00000068137	chr17	PLEKHH3	42667914	42668303	4803	-0.0391053	4.60635	0.761669	1	0	1487	680	1347	909	1467	988	6.22949	4.31902	4.77487	4.7013	5.49492	4.72901
ENSG00000068305	chr15	MEF2A	99565417	99565669	6925	0.0265602	5.6232	0.783846	1	0	2148	1725	2955	2072	2575	2219	6.24121	7.59904	7.26515	7.43252	6.68961	7.36653
ENSG00000068308	chrX	OTUD5	48922028	48922910	3592	-0.0727079	6.25803	0.41371	1	0	4282	2397	4426	2873	4283	3250	23.9864	20.3573	20.9789	19.8685	21.4514	20.8004
ENSG00000068323	chrX	TFE3	49028726	49030601	4283	-0.0467299	5.67254	0.602165	1	0	2736	1546	3092	1987	2892	2116	12.8535	11.0116	12.2913	11.5243	12.1477	11.3578
ENSG00000068354	chrX	TBC1D25	48539457	48539920	4223	-0.0862188	4.37827	0.400912	1	0	1132	645	1258	743	1246	839	5.39361	4.65938	5.07185	4.37053	5.30812	4.56737
ENSG00000068366	chrX	ACSL4	109624244	109624321	6415	0.0642999	6.10851	0.506625	1	0	2949	2433	4017	2907	3667	3169	9.2498	11.57	10.6613	11.2568	10.2839	11.3567
ENSG00000068383	chr10	INPP5A	132537820	132538171	3706	-0.00616556	4.81966	0.953558	1	0	1490	883	1621	1140	1529	1236	8.08975	7.26849	7.44705	7.64127	7.42242	7.66723
ENSG00000068394	chrX	GPKOW	49113389	49113755	1742	-0.0482418	4.19372	0.643185	1	0	1014	554	1066	741	1037	724	11.7124	9.70177	10.4188	10.5666	10.7096	9.55468
ENSG00000068400	chrX	GRIPAP1	48973720	48974285	6841	-0.0792161	5.27036	0.342895	1	0	1985	1241	2389	1547	2059	1600	5.83842	5.53403	5.94571	5.61742	5.41477	5.37683
ENSG00000068438	chrX	FTSJ1	48476021	48476396	2872	-0.0745858	6.87673	0.377468	1	0	6449	3712	6909	4450	6680	4861	45.1817	39.4287	40.9579	38.4895	41.8442	38.9105
ENSG00000068489	chr17	PRR11	59155499	59155805	4080	0.0159343	6.58517	0.86276	1	0	4211	3426	5673	3879	5336	4196	20.7673	25.6163	23.6733	23.6171	23.5288	23.6429
ENSG00000068650	chr13	ATP11A	112690329	112690455	13733	0.0622907	6.07573	0.529886	1	0	2793	2234	4291	2733	3828	3016	4.09223	4.96257	5.31986	4.94357	5.01476	5.04884
ENSG00000068654	chr2	POLR1A	86020216	86027523	13519	0.00924289	5.57942	0.931053	1	0	2017	1698	2952	1989	2620	2041	3.00203	3.83162	3.71774	3.65474	3.48659	3.47076
ENSG00000068697	chr2	LAPTM4A	20032650	20033279	1946	0.00361177	7.64679	0.96271	1	0	10159	6555	11431	8131	11058	8679	105.042	102.759	100.011	103.793	102.23	102.53
ENSG00000068724	chr2	TTC7A	46916157	46916577	6949	0.0253988	6.45514	0.762354	1	0	4605	2656	5074	3447	5145	3765	13.334	11.6599	12.4318	12.3221	13.3201	12.4557
ENSG00000068745	chr3	IP6K2	48688003	48688773	5624	-0.100381	6.72847	0.223202	1	0	5787	3411	6328	4028	5956	4305	20.7044	18.5023	19.157	17.7914	19.0525	17.5976
ENSG00000068781	chr2	STON1-GTF2A1L	48529925	48529988	4302	-0.00435939	1.62039	0.961742	1	0	130	114	181	120	159	141	0.608033	0.808395	0.716333	0.69291	0.664921	0.753485
ENSG00000068784	chr2	SRBD1	45388680	45389599	5045	0.0551181	4.26958	0.603839	1	0	859	701	1059	804	1098	825	3.42599	4.23883	3.57389	3.95878	3.91548	3.7594
ENSG00000068796	chr5	KIF2A	62306162	62306536	4774	0.0319258	5.34782	0.734092	1	0	1778	1415	2442	1668	2190	1840	7.49383	9.04197	8.70904	8.6792	8.25288	8.86056
ENSG00000068878	chr2	PSME4	53864067	53865573	10241	0.0499611	7.24534	0.606741	1	0	6413	5224	9271	6296	7927	7086	12.6001	15.5614	15.4131	15.2717	13.9255	15.9069
ENSG00000068885	chr3	IFT80	160256986	160258635	7175	0.0712508	4.70178	0.521266	1	0	1079	945	1497	1138	1357	1178	3.02589	4.0179	3.55228	3.93991	3.40253	3.77441
ENSG00000068903	chr19	SIRT2	38878555	38879310	6224	-0.0898525	5.02074	0.338726	1	0	1850	1011	1874	1251	1774	1349	5.98076	4.95531	5.12633	4.99291	5.12776	4.98274
ENSG00000068912	chr2	ERLEC1	53787044	53787372	2592	0.0530037	6.32172	0.506546	1	0	3778	2628	4625	3346	4359	3574	29.3279	30.93	30.3797	32.0669	30.2549	31.699
ENSG00000068971	chr11	PPP2R5B	64917553	64917640	3376	-0.0572818	4.32444	0.556461	1	0	1059	612	1229	734	1146	859	6.31172	5.53017	6.19807	5.40082	6.10697	5.84947
ENSG00000069011	chr5	PITX1	135027735	135029321	3511	0.0310128	7.46919	0.83079	1	0	10750	4391	10219	6605	11637	7058	61.6073	38.1524	49.5547	46.7313	59.6285	46.2143
ENSG00000069020	chr5	MAST4	66596361	66597018	14675	0.101897	6.6451	0.411084	1	0	3793	3302	6569	4244	5111	4902	5.20067	6.86417	7.62128	7.18395	6.26573	7.67929
ENSG00000069248	chr1	NUP133	229440260	229442040	6080	0.0434474	5.83022	0.618839	1	0	2614	1966	3240	2418	3142	2442	8.6508	9.86436	9.07295	9.87914	9.29707	9.23353
ENSG00000069275	chr1	NUCKS1	205712819	205718479	6546	0.0110509	8.71885	0.905151	1	0	18187	15059	25316	17406	22410	18716	55.9035	70.1793	65.8455	66.0525	61.5899	65.7299
ENSG00000069329	chr16	VPS35	46656132	46660651	9733	0.0447654	7.61798	0.585758	1	0	9056	6710	11274	8350	10515	8717	18.7216	21.0312	19.7214	21.3111	19.436	20.5895
ENSG00000069345	chr16	DNAJA2	46955362	46957220	5065	0.0134901	6.64089	0.8631	1	0	4864	3329	5745	4082	5482	4347	19.3227	20.0504	19.3116	20.0198	19.4717	19.7304
ENSG00000069399	chr19	BCL3	44747705	44748128	3242	0.000495658	6.50764	0.993816	1	0	5254	2308	5623	3490	5268	3944	32.6085	21.7176	29.5299	26.7411	29.2332	27.9672
ENSG00000069424	chr1	KCNAB2	5991466	5991556	9534	-0.316954	0.509088	0.0796575	1	0	69	51	96	50	71	50	0.145622	0.163186	0.171436	0.130275	0.133976	0.120565
ENSG00000069493	chr12	CLEC2D	9664969	9665112	6957	-0.179512	3.19919	0.142916	1	0	520	318	525	398	428	355	1.50396	1.39442	1.28483	1.42111	1.10679	1.17309
ENSG00000069509	chrX	FUNDC1	44523639	44524275	1399	-0.0939298	3.66512	0.332931	1	0	648	456	719	508	666	523	9.31991	9.94343	8.7502	9.02012	8.56446	8.59428
ENSG00000069535	chrX	MAOB	43766611	43767618	2891	0.264176	0.652064	0.147489	1	0	69	49	77	69	94	69	0.480237	0.517056	0.453471	0.592881	0.584956	0.548689
ENSG00000069667	chr15	RORA	60488284	60497619	17040	0.315264	0.859537	0.117696	1	0	56	58	109	83	90	98	0.0661261	0.103836	0.108909	0.120997	0.0950203	0.132215
ENSG00000069702	chr1	TGFBR3	91680343	91683857	8705	0.205429	2.4638	0.0730308	1	0	245	154	323	235	338	244	0.566307	0.539686	0.631743	0.670603	0.69854	0.644387
ENSG00000069712	chr1	KIAA1107	92167052	92167140	4556	0.0386005	3.05121	0.77732	1	0	362	309	459	344	448	367	1.59874	2.06902	1.71528	1.8756	1.76904	1.85186
ENSG00000069764	chr16	PLA2G10	14672545	14672749	1116	0.328116	0.112954	0.144134	1	0	39	27	65	62	63	35	0.703161	0.738055	0.991645	1.38005	1.01559	0.72099
ENSG00000069812	chr1	HES2	6412418	6413282	5407	-0.00520008	7.13685	0.946171	1	0	7087	4640	8092	5605	8129	5864	26.373	26.1789	25.4804	25.7505	27.0473	24.9324
ENSG00000069849	chr3	ATP1B3	141876124	141876394	2584	-0.00804854	6.86932	0.921839	1	0	6006	3805	6688	4875	6143	5101	46.7678	44.9212	44.0667	46.865	42.7692	45.3825
ENSG00000069869	chr15	NEDD4	55826922	55829999	9097	0.0752621	5.9007	0.501277	1	0	2405	2146	3544	2536	3078	2830	5.3195	7.19649	6.63288	6.92496	6.08715	7.15178
ENSG00000069943	chr15	PIGB	55318960	55319413	4542	0.00948715	3.94466	0.932639	1	0	741	516	893	585	846	711	3.28266	3.46571	3.34743	3.19945	3.35094	3.59872
ENSG00000069956	chr15	MAPK6	51952106	51952283	6388	0.0193706	7.06007	0.835115	1	0	5806	4746	7938	5593	7071	5909	18.288	22.6648	21.157	21.7493	19.914	21.2655
ENSG00000069966	chr15	GNB5	52115105	52122768	13302	0.0791122	4.73615	0.342696	1	0	1296	834	1522	1128	1519	1152	1.96039	1.91266	1.94807	2.10649	2.0544	1.99095
ENSG00000069974	chr15	RAB27A	55202966	55205705	5605	0.05833	4.10518	0.58038	1	0	769	620	948	705	948	777	2.76061	3.37447	2.87965	3.12449	3.04282	3.18692
ENSG00000069998	chr22	CECR5	17137511	17138357	4936	-0.059698	4.25028	0.591532	1	0	1075	566	1115	686	1148	777	4.38215	3.49809	3.84598	3.45235	4.18418	3.61886
ENSG00000070010	chr22	UFD1L	19449910	19450744	8736	-0.0121151	5.39246	0.880405	1	0	2158	1385	2378	1657	2337	1820	4.97042	4.83645	4.63453	4.71168	4.81271	4.78944
ENSG00000070018	chr12	LRP6	12116025	12121420	10337	0.0899037	4.62346	0.429464	1	0	977	871	1483	1019	1323	1169	1.90175	2.57047	2.44261	2.44876	2.30255	2.59983
ENSG00000070047	chr11	PHRF1	576486	576592	5769	0.0359153	6.2415	0.694078	1	0	3896	2243	4497	2948	4648	3141	13.5885	11.8609	13.2718	12.6938	14.4947	12.5168
ENSG00000070061	chr9	IKBKAP	108867517	108869182	6048	0.0434806	6.13311	0.62063	1	0	3113	2413	4149	2918	3853	3102	10.3567	12.1712	11.6799	11.985	11.4612	11.7911
ENSG00000070081	chr11	NUCB2	17208153	17208426	8995	-0.096561	5.00201	0.274302	1	0	1596	1188	1811	1253	1707	1337	3.57015	4.02907	3.42787	3.46032	3.4141	3.41709
ENSG00000070087	chr3	PFN2	149964904	149966264	3440	0.0352267	6.37103	0.660421	1	0	3953	2798	4687	3368	4570	3686	23.1219	24.813	23.1976	24.3209	23.9002	24.6333
ENSG00000070159	chr9	PTPN3	109375466	109375614	9995	0.0651475	5.78486	0.431817	1	0	2567	1835	3149	2304	3014	2487	5.1677	5.6007	5.3641	5.72619	5.42505	5.7203
ENSG00000070190	chr4	DAPP1	99816833	99817014	4548	0.0998782	7.03149	0.273348	1	0	5778	4073	8066	5678	6824	6144	25.563	27.3202	30.1957	31.0128	26.9937	31.0568
ENSG00000070214	chr9	SLC44A1	105244622	105244904	12172	0.0637672	6.90304	0.47732	1	0	5176	4094	7121	5009	6410	5493	8.55631	10.2607	9.96061	10.2225	9.47414	10.3746
ENSG00000070269	chr14	TMEM260	56488354	56488592	8077	-0.0124789	3.61309	0.915132	1	0	538	426	757	514	627	537	1.34025	1.60897	1.59571	1.58081	1.39656	1.52845
ENSG00000070366	chr17	SMG6	2059839	2062257	10554	-0.0128111	5.80232	0.87935	1	0	2670	1811	3444	2211	3186	2344	5.09036	5.23468	5.55588	5.20401	5.43091	5.10583
ENSG00000070367	chr14	EXOC5	57200507	57208797	12575	0.0946583	5.73556	0.366479	1	0	2141	1850	3214	2231	2909	2473	3.42581	4.488	4.35156	4.40715	4.16178	4.52108
ENSG00000070371	chr22	CLTCL1	19179473	19179969	10049	0.0774986	3.01308	0.469094	1	0	375	238	498	319	476	355	0.750866	0.722509	0.843749	0.788559	0.852173	0.81214
ENSG00000070404	chr19	FSTL3	676365	676526	3050	-0.0521818	8.02395	0.594271	1	0	14787	7572	15525	9897	15231	10652	97.5516	75.7356	86.664	80.6065	89.8405	80.2892
ENSG00000070413	chr22	DGCR2	19036282	19039121	5636	-0.00747228	7.37198	0.939799	1	0	8972	4833	9916	6178	10079	6937	32.0312	26.1598	29.9552	27.2297	32.1729	28.2961
ENSG00000070423	chr19	RNF126	647526	648277	3496	0.0226494	5.29598	0.868466	1	0	2364	973	2291	1520	2472	1565	13.606	8.49045	11.1573	10.8004	12.721	10.2913
ENSG00000070444	chr17	MNT	2384060	2387649	8728	0.120204	6.77366	0.184604	1	0	5678	3009	6313	4646	6374	4824	13.0899	10.5171	12.3148	13.223	13.1384	12.7063
ENSG00000070476	chr3	ZXDC	126437601	126438461	7357	-0.0770949	4.02461	0.462375	1	0	837	533	984	543	956	718	2.28917	2.21012	2.2772	1.83343	2.33776	2.24362
ENSG00000070495	chr17	JMJD6	76712832	76716722	5969	-0.0534549	5.05851	0.538431	1	0	1767	1068	1955	1235	1874	1450	5.95647	5.45832	5.57638	5.13963	5.64822	5.5846
ENSG00000070501	chr8	POLB	42338454	42338685	4106	0.0164064	4.35267	0.853758	1	0	999	661	1198	871	1035	922	4.89554	4.91102	4.96758	5.26945	4.53487	5.16223
ENSG00000070526	chr17	ST6GALNAC1	76624761	76625527	3448	0.0258539	2.75267	0.822256	1	0	335	220	378	266	358	313	1.95493	1.94646	1.86651	1.91638	1.86792	2.08691
ENSG00000070540	chr17	WIPI1	68420948	68421236	3402	0.0439467	4.61064	0.603671	1	0	1167	797	1416	1003	1346	1087	6.90225	7.14683	7.08657	7.32374	7.11794	7.34549
ENSG00000070610	chr9	GBA2	35736866	35737447	4803	-0.151334	5.19225	0.103464	1	0	2016	1133	2334	1460	1929	1419	8.44563	7.19625	8.27361	7.55104	7.22542	6.79196
ENSG00000070614	chr5	NDST1	150485818	150486003	9529	0.0207778	8.72001	0.799859	1	0	19846	13173	26529	16424	24506	18363	41.9064	42.1722	47.4002	42.8152	46.2667	44.3019
ENSG00000070718	chr8	AP3M2	42152946	42153105	6276	-0.100382	3.70377	0.298569	1	0	671	448	769	533	673	531	2.15126	2.17763	2.08617	2.10965	1.92919	1.94508
ENSG00000070731	chr17	ST6GALNAC2	76563710	76566271	7558	-0.0181591	7.16106	0.823736	1	0	7599	4450	8352	5775	7946	6052	20.2304	17.9615	18.8144	18.9807	18.9141	18.4085
ENSG00000070756	chr8	PABPC1	100685816	100686294	4752	-0.0193991	10.4749	0.79345	1	0	71496	47674	81960	57470	78248	60697	302.733	306.051	293.652	300.422	296.238	293.641
ENSG00000070759	chr1	TESK2	45343883	45345558	3322	-0.132903	3.40755	0.305402	1	0	581	290	723	395	544	459	3.51909	2.6631	3.70549	2.95368	2.94607	3.17643
ENSG00000070761	chr16	CFAP20	58113588	58114030	2375	0.0395442	4.47206	0.645142	1	0	1124	701	1255	923	1218	974	9.52263	9.00417	8.99678	9.65393	9.22629	9.42803
ENSG00000070770	chr16	CSNK2A2	58157907	58158353	6905	0.00852863	6.52221	0.91562	1	0	4469	3066	5331	3732	4855	4166	13.0227	13.5456	13.1447	13.4259	12.6494	13.8702
ENSG00000070778	chr14	PTPN21	88465778	88468265	7396	0.0703484	4.32824	0.432991	1	0	917	666	1164	830	1119	901	2.49475	2.74705	2.67956	2.78771	2.72193	2.80062
ENSG00000070785	chr1	EIF2B3	44850522	44851003	3411	-0.0205854	3.78695	0.845348	1	0	733	429	798	554	791	560	4.32391	3.83676	3.98316	4.03454	4.17194	3.77426
ENSG00000070814	chr5	TCOF1	150357639	150357854	11278	-0.0946068	6.40235	0.265062	1	0	4524	2658	5234	3197	4803	3431	8.07132	7.18972	7.90148	7.04169	7.66168	6.99382
ENSG00000070831	chr1	CDC42	22052627	22052868	3598	0.0173112	8.4352	0.825032	1	0	16367	11857	19899	14002	18801	15486	91.5297	100.532	94.1623	96.6708	94.0077	98.9472
ENSG00000070882	chr7	OSBPL3	24796539	24800279	8100	0.0627205	7.4511	0.477876	1	0	7569	6005	10389	7449	9601	7710	18.8022	22.6161	21.8371	22.8444	21.3243	21.8824
ENSG00000070950	chr3	RAD18	8775402	8775664	6983	-0.0367158	4.61262	0.688259	1	0	1123	872	1465	1004	1290	1046	3.23588	3.80946	3.57193	3.57156	3.32347	3.44362
ENSG00000070961	chr12	ATP2B1	89588049	89591295	9493	0.0201717	4.68432	0.846727	1	0	1099	855	1650	1099	1297	1166	2.32942	2.74759	2.95929	2.87581	2.45799	2.82371
ENSG00000071051	chr2	NCK2	105744897	105745138	2990	0.0184071	5.41311	0.837573	1	0	2190	1268	2567	1640	2566	1794	14.7376	12.9371	14.6171	13.6251	15.4394	13.7936
ENSG00000071054	chr2	MAP4K4	101696850	101697064	11961	0.00750094	8.43041	0.925572	1	0	16194	11800	20210	14319	18215	15301	27.2421	30.0956	28.7677	29.738	27.3971	29.4088
ENSG00000071073	chr2	MGAT4A	98619106	98625592	9630	0.141412	1.99699	0.40223	1	0	160	149	212	142	230	206	0.334309	0.472008	0.374815	0.366293	0.42968	0.491775
ENSG00000071082	chr2	RPL31	101001715	101002315	5791	-0.000206962	8.6743	0.998602	1	0	22140	12871	22590	16709	22325	17653	76.9269	67.8028	66.4155	71.6742	69.3556	70.0794
ENSG00000071127	chr4	WDR1	10074339	10075484	7827	-0.0177671	8.93424	0.823344	1	0	25664	15074	29177	19045	27736	21005	65.9756	58.752	63.4676	60.4438	63.7517	61.6954
ENSG00000071189	chr7	SNX13	17790761	17794292	16418	0.07602	5.67426	0.485332	1	0	2110	1856	2926	2263	2666	2290	2.58593	3.44863	3.03432	3.42397	2.92135	3.20657
ENSG00000071205	chr4	ARHGAP10	147732063	147732455	10759	0.000637516	4.76174	0.998292	1	0	1269	959	1551	1110	1482	1168	2.37325	2.71917	2.45441	2.56282	2.47811	2.49572
ENSG00000071242	chr6	RPS6KA2	166409364	166412887	8243	0.0126622	5.40961	0.880748	1	0	1992	1373	2616	1672	2424	1848	4.86249	5.0813	5.4033	5.03869	5.29043	5.15397
ENSG00000071243	chr7	ING3	120950749	120950924	5214	0.0436917	4.27153	0.643861	1	0	905	639	1124	853	1059	798	3.49246	3.73869	3.67031	4.06391	3.654	3.5185
ENSG00000071246	chr14	VASH1	76762189	76763130	6502	-0.0245735	-0.0647145	0.956746	1	0	47	28	55	30	51	45	0.145447	0.131371	0.14402	0.114615	0.141113	0.159108
ENSG00000071282	chr3	LMCD1	8501707	8501980	3407	-0.163126	3.32978	0.103222	1	0	532	364	584	388	514	409	3.14191	3.25926	2.91842	2.82895	2.71415	2.75979
ENSG00000071462	chr7	WBSCR22	73683025	73683383	7944	-0.0346772	5.91232	0.687385	1	0	3239	1907	3460	2289	3455	2562	8.20401	7.3232	7.41556	7.15769	7.82442	7.41422
ENSG00000071537	chr14	SEL1L	81471549	81477181	9559	0.0787148	7.05034	0.401804	1	0	5594	4598	7817	5451	7182	6212	11.7751	14.6739	13.9231	14.1654	13.5169	14.9398
ENSG00000071539	chr5	TRIP13	892643	893090	3560	-0.0652932	4.86562	0.442147	1	0	1458	1001	1720	1198	1525	1218	8.24066	8.57775	8.22594	8.35936	7.70661	7.86544
ENSG00000071553	chrX	ATP6AP1	154428632	154428853	4884	-0.0150013	6.34976	0.871639	1	0	4399	2432	4840	3179	4787	3374	18.1231	15.1907	16.8724	16.1689	17.6332	15.8816
ENSG00000071564	chr19	TCF3	1609290	1611849	6080	-0.0244189	6.58829	0.830117	1	0	5559	2697	5637	3542	5930	3942	18.397	13.5321	15.7852	14.4714	17.5467	14.9052
ENSG00000071575	chr2	TRIB2	12716889	12718577	4588	0.208564	1.5821	0.129692	1	0	133	93	159	127	168	144	0.583287	0.61837	0.590039	0.687617	0.658763	0.721547
ENSG00000071626	chr19	DAZAP1	1407569	1407802	9201	-0.0203917	6.76738	0.831702	1	0	6095	3256	6235	4175	6477	4494	13.3289	10.7954	11.5374	11.2717	12.6643	11.2285
ENSG00000071655	chr19	MBD3	1573596	1578158	7845	-0.0677572	6.25289	0.638608	1	0	4745	1923	4642	2781	4717	2985	12.1702	7.47783	10.0744	8.80591	10.8172	8.74736
ENSG00000071794	chr3	HLTF	149030127	149032372	6024	0.0490142	5.48872	0.614453	1	0	1964	1616	2547	1899	2423	1993	6.56011	8.18362	7.19865	7.8308	7.23622	7.60585
ENSG00000071859	chrX	FAM50A	154444126	154444346	2567	-0.105768	5.5368	0.256074	1	0	2641	1479	2678	1725	2636	1888	20.7013	17.5765	17.762	16.6928	18.4741	16.9084
ENSG00000071889	chrX	FAM3A	154506159	154506906	5098	-0.0993129	4.47171	0.429466	1	0	1334	628	1314	824	1341	839	5.26514	3.75793	4.38836	4.01507	4.7323	3.78345
ENSG00000071894	chr8	CPSF1	144393229	144393365	6072	-0.0807018	6.14983	0.432464	1	0	4082	2072	4276	2641	4135	2887	13.5268	10.4099	11.9898	10.8045	12.2514	10.9305
ENSG00000071909	chr2	MYO3B	170178145	170178289	8236	0.139547	1.32182	0.374069	1	0	119	81	128	102	152	105	0.290727	0.300025	0.264607	0.307645	0.332025	0.293088
ENSG00000071967	chr2	CYBRD1	171522247	171522291	5176	0.052662	5.7337	0.548459	1	0	2363	1813	3141	2196	2997	2330	9.18594	10.6854	10.3319	10.5391	10.4168	10.3487
ENSG00000071994	chr6	PDCD2	170575295	170577717	6476	0.0224324	5.27662	0.787335	1	0	1924	1263	2218	1607	2041	1749	5.97795	5.94957	5.83125	6.16418	5.66996	6.20881
ENSG00000072042	chr14	RDH11	67676801	67678423	5518	-0.00961649	6.46318	0.903051	1	0	4332	2985	5091	3622	4713	3842	15.7965	16.5026	15.7083	16.3055	15.3659	16.0067
ENSG00000072062	chr19	PRKACA	14091688	14093237	6144	-0.0224525	5.93028	0.789822	1	0	3198	1903	3602	2402	3407	2610	10.4733	9.4488	9.98158	9.71154	9.97619	9.76596
ENSG00000072071	chr19	LPHN1	14147743	14151615	8487	-0.0945917	3.20019	0.368922	1	0	483	296	557	360	516	358	1.14511	1.06396	1.1174	1.05369	1.0938	0.969738
ENSG00000072110	chr14	ACTN1	68874143	68875017	10626	-0.0430743	9.27882	0.593517	1	0	31900	19218	38683	23793	35667	26034	60.4053	55.1731	61.9808	55.6219	60.3866	56.3244
ENSG00000072121	chr14	ZFYVE26	67727374	67728219	15706	0.0686947	4.72456	0.469364	1	0	1145	865	1627	1042	1516	1205	1.46688	1.68012	1.76372	1.64804	1.73651	1.76379
ENSG00000072134	chr17	EPN2	19215615	19215809	8517	-0.0311045	5.73851	0.72017	1	0	2550	1706	3404	2093	2987	2271	6.02432	6.11057	6.80471	6.10448	6.30946	6.12994
ENSG00000072135	chr2	PTPN18	130356007	130356200	5774	-0.0348682	5.64503	0.673871	1	0	2556	1593	3017	1960	2839	2090	8.90714	8.41644	8.89622	8.43229	8.8457	8.32138
ENSG00000072163	chr2	LIMS2	127638381	127639428	8489	-0.201818	0.355155	0.464038	1	0	76	27	86	43	88	30	0.18014	0.0970279	0.172484	0.125828	0.186496	0.0812438
ENSG00000072195	chr2	SPEG	219434846	219435365	17910	-0.254192	2.29021	0.0987149	1	0	316	138	298	167	264	186	0.355014	0.235057	0.283288	0.231626	0.265187	0.23875
ENSG00000072201	chr4	LNX1	53459301	53461042	5725	0.102488	2.79975	0.333618	1	0	331	201	416	281	399	317	1.16334	1.07105	1.23716	1.21926	1.25384	1.27294
ENSG00000072210	chr17	ALDH3A2	19648136	19648265	6457	0.0309681	6.60787	0.697315	1	0	4689	3310	5490	3997	5348	4325	14.6118	15.6382	14.476	15.3769	14.9006	15.3986
ENSG00000072274	chr3	TFRC	196027183	196027260	7887	0.0853698	6.96234	0.379658	1	0	5252	4385	7213	5247	6602	5876	13.3988	16.9608	15.5708	16.5259	15.0594	17.1276
ENSG00000072310	chr17	SREBF1	17810399	17810512	8030	-0.0563743	8.11037	0.607782	1	0	15721	7680	17170	10237	16666	11161	39.393	29.1766	36.4051	31.6682	37.3387	31.9531
ENSG00000072364	chr5	AFF4	132875379	132881186	11297	0.133005	7.88097	0.256102	1	0	8865	8080	14577	9894	12578	11566	15.7896	21.8191	21.9691	21.7558	20.0305	23.5367
ENSG00000072401	chr10	UBE2D1	58334975	58335225	3486	-0.00525452	5.06507	0.959596	1	0	1604	1093	2033	1298	1753	1572	9.2583	9.56493	9.92926	9.2494	9.04686	10.3669
ENSG00000072415	chr14	MPP5	67241109	67241533	8743	0.00154461	6.12144	0.993425	1	0	2976	2602	4059	2891	3704	3043	6.84899	9.07896	7.90434	8.21398	7.62174	8.00142
ENSG00000072422	chr10	RHOBTB1	60869438	60871651	4841	0.0820852	2.48984	0.458822	1	0	270	174	320	228	310	258	1.12223	1.09649	1.12544	1.16995	1.15205	1.22521
ENSG00000072501	chrX	SMC1A	53374149	53380186	10484	-0.0433812	6.965	0.619789	1	0	5634	4512	7552	5019	6643	5394	10.8129	13.129	12.2643	11.892	11.3994	11.828
ENSG00000072506	chrX	HSD17B10	53431258	53431594	1115	-0.06456	5.20922	0.515247	1	0	2121	1129	2106	1370	2109	1570	38.2754	30.8893	32.1581	30.5219	34.0287	32.3706
ENSG00000072518	chr11	MARK2	63838928	63839560	6154	0.00199916	6.74112	0.977693	1	0	5371	3238	6627	4229	6031	4642	17.5611	16.0512	18.3344	17.0705	17.6309	17.341
ENSG00000072571	chr5	HMMR	163460203	163460366	3936	-0.127227	6.46885	0.191335	1	0	4000	3444	5366	3429	4563	3744	20.4484	26.693	23.2115	21.6411	20.8564	21.8679
ENSG00000072609	chr12	CHFR	132822187	132822311	17127	0.0790231	4.69062	0.354173	1	0	1283	787	1478	1052	1520	1121	1.5073	1.40179	1.46926	1.52581	1.59664	1.5047
ENSG00000072682	chr5	P4HA2	132191838	132193080	8502	-0.00864122	6.17035	0.914231	1	0	3515	2353	4321	2873	4009	3101	8.31876	8.44287	8.65307	8.39423	8.48318	8.38506
ENSG00000072736	chr16	NFATC3	68084751	68085180	8806	-0.0271438	5.19055	0.747211	1	0	1800	1281	2058	1512	1964	1534	4.1129	4.43772	3.979	4.2652	4.01242	4.00472
ENSG00000072756	chr3	TRNT1	3126916	3126990	5518	-0.0154699	2.91482	0.923119	1	0	375	260	421	354	346	323	1.36743	1.43741	1.29899	1.59363	1.12808	1.34569
ENSG00000072778	chr17	ACADVL	7217125	7217173	4865	-0.18134	7.58604	0.036282	1	0	11167	6152	11665	7147	10327	7635	46.1857	38.5765	40.8234	36.4928	38.1887	36.0788
ENSG00000072786	chr5	STK10	172042073	172045022	9083	-0.0208862	6.07695	0.798969	1	0	3448	2138	4036	2740	3727	2843	7.63822	7.18071	7.56535	7.49355	7.38199	7.1957
ENSG00000072803	chr5	FBXW11	171861549	171864101	5577	0.110259	5.92414	0.239118	1	0	2563	1993	3662	2520	3335	2870	9.24703	10.9017	11.1796	11.2245	10.7582	11.8306
ENSG00000072818	chr17	ACAP1	7336529	7336787	7421	0.408079	-0.172636	0.058087	1	0	38	17	48	40	55	39	0.103033	0.0698837	0.110125	0.133895	0.133335	0.120817
ENSG00000072840	chr4	EVC	5711197	5711554	7148	0.110251	3.74309	0.316533	1	0	566	413	844	525	757	644	1.59326	1.7626	2.01032	1.82449	1.90526	2.07122
ENSG00000072849	chr17	DERL2	5471251	5474789	6386	0.0643591	4.76037	0.453443	1	0	1326	889	1495	1081	1544	1224	4.178	4.2468	3.98583	4.20497	4.34973	4.40634
ENSG00000072858	chr3	SIDT1	113532296	113533243	8060	0.193679	2.01181	0.155289	1	0	204	101	225	154	249	191	0.509272	0.382275	0.475285	0.474626	0.555786	0.544784
ENSG00000072864	chr16	NDE1	15643267	15643927	8039	-0.0296541	5.95695	0.718332	1	0	3040	2017	3816	2454	3533	2581	7.60897	7.65408	8.0819	7.58296	7.90652	7.38094
ENSG00000072952	chr11	MRVI1	10573091	10576575	7700	-0.172778	1.44291	0.224947	1	0	139	92	169	94	150	107	0.363227	0.364491	0.373683	0.303252	0.350465	0.319462
ENSG00000072954	chr19	TMEM38A	16661127	16661341	3005	-0.0882072	1.77553	0.555292	1	0	162	102	232	127	185	144	1.08474	1.03549	1.31447	1.04985	1.10757	1.10165
ENSG00000072958	chr19	AP1M1	16197578	16198068	14371	-0.0297368	5.16824	0.777884	1	0	2040	1064	2054	1363	2156	1464	2.85626	2.25862	2.43344	2.356	2.69902	2.34196
ENSG00000073008	chr19	PVR	44643798	44644175	3519	-0.0267539	6.13025	0.74223	1	0	3562	2217	4234	2812	3846	2982	20.3671	19.2192	20.4851	19.8501	19.6623	19.4811
ENSG00000073050	chr19	XRCC1	43543040	43543505	3459	-0.0242831	4.91319	0.781999	1	0	1588	950	1752	1174	1713	1274	9.2375	8.37842	8.62364	8.43109	8.90944	8.46729
ENSG00000073060	chr12	SCARB1	124776856	124778586	7741	-0.130055	4.83235	0.151889	1	0	1588	892	1744	1075	1532	1176	4.1277	3.51526	3.8358	3.44967	3.56045	3.4925
ENSG00000073111	chr3	MCM2	127598223	127598472	4902	0.0153526	6.19238	0.869749	1	0	3799	2313	4145	2828	4527	2963	15.5937	14.3943	14.3965	14.3309	16.6143	13.8958
ENSG00000073150	chr22	PANX2	50170731	50170956	3102	-0.185027	1.07945	0.310436	1	0	128	60	124	61	121	89	0.830276	0.590063	0.680592	0.488488	0.701758	0.65959
ENSG00000073169	chr22	SELO	50200979	50201590	2363	-0.0474592	4.3911	0.714033	1	0	1239	566	1250	769	1269	852	10.5502	7.30705	9.00644	8.08405	9.66143	8.28899
ENSG00000073282	chr3	TP63	189631416	189631577	7454	-0.0434179	7.44218	0.600323	1	0	8019	6168	10505	6746	9577	7510	21.6464	25.2432	23.9946	22.4814	23.1145	23.162
ENSG00000073331	chr4	ALPK1	112285509	112285761	12325	-0.0684017	4.6578	0.450255	1	0	1232	876	1513	989	1271	1142	2.01131	2.16824	2.09006	1.99331	1.85525	2.13012
ENSG00000073350	chr17	LLGL2	75525080	75525174	7909	-0.0873848	6.7594	0.474853	1	0	6441	2941	6717	3825	6534	4419	16.3865	11.3439	14.4597	12.0137	14.8628	12.8448
ENSG00000073417	chr15	PDE8A	84980440	84980502	7886	0.0772908	5.16287	0.39296	1	0	1569	1212	2101	1509	1960	1620	4.00332	4.68851	4.53603	4.75334	4.47139	4.72263
ENSG00000073464	chrX	CLCN4	10156945	10157100	6789	0.0135029	4.73229	0.885112	1	0	1208	903	1601	1102	1453	1144	3.58027	4.05762	4.01506	4.0322	3.85038	3.87388
ENSG00000073536	chr17	NLE1	35128753	35132449	5463	0.0160857	3.9785	0.877188	1	0	815	479	922	610	963	642	3.00179	2.67481	2.87347	2.77373	3.17131	2.70165
ENSG00000073578	chr5	SDHA	218241	218418	8383	-0.081228	7.17231	0.319247	1	0	7769	4661	8528	5438	8203	5947	18.6475	16.9617	17.3203	16.1141	17.6042	16.3089
ENSG00000073584	chr17	SMARCE1	40624962	40628993	11022	0.00147251	7.05866	0.986741	1	0	6543	4486	7651	5405	7299	5807	11.9446	12.4162	11.8186	12.1815	11.9137	12.112
ENSG00000073605	chr17	GSDMB	39904595	39904964	5905	-0.0209267	4.5246	0.809235	1	0	1196	774	1272	930	1295	950	4.07536	3.99862	3.66753	3.91227	3.94542	3.69853
ENSG00000073614	chr12	KDM5A	280129	285662	12106	0.109554	6.35298	0.272119	1	0	3359	2778	4876	3600	4360	3741	5.58295	7.00037	6.85757	7.387	6.47932	7.10416
ENSG00000073711	chr3	PPP2R3A	135965673	135965849	7837	0.0545219	5.86373	0.581918	1	0	2466	2051	3455	2347	3146	2722	6.33137	7.98371	7.50594	7.43926	7.22192	7.9848
ENSG00000073712	chr14	FERMT2	52857268	52858550	8510	0.00521716	4.93283	0.954128	1	0	1367	995	1952	1285	1506	1415	3.23216	3.56683	3.90532	3.75094	3.18375	3.82254
ENSG00000073734	chr2	ABCB11	168922938	168923822	5151	0.0193988	2.2608	0.918153	1	0	205	174	281	190	251	222	0.800786	1.0305	0.928799	0.91628	0.876649	0.990802
ENSG00000073737	chr2	DHRS9	169064789	169065099	3750	0.0657003	8.18062	0.399753	1	0	13975	9650	16039	12361	15789	12917	74.9851	78.5028	72.8204	81.882	75.7473	79.1874
ENSG00000073756	chr1	PTGS2	186671791	186674762	5269	0.1635	9.58129	0.0993469	1	0	30726	25339	45336	33831	40981	36749	117.336	146.707	146.495	159.497	139.926	160.34
ENSG00000073792	chr3	IGF2BP2	185643739	185645623	4735	0.0166335	6.70044	0.829839	1	0	5161	3358	6054	4289	5865	4388	21.9315	21.6347	21.7685	22.501	22.2839	21.3045
ENSG00000073803	chr3	MAP3K13	185282941	185283027	12623	0.088821	5.34994	0.288014	1	0	1895	1321	2337	1754	2196	1856	3.02065	3.19249	3.15212	3.4517	3.12978	3.38019
ENSG00000073849	chr3	ST6GAL1	186930485	186930834	9151	0.142914	4.51635	0.125144	1	0	1009	780	1236	975	1320	1034	2.21859	2.60025	2.29962	2.64669	2.59507	2.59763
ENSG00000073921	chr11	PICALM	85957684	85959060	5833	0.0371757	7.77117	0.679591	1	0	9565	7503	13160	9195	11409	9940	32.9949	39.2403	38.4123	39.1585	35.1884	39.176
ENSG00000073969	chr17	NSF	46590669	46590787	5005	-0.069298	4.61576	0.422072	1	0	1272	827	1423	998	1330	991	5.11372	5.0407	4.8407	4.95328	4.7807	4.55193
ENSG00000074047	chr2	GLI2	120735623	120735681	7406	-0.0415324	3.45194	0.722464	1	0	539	333	703	445	633	421	1.4644	1.37167	1.61614	1.4926	1.53767	1.30684
ENSG00000074054	chr2	CLASP1	121337776	121340947	11056	0.0581734	6.74054	0.512823	1	0	4620	3627	6458	4523	5834	4745	8.40811	10.0078	9.94505	10.1624	9.49319	9.86652
ENSG00000074071	chr16	MRPS34	1771890	1772513	1097	-0.0649635	5.44743	0.629277	1	0	2745	1207	2418	1642	2674	1675	50.3489	33.5652	37.5281	37.182	43.8529	35.1022
ENSG00000074181	chr19	NOTCH3	15159038	15161714	9394	0.267816	2.88859	0.0218052	1	0	336	192	425	293	467	363	0.719686	0.623505	0.770274	0.774789	0.894355	0.888345
ENSG00000074201	chr11	CLNS1A	77514936	77514962	4592	0.00960156	6.07244	0.911177	1	0	3367	2271	3741	2815	3700	2848	14.7535	15.0871	13.8705	15.228	14.4958	14.2582
ENSG00000074211	chr4	PPP2R2C	6320578	6323593	9198	0.0319782	3.95181	0.736319	1	0	770	513	857	637	843	684	1.68442	1.70143	1.58633	1.72033	1.64884	1.70958
ENSG00000074219	chr19	TEAD2	49340595	49341437	2980	0.0881493	2.65277	0.458492	1	0	322	164	380	260	375	262	2.17417	1.67887	2.17107	2.16732	2.26391	2.02121
ENSG00000074266	chr11	EED	86244544	86245343	7016	-0.0461715	4.75884	0.58758	1	0	1347	953	1536	1094	1448	1148	3.86307	4.14374	3.72742	3.87341	3.71298	3.76165
ENSG00000074319	chr11	TSG101	18468336	18469218	3839	-0.0219916	6.12216	0.780307	1	0	3503	2277	4111	2768	3831	3005	18.3602	18.094	18.2321	17.9108	17.953	17.995
ENSG00000074356	chr17	C17orf85	3811523	3813279	5360	0.0306528	4.95584	0.740474	1	0	1366	1039	1916	1282	1720	1347	5.12791	5.91344	6.08608	5.94141	5.77308	5.77735
ENSG00000074410	chr15	CA12	63321378	63326357	7313	-0.0403159	4.15337	0.644619	1	0	895	592	1047	693	988	756	2.46253	2.46954	2.43758	2.35399	2.43055	2.37658
ENSG00000074416	chr3	MGLL	127689062	127692323	10102	0.00566478	6.68797	0.941001	1	0	5218	3177	6217	4163	5817	4394	10.3932	9.59399	10.478	10.2368	10.3594	9.9995
ENSG00000074527	chr12	NTN4	95657807	95659222	4166	0.054371	7.64261	0.487494	1	0	9406	6568	11579	8174	10826	9197	45.4297	48.0953	47.3215	48.7396	46.7512	50.7519
ENSG00000074582	chr2	BCS1L	218658764	218659173	3379	-0.105346	3.92468	0.260254	1	0	819	496	901	573	841	621	4.87697	4.47799	4.53987	4.21243	4.47766	4.22502
ENSG00000074590	chr12	NUAK1	106063340	106067955	7008	0.0749961	4.96587	0.469168	1	0	1277	1055	1947	1306	1802	1347	3.66649	4.59248	4.73019	4.6293	4.62599	4.41875
ENSG00000074603	chr15	DPP8	65442463	65447006	10211	0.0712278	5.86634	0.531821	1	0	2277	2087	3573	2436	3132	2696	4.48693	6.2351	5.9576	5.92619	5.5182	6.06984
ENSG00000074621	chr15	SLC24A1	65611366	65612613	9084	-0.103488	3.45567	0.293334	1	0	572	360	667	413	575	476	1.26699	1.20897	1.25013	1.12938	1.13877	1.20463
ENSG00000074657	chr18	ZNF532	58862600	58863166	11951	0.0422499	5.30425	0.636475	1	0	1753	1319	2404	1616	2144	1791	2.95143	3.3669	3.42482	3.35895	3.22748	3.44522
ENSG00000074695	chr18	LMAN1	59327823	59331129	6767	0.0952181	8.21987	0.31976	1	0	12536	10406	17228	12690	15755	14052	37.275	46.9112	43.3457	46.5835	41.8857	47.7384
ENSG00000074696	chr15	PTPLAD1	65530418	65530718	7097	0.0308863	6.78459	0.699526	1	0	5205	3759	6287	4539	6192	4750	14.7571	16.158	15.0826	15.8874	15.6964	15.3867
ENSG00000074755	chr17	ZZEF1	4004445	4006970	15878	0.0730317	5.69418	0.426497	1	0	2230	1687	3206	2082	2927	2365	2.82594	3.24122	3.43775	3.25725	3.31643	3.42421
ENSG00000074800	chr1	ENO1	8861002	8861429	3958	-0.0540379	10.2881	0.495175	1	0	66941	40396	72438	47863	71384	52151	340.307	311.352	311.6	300.393	324.466	302.909
ENSG00000074842	chr19	C19orf10	4641374	4641650	1678	-0.00633623	6.36203	0.947654	1	0	4609	2533	4496	3204	4837	3430	55.2674	46.0503	45.6185	47.4315	51.8594	46.9924
ENSG00000074855	chr19	ANO8	17323223	17323884	4979	0.166192	3.58861	0.17929	1	0	626	310	680	472	794	514	2.5298	1.89937	2.32527	2.35487	2.86894	2.37327
ENSG00000074935	chr6	TUBE1	112070777	112071570	6973	-0.0362984	2.84114	0.7501	1	0	356	239	420	306	393	278	1.02727	1.0456	1.0255	1.0901	1.01395	0.916539
ENSG00000074964	chr1	ARHGEF10L	17539835	17539950	7817	-0.0442225	4.75017	0.665761	1	0	1480	806	1595	1004	1615	1092	3.80957	3.14546	3.47398	3.19051	3.71686	3.2115
ENSG00000074966	chr4	TXK	48066393	48067705	3472	0.241655	2.17489	0.0969616	1	0	170	161	239	184	271	220	0.985198	1.41461	1.17199	1.31645	1.40421	1.45669
ENSG00000075089	chr12	ACTR6	100199122	100199230	3813	-0.0703858	3.98545	0.47329	1	0	763	569	930	655	794	680	4.02635	4.55234	4.15263	4.26718	3.74625	4.09985
ENSG00000075131	chr15	TIPIN	66336206	66337181	2755	-0.0117459	2.69661	0.900521	1	0	304	249	342	275	371	248	2.22027	2.75719	2.11354	2.47958	2.42268	2.06945
ENSG00000075142	chr7	SRI	88205118	88206504	4237	0.0164588	7.50935	0.865381	1	0	10240	5759	9421	7586	10372	7536	48.629	41.4646	37.8569	44.4755	44.04	40.8891
ENSG00000075151	chr1	EIF4G3	20806292	20807500	8535	0.0728657	6.92983	0.404306	1	0	5321	4094	7266	5187	6546	5543	12.5442	14.633	14.4944	15.0966	13.798	14.9302
ENSG00000075188	chr12	NUP37	102073103	102074467	3492	-0.0168607	4.9865	0.835937	1	0	1530	1077	1864	1268	1742	1364	8.816	9.40872	9.08821	9.0201	8.97465	8.97978
ENSG00000075213	chr7	SEMA3A	83955777	83961826	9371	0.029954	8.10994	0.735957	1	0	12265	9828	15964	11577	14647	12366	26.3352	31.994	29.0043	30.6885	28.1194	30.3367
ENSG00000075218	chr22	GTSE1	46296741	46296931	4242	-0.0729002	4.78743	0.402008	1	0	1417	902	1677	1078	1575	1100	6.7213	6.48672	6.73084	6.31269	6.67965	5.96139
ENSG00000075223	chr7	SEMA3C	80742538	80745307	6268	0.105247	7.83163	0.333496	1	0	9045	7659	14172	9628	11848	11061	29.0358	37.2763	38.4954	38.1569	34.0063	40.5687
ENSG00000075234	chr22	TTC38	46267961	46268072	3578	0.00473774	3.6191	0.968956	1	0	612	383	736	454	724	537	3.44164	3.26548	3.50223	3.15197	3.64034	3.45032
ENSG00000075239	chr11	ACAT1	108121516	108121678	5584	-0.0591854	4.67325	0.491014	1	0	1269	877	1502	1036	1322	1096	4.57268	4.79119	4.57964	4.60872	4.25922	4.51223
ENSG00000075240	chr22	GRAMD4	46576012	46576078	4885	-0.0149155	4.45885	0.893498	1	0	1208	654	1272	908	1251	882	4.97573	4.08416	4.43332	4.61729	4.60719	4.15078
ENSG00000075275	chr22	CELSR1	46360834	46363187	12806	0.0994351	7.94099	0.279907	1	0	11059	7171	15777	9733	14520	11208	17.3763	17.0827	20.9758	18.8799	20.3984	20.1206
ENSG00000075292	chr2	ZNF638	71276561	71276754	14063	0.00659928	6.09493	0.946781	1	0	2987	2406	4147	2780	3637	3065	4.27377	5.21923	5.02068	4.91058	4.65274	5.01047
ENSG00000075303	chr7	SLC25A40	87833568	87836361	5081	0.0647397	4.48602	0.525228	1	0	963	761	1346	985	1168	1002	3.81357	4.56904	4.51027	4.81563	4.13559	4.53361
ENSG00000075336	chr18	TIMM21	74148511	74149109	5208	-0.077889	3.72513	0.432481	1	0	698	470	720	506	703	573	2.69674	2.75306	2.35379	2.41349	2.42844	2.52935
ENSG00000075391	chr1	RASAL2	178094141	178094694	16044	0.0538619	7.08106	0.591553	1	0	5534	4808	8205	5544	7486	6103	6.94034	9.142	8.70709	8.58375	8.39423	8.74493
ENSG00000075399	chr16	VPS9D1	89707134	89707954	3428	-0.0884343	3.56154	0.431958	1	0	680	356	684	464	645	478	3.99137	3.1681	3.39721	3.36235	3.38503	3.20562
ENSG00000075407	chr10	ZNF37A	38094336	38094490	9626	0.0475323	4.67015	0.667994	1	0	1042	891	1572	1024	1348	1204	2.17809	2.82372	2.78044	2.64253	2.51934	2.87545
ENSG00000075413	chr14	MARK3	103385392	103386080	8891	-0.0926669	6.03805	0.243715	1	0	3456	2192	3903	2550	3505	2777	7.82127	7.52106	7.47403	7.12452	7.0922	7.18044
ENSG00000075415	chr12	SLC25A3	98593591	98593740	8896	0.0453377	8.52898	0.571182	1	0	19366	11392	20610	14992	21408	15887	43.8026	39.0656	39.4448	41.8631	43.2937	41.0556
ENSG00000075420	chr3	FNDC3B	172039628	172039771	13270	0.121869	7.76851	0.250806	1	0	8595	7346	13393	9114	11729	10556	13.0325	16.8876	17.1836	17.061	15.9013	18.2875
ENSG00000075426	chr2	FOSL2	28392448	28392544	7157	0.0338916	8.41967	0.668775	1	0	16109	10907	20903	13250	19652	15402	45.2889	46.4904	49.7261	45.9887	49.3991	49.4734
ENSG00000075539	chr4	FRYL	48497361	48499680	18152	0.175168	6.64899	0.171842	1	0	3558	3534	6038	4321	5420	4945	3.94399	5.93925	5.66338	5.91325	5.37178	6.26278
ENSG00000075568	chr2	TMEM131	97756333	97757383	12985	0.0414437	6.65767	0.636957	1	0	4414	3423	6141	4108	5527	4564	6.83982	8.04182	8.05201	7.85877	7.65757	8.08033
ENSG00000075618	chr7	FSCN1	5592823	5593768	3692	0.0435341	8.54899	0.718111	1	0	21397	9892	21819	14321	24032	15204	116.613	81.7357	100.619	96.3558	117.104	94.6721
ENSG00000075624	chr7	ACTB	5527151	5527891	3256	-0.0107025	13.0517	0.903357	1	0	463523	249964	502604	333116	492620	355887	2864.45	2341.98	2628.14	2541.43	2721.89	2512.77
ENSG00000075643	chr18	MOCOS	36187519	36187681	6281	0.0433531	4.61627	0.642237	1	0	1126	843	1405	993	1428	1043	3.60715	4.09438	3.8085	3.92723	4.09019	3.81752
ENSG00000075651	chr3	PLD1	171600405	171603302	12859	0.0419817	4.3393	0.658962	1	0	946	699	1136	817	1101	924	1.48026	1.65828	1.5041	1.57827	1.54037	1.65193
ENSG00000075702	chr19	WDR62	36054881	36055148	9775	-0.0820115	3.34638	0.476871	1	0	568	299	616	377	576	421	1.16919	0.933133	1.07293	0.958056	1.06011	0.990127
ENSG00000075711	chr3	DLG1	197042560	197044729	11001	0.0249227	6.9429	0.785974	1	0	5357	4373	7278	5126	6632	5423	9.79814	12.1265	11.2638	11.5748	10.8457	11.3327
ENSG00000075785	chr3	RAB7A	128726122	128726359	2717	0.010547	8.14693	0.887841	1	0	14108	9074	16708	11443	16002	12144	104.479	101.882	104.699	104.62	105.957	102.754
ENSG00000075790	chr7	BCAP29	107579977	107580301	8409	0.0391203	5.56543	0.709931	1	0	2084	1747	2625	1981	2438	2198	4.98664	6.33779	5.31486	5.85203	5.21594	6.00909
ENSG00000075856	chr12	SART3	108522580	108523634	7271	-0.00751829	5.65676	0.92505	1	0	2451	1702	2942	2062	2791	2133	6.78271	7.14093	6.88899	7.04467	6.90572	6.74407
ENSG00000075914	chr3	EXOSC7	44975241	44975476	4442	-0.0685408	4.70559	0.450694	1	0	1441	840	1479	995	1450	1100	6.52739	5.76886	5.66887	5.5643	5.87264	5.69298
ENSG00000075945	chr1	KIFAP3	169921326	169921781	4978	0.0129438	4.34766	0.900129	1	0	953	700	1180	834	1016	964	3.85205	4.28975	4.03584	4.16176	3.67183	4.45192
ENSG00000075975	chr3	MKRN2	12557014	12557176	2848	0.117025	4.96113	0.168569	1	0	1423	1015	1750	1349	1752	1386	10.0535	10.8721	10.4618	11.7663	11.0672	11.1879
ENSG00000076003	chr2	MCM6	135839626	135840951	4118	-0.000608044	6.03627	0.989672	1	0	3123	2286	3754	2613	3698	2818	15.2595	16.9348	15.5208	15.7623	16.1556	15.7319
ENSG00000076043	chr11	REXO2	114439386	114439675	3699	-0.00620487	5.57988	0.944159	1	0	2546	1528	2672	1945	2709	1986	13.8493	12.6017	12.2987	13.0618	13.1755	12.343
ENSG00000076053	chr11	RBM7	114400030	114400767	7885	0.034431	5.232	0.735474	1	0	1664	1365	2120	1529	1975	1750	4.24625	5.28105	4.57763	4.81695	4.50618	5.10225
ENSG00000076067	chr12	RBMS2	56521929	56522089	8805	0.0343005	6.85182	0.675198	1	0	5302	3917	6778	4789	6225	5166	12.1162	13.571	13.1063	13.5108	12.719	13.4881
ENSG00000076108	chr12	BAZ2A	56595596	56598783	10918	0.0577975	7.48239	0.50053	1	0	7911	5860	10952	7393	9625	8223	14.5795	16.3736	17.0788	16.8207	15.8599	17.3146
ENSG00000076201	chr3	PTPN23	47381011	47381180	5981	-0.0779238	6.00039	0.396429	1	0	3491	1950	3922	2467	3683	2554	11.7444	9.94604	11.1645	10.2462	11.0783	9.81686
ENSG00000076242	chr3	MLH1	36993332	36993663	3532	-0.0516225	5.47258	0.544581	1	0	2195	1588	2508	1822	2389	1834	12.5046	13.7157	12.0897	12.8143	12.1686	11.9372
ENSG00000076248	chr12	UNG	109097574	109097811	2567	0.0498288	4.98735	0.59991	1	0	1637	1052	1659	1285	1888	1327	12.8315	12.502	11.0034	12.4349	13.2318	11.8842
ENSG00000076258	chr1	FMO4	171314208	171314413	2517	0.211474	1.07594	0.243296	1	0	91	78	97	93	109	105	0.727466	0.945367	0.656138	0.917838	0.779089	0.959029
ENSG00000076321	chr1	KLHL20	173714941	173715078	4254	0.109943	4.29517	0.272932	1	0	827	676	1131	830	1124	871	3.91167	4.84773	4.5266	4.84671	4.75349	4.70702
ENSG00000076351	chr17	SLC46A1	28394756	28399713	7838	0.0167396	4.61261	0.858684	1	0	1150	817	1448	944	1408	1074	2.95221	3.17985	3.14536	2.9918	3.23177	3.1501
ENSG00000076356	chr1	PLXNA2	208022242	208027338	13781	0.063611	7.61444	0.448231	1	0	8695	6302	12115	7873	11112	8866	12.6953	13.9504	14.9675	14.1914	14.5062	14.7902
ENSG00000076382	chr17	SPAG5	28577565	28577770	5472	-0.0990737	6.16581	0.214224	1	0	3581	2485	4366	2685	3932	3041	13.1678	13.8538	13.5845	12.1889	12.9274	12.776
ENSG00000076513	chr12	ANKRD13A	109999186	109999319	7350	6.05013e-05	5.91263	0.998624	1	0	2729	2086	3625	2369	3316	2682	7.47086	8.65797	8.39707	8.00652	8.11654	8.38875
ENSG00000076554	chr8	TPD52	80034868	80038235	8074	-0.0114193	6.6925	0.890272	1	0	4767	3614	6145	4183	5492	4590	11.8798	13.6549	12.9581	12.8696	12.2373	13.0692
ENSG00000076555	chr12	ACACB	109116595	109116704	14505	-0.0573487	2.20308	0.698269	1	0	236	134	292	177	236	207	0.327377	0.281823	0.342746	0.303125	0.29271	0.328079
ENSG00000076604	chr17	TRAF4	28743984	28744255	4596	-0.0136223	7.65128	0.889671	1	0	11229	5705	11996	7763	11464	8682	49.1604	37.8673	44.4389	41.9581	44.8745	43.4276
ENSG00000076641	chr8	PAG1	80967810	80976906	11023	0.0382274	3.63593	0.766562	1	0	515	461	724	493	672	577	0.940073	1.27582	1.11827	1.111	1.09676	1.20338
ENSG00000076650	chr19	GPATCH1	33080880	33081266	4488	-0.0370912	3.40831	0.724892	1	0	554	339	619	382	595	479	2.48377	2.30428	2.34825	2.11435	2.38511	2.45363
ENSG00000076662	chr19	ICAM3	10333776	10334059	2950	-0.0307366	1.84234	0.779401	1	0	180	129	191	123	209	158	1.22774	1.334	1.10235	1.03574	1.27458	1.23129
ENSG00000076685	chr10	NT5C2	103088017	103089908	5156	0.0528414	7.50479	0.504353	1	0	8438	5998	10621	7573	9817	8209	32.9292	35.4881	35.0719	36.4856	34.2539	36.6018
ENSG00000076706	chr11	MCAM	119308529	119309915	7422	-0.0953951	0.983636	0.64554	1	0	102	51	132	72	106	82	0.276524	0.209623	0.302803	0.240978	0.256938	0.253991
ENSG00000076716	chrX	GPC4	133300103	133303069	4960	-0.034724	2.44281	0.759054	1	0	239	201	323	195	316	234	0.969551	1.23624	1.10874	0.976606	1.14617	1.08458
ENSG00000076770	chrX	MBNL3	132369317	132379677	12199	0.0975802	5.01831	0.404831	1	0	1279	1151	1932	1339	1685	1594	2.1096	2.87833	2.69643	2.72661	2.48496	3.00393
ENSG00000076826	chr19	CAMSAP3	7595902	7596150	4849	-0.146758	3.944	0.306894	1	0	973	402	950	563	883	592	4.03752	2.52908	3.33563	2.88418	3.27606	2.80669
ENSG00000076864	chr1	RAP1GAP	21596215	21597264	5755	-0.116521	3.63994	0.3049	1	0	707	370	765	438	692	535	2.47189	1.96131	2.2632	1.89058	2.16324	2.13715
ENSG00000076924	chr19	XAB2	7619525	7619647	4673	-0.026014	5.52536	0.819187	1	0	2648	1281	2725	1772	2741	1873	11.4019	8.36262	9.92836	9.41964	10.5525	9.21441
ENSG00000076928	chr19	ARHGEF1	41883161	41883289	8636	-0.0773835	6.33187	0.476436	1	0	4614	2303	4941	2967	4826	3213	10.7503	8.13524	9.74113	8.53436	10.0535	8.5531
ENSG00000076944	chr19	STXBP2	7636881	7637035	6040	-0.101421	6.46508	0.332345	1	0	5157	2571	5356	3237	5130	3576	17.1797	12.9854	15.0977	13.3129	15.28	13.6109
ENSG00000076984	chr19	MAP2K7	7903843	7904068	5145	-0.0792171	4.92316	0.404317	1	0	1677	951	1782	1110	1768	1250	6.55846	5.63877	5.89697	5.35925	6.18216	5.58535
ENSG00000077044	chr2	DGKD	233354507	233354674	9771	0.0239693	4.44414	0.792457	1	0	1045	683	1325	825	1267	967	2.15195	2.13241	2.30879	2.0974	2.33282	2.27517
ENSG00000077092	chr3	RARB	25174332	25174575	3697	-0.0661874	3.57589	0.515006	1	0	599	394	722	442	624	546	3.26011	3.25114	3.32502	2.96988	3.03654	3.39523
ENSG00000077097	chr3	TOP2B	25597905	25598477	6044	0.0202672	7.26017	0.823563	1	0	6812	5450	8947	6453	8049	6823	22.678	27.5081	25.2034	26.5218	23.9586	25.9523
ENSG00000077147	chr10	TM9SF3	96518109	96522330	7095	0.058419	8.11405	0.50362	1	0	12278	9413	16344	11534	14530	12964	34.8201	40.4729	39.2205	40.3826	36.8432	42.0061
ENSG00000077150	chr10	NFKB2	102394110	102394555	4484	0.0162665	6.64957	0.861119	1	0	5107	2833	6417	4172	5224	4545	22.9168	19.2739	24.3654	23.1124	20.9595	23.302
ENSG00000077152	chr1	UBE2T	202331657	202331960	1065	-0.0172629	4.49912	0.835579	1	0	1082	798	1291	906	1250	963	20.4424	22.8582	20.6388	21.1322	21.1156	20.7875
ENSG00000077157	chr1	PPP1R12B	202348699	202349142	20796	0.0475713	3.96084	0.673072	1	0	647	553	936	637	858	696	0.626006	0.811212	0.766307	0.760897	0.742251	0.769405
ENSG00000077232	chr2	DNAJC10	182716041	182716483	21826	0.00254345	7.11787	0.978466	1	0	6264	4875	8259	5699	7288	6234	5.77473	6.8138	6.44259	6.48621	6.00728	6.56626
ENSG00000077235	chr16	GTF3C1	27459555	27459613	11562	0.0244411	6.7653	0.754914	1	0	5153	3493	6604	4343	6141	4778	8.96771	9.21626	9.72481	9.33089	9.55542	9.50033
ENSG00000077238	chr16	IL4R	27313668	27313817	5894	-0.045541	7.05502	0.56552	1	0	6826	4182	8172	5136	7345	5736	23.3029	21.6453	23.6061	21.6462	22.4195	22.373
ENSG00000077254	chr1	USP33	77695987	77697474	6918	0.0759753	6.0992	0.418804	1	0	2917	2352	4072	2863	3714	3156	8.48419	10.3716	10.0215	10.2803	9.65839	10.4877
ENSG00000077312	chr19	SNRPA	40750637	40750701	2361	-0.00855962	6.23085	0.927931	1	0	4143	2264	4276	2969	4275	3189	35.308	29.2529	30.8353	31.2378	32.5749	31.0516
ENSG00000077348	chr19	EXOSC5	41386374	41386725	1488	-0.0265454	2.86357	0.872913	1	0	409	192	445	254	452	300	5.53063	3.93629	5.09171	4.2403	5.46486	4.63494
ENSG00000077380	chr2	DYNC1I2	171687409	171687627	4695	-0.0242595	7.0179	0.764021	1	0	6102	4598	7527	5251	7112	5485	26.1512	29.876	27.2956	27.7826	27.2521	26.8576
ENSG00000077454	chr7	LRCH4	100574011	100574356	6838	-0.110957	5.46051	0.326484	1	0	2634	1260	2648	1632	2560	1736	7.7507	5.62122	6.59319	5.92867	6.73526	5.83642
ENSG00000077458	chr11	FAM76B	95768942	95771650	6042	0.0630015	3.54571	0.566308	1	0	509	398	690	518	635	493	1.69508	2.00952	1.94435	2.12968	1.89076	1.87582
ENSG00000077463	chr19	SIRT6	4174109	4174946	2787	0.0109791	3.83557	0.92923	1	0	855	358	827	537	861	601	6.17282	3.91864	5.05214	4.78634	5.55789	4.9575
ENSG00000077514	chr11	POLD3	74493851	74493973	5508	-0.106971	4.78939	0.272416	1	0	1255	1053	1675	1055	1504	1144	4.58463	5.83208	5.17759	4.758	4.91244	4.77483
ENSG00000077549	chr1	CAPZB	19338776	19339617	3238	-0.0236929	7.72139	0.767215	1	0	11300	6746	11956	8390	11780	8960	70.2192	63.5563	62.866	64.3652	65.4504	63.6146
ENSG00000077585	chr1	GPR137B	236142505	236143036	2309	0.00175253	3.14149	1	1	0	436	306	485	367	478	374	3.79942	4.04284	3.57622	3.94828	3.72432	3.72369
ENSG00000077684	chr4	JADE1	128809623	128809877	9129	-0.102834	2.45036	0.370086	1	0	259	190	342	208	304	217	0.570862	0.634921	0.637837	0.565987	0.599093	0.546465
ENSG00000077713	chrX	SLC25A43	119399060	119399678	3115	0.0355609	4.40786	0.71183	1	0	948	719	1273	892	1200	889	6.12357	7.04142	6.95789	7.11333	6.93054	6.56099
ENSG00000077721	chrX	UBE2A	119574538	119574755	3251	0.0103142	6.10839	0.899366	1	0	3405	2273	3983	2808	3644	3125	21.0744	21.3291	20.8593	21.4559	20.1653	22.0983
ENSG00000077782	chr8	FGFR1	38411138	38413804	12698	-0.17176	1.76917	0.202694	1	0	177	112	215	118	198	127	0.280474	0.269074	0.288277	0.230841	0.280526	0.229929
ENSG00000077942	chr22	FBLN1	45502238	45502340	7128	0.0194085	8.35885	0.831927	1	0	17935	9509	19076	12731	19450	14043	50.6277	40.6964	45.5645	44.3671	49.0903	45.2916
ENSG00000078018	chr2	MAP2	209424058	209424276	11559	0.122794	5.86331	0.219019	1	0	2374	1919	3550	2459	3177	2754	4.13252	5.06459	5.22896	5.28451	4.94471	5.47733
ENSG00000078043	chr18	PIAS2	46808390	46812612	12361	0.0590239	3.78404	0.533991	1	0	646	426	834	589	762	593	1.05156	1.05134	1.14873	1.18366	1.10903	1.10288
ENSG00000078061	chrX	ARAF	47561100	47561251	3535	-0.0858422	5.99109	0.356228	1	0	3528	1970	3801	2391	3704	2544	20.0814	17.0007	18.3069	16.8018	18.8506	16.5445
ENSG00000078070	chr3	MCCC1	183015218	183015566	4321	0.015884	4.1313	0.863131	1	0	899	565	982	710	957	773	4.18629	3.9889	3.86932	4.08169	3.98448	4.11264
ENSG00000078081	chr3	LAMP3	183122213	183124214	3816	0.0783022	1.63482	0.592803	1	0	140	99	181	121	188	130	0.7382	0.791436	0.807564	0.787668	0.886325	0.783178
ENSG00000078098	chr2	FAP	162170684	162171080	7003	0.0106168	4.32602	0.936989	1	0	939	745	1074	848	1041	887	2.69796	3.24535	2.61112	3.008	2.6743	2.91182
ENSG00000078114	chr10	NEBL	20779973	20785923	13660	0.103791	4.63797	0.279701	1	0	1070	846	1438	1016	1380	1175	1.57611	1.88933	1.79232	1.84761	1.81749	1.97748
ENSG00000078124	chr11	ACER3	76860867	76861062	8442	0.00615765	4.88296	0.956464	1	0	1305	1042	1766	1191	1556	1341	3.11042	3.7654	3.56166	3.50455	3.31595	3.65182
ENSG00000078140	chr4	UBE2K	39698044	39698390	5245	0.00696918	6.32981	0.939873	1	0	3686	2827	4686	3300	4217	3628	14.1405	16.4426	15.2112	15.6291	14.4644	15.9018
ENSG00000078142	chr18	PIK3C3	41955206	41955359	15182	-0.027996	5.30576	0.75126	1	0	1817	1435	2305	1559	2116	1754	2.40813	2.88345	2.58493	2.55084	2.50744	2.65599
ENSG00000078177	chr4	N4BP2	40056826	40057030	9835	0.0983385	4.15454	0.46743	1	0	659	674	1042	736	983	830	1.34823	2.09062	1.80385	1.85896	1.79814	1.94012
ENSG00000078237	chr12	C12orf5	4321205	4321303	3023	0.0688274	5.00096	0.43167	1	0	1494	1092	1773	1315	1762	1463	9.94413	11.0198	9.98568	10.8057	10.486	11.1258
ENSG00000078246	chr12	TULP3	2877223	2877282	3181	-0.0527594	5.00089	0.549957	1	0	1491	1112	1973	1290	1671	1387	9.43123	10.6642	10.5602	10.0738	9.45053	10.0239
ENSG00000078269	chr6	SYNJ2	157981887	157982088	9921	0.0376324	5.54258	0.684056	1	0	2093	1468	2971	1886	2471	2172	4.24491	4.51398	5.09864	4.72229	4.48085	5.03304
ENSG00000078304	chr14	PPP2R5C	101761798	101761920	14289	0.0316445	6.83493	0.694934	1	0	5387	3848	6586	4570	6174	5251	7.58577	8.21528	7.84742	7.94476	7.77335	8.44823
ENSG00000078369	chr1	GNB1	1785285	1787053	6417	0.0244009	8.95013	0.741345	1	0	24430	15939	28780	19870	27842	21673	76.603	75.7737	76.36	76.9187	78.057	77.6448
ENSG00000078399	chr7	HOXA9	27162435	27163841	3029	0.218113	0.410215	0.261321	1	0	54	38	76	65	76	51	0.358714	0.382713	0.42719	0.533065	0.451396	0.387076
ENSG00000078401	chr6	EDN1	12290363	12290693	2033	0.0657225	7.64756	0.414656	1	0	9485	6166	12177	8469	10813	9084	93.8759	92.5242	101.979	103.481	95.6869	102.722
ENSG00000078403	chr10	MLLT10	21534165	21534520	6844	0.0120532	4.07978	0.932152	1	0	770	607	964	647	996	724	2.26378	2.70563	2.39814	2.34834	2.61814	2.43195
ENSG00000078487	chr7	ZCWPW1	100400826	100401336	3318	-0.1181	0.949278	0.506938	1	0	108	81	82	72	100	81	0.65494	0.744728	0.42077	0.539042	0.54221	0.561221
ENSG00000078618	chr1	NRD1	51789191	51789433	6773	0.0444339	7.15235	0.570194	1	0	6672	4730	8260	5970	7837	6217	19.8212	21.3044	20.7638	21.8957	20.8167	21.1021
ENSG00000078668	chr8	VDAC3	42391624	42391928	3141	0.0448057	6.31939	0.572588	1	0	3913	2613	4510	3342	4342	3545	25.0666	25.3782	24.4464	26.4305	24.8694	25.9462
ENSG00000078674	chr8	PCM1	17922840	17923188	14445	-0.00441823	7.11486	0.961723	1	0	5966	5043	8321	5748	7414	6001	8.31036	10.6503	9.80765	9.88474	9.23376	9.55062
ENSG00000078699	chr20	CBFA2T2	33490075	33490301	9457	-0.00245412	4.67711	0.973363	1	0	1179	871	1543	947	1474	1143	2.5085	2.80966	2.77792	2.4875	2.80406	2.77855
ENSG00000078747	chr20	ITCH	34363235	34363349	6666	0.041933	7.1385	0.665632	1	0	5920	5025	8412	5901	7584	6295	17.8694	22.9964	21.4853	21.9901	20.4681	21.7098
ENSG00000078804	chr20	TP53INP2	34704290	34704512	4228	0.106418	5.71519	0.203885	1	0	2556	1574	3041	2132	2923	2496	12.1641	11.3569	12.2458	12.5262	12.4376	13.5717
ENSG00000078808	chr1	SDF4	1216908	1217688	4709	-0.0857534	7.37421	0.369351	1	0	9524	5047	9719	6189	9633	6723	40.6954	32.6959	35.1398	32.6481	36.8024	32.8216
ENSG00000078900	chr1	TP73	3652520	3652641	6763	0.0139232	0.669172	0.969163	1	0	83	43	92	60	97	60	0.246941	0.193963	0.231609	0.220383	0.258033	0.203956
ENSG00000078902	chr11	TOLLIP	1274371	1277253	5983	-0.012953	6.514	0.903406	1	0	5038	2581	5540	3411	5551	3805	16.9431	13.1601	15.7651	14.1621	16.6915	14.6205
ENSG00000078967	chr7	UBE2D4	43926438	43926556	4713	0.163705	2.41594	0.167164	1	0	247	175	277	235	311	231	1.05452	1.13274	1.00067	1.23862	1.18715	1.12678
ENSG00000079134	chr18	THOC1	214520	214921	8102	-0.158406	3.71702	0.109354	1	0	670	465	808	536	647	530	1.66394	1.75085	1.69795	1.64338	1.43667	1.50387
ENSG00000079150	chr2	FKBP7	178463664	178465931	3080	0.0312489	2.59225	0.818368	1	0	267	209	355	284	313	239	1.74427	2.07007	1.96239	2.29052	1.82826	1.78391
ENSG00000079156	chr2	OSBPL6	178194481	178194674	8028	0.0969641	1.96617	0.514799	1	0	166	142	213	167	213	174	0.416059	0.539598	0.45173	0.516744	0.477327	0.498273
ENSG00000079215	chr5	SLC1A3	36606355	36606735	6265	0.102772	4.443	0.313416	1	0	950	774	1182	945	1200	968	3.0511	3.76885	3.21221	3.74694	3.44591	3.55206
ENSG00000079246	chr2	XRCC5	216107464	216107532	5463	0.0107269	8.73369	0.895943	1	0	19819	14880	24479	17707	22698	18728	72.997	83.0923	76.2903	80.5156	74.7481	78.8108
ENSG00000079257	chr3	LXN	158645822	158646209	1504	0.00707537	4.0805	0.942036	1	0	849	550	971	680	935	736	11.3583	11.1559	10.992	11.2312	11.1843	11.2501
ENSG00000079277	chr1	MKNK1	46557408	46558800	8070	-0.0865124	5.44002	0.300336	1	0	2311	1417	2581	1647	2449	1779	5.7621	5.35655	5.44529	5.06975	5.45957	5.0679
ENSG00000079308	chr2	TNS1	217799789	217804603	15595	0.316191	0.025253	0.179459	1	0	44	29	49	28	63	60	0.0567704	0.0567286	0.0534955	0.0446004	0.0726773	0.0884487
ENSG00000079313	chr19	REXO1	1815246	1816154	5199	0.0292631	5.34198	0.784471	1	0	2192	1175	2346	1519	2592	1653	8.4835	6.89457	7.68272	7.25779	8.9693	7.30935
ENSG00000079332	chr10	SAR1A	70147289	70152592	6914	0.0134209	6.77827	0.868299	1	0	5241	3762	6272	4515	6046	4741	15.2524	16.5989	15.4448	16.2216	15.7319	15.764
ENSG00000079335	chr1	CDC14A	100351734	100351808	5420	-0.00624607	2.41914	0.988354	1	0	237	185	326	239	248	241	0.879839	1.04127	1.02406	1.09538	0.823182	1.02222
ENSG00000079337	chr12	RAPGEF3	47734672	47737685	11773	-0.0839144	5.85897	0.436534	1	0	3338	1628	3616	2168	3296	2406	5.70497	4.21848	5.22936	4.57444	5.03667	4.69823
ENSG00000079385	chr19	CEACAM1	42507304	42509228	5524	0.206348	5.43557	0.0126279	1	0	1975	1321	2357	1970	2455	1983	7.19396	7.29522	7.26462	8.85888	7.99542	8.25267
ENSG00000079387	chr12	SENP1	48042898	48045384	6342	-0.00456368	4.73487	0.95813	1	0	1176	946	1603	1112	1454	1117	3.73109	4.55045	4.30342	4.35557	4.1246	4.04904
ENSG00000079432	chr19	CIC	42268537	42268594	9494	-0.0404921	6.42907	0.722927	1	0	4710	2381	5505	3108	5319	3528	9.98219	7.65067	9.87222	8.13201	10.0792	8.54289
ENSG00000079435	chr19	LIPE	42401507	42402075	5206	-0.116565	2.44334	0.371185	1	0	302	161	335	185	310	229	1.16723	0.943433	1.09559	0.882742	1.07128	1.01125
ENSG00000079459	chr8	FDFT1	11795573	11796011	5202	-0.0134881	8.26528	0.8571	1	0	15706	10080	17715	12387	17014	13165	60.7505	59.1125	57.9799	59.151	58.8409	58.1803
ENSG00000079462	chr19	PAFAH1B3	42297033	42297365	1419	-0.0806918	4.39805	0.550574	1	0	1313	577	1205	774	1269	828	18.6182	12.4046	14.4581	13.5495	16.0888	13.4145
ENSG00000079482	chrX	OPHN1	68042344	68047163	8224	0.0639391	3.99279	0.558745	1	0	659	546	976	669	857	721	1.61234	2.02534	2.02057	2.02073	1.87474	2.01548
ENSG00000079616	chr16	KIF22	29790719	29791221	4312	-0.0617624	5.64645	0.518804	1	0	2713	1593	2923	1811	3037	2038	12.6598	11.2701	11.5414	10.4329	12.671	10.8655
ENSG00000079691	chr6	LRRC16A	25279078	25279239	6741	0.062882	5.16332	0.504012	1	0	1545	1201	2180	1522	1928	1610	4.61167	5.4351	5.50604	5.60863	5.14548	5.49069
ENSG00000079739	chr1	PGM1	63593276	63593734	4090	-0.00370569	6.60247	0.964075	1	0	4956	3094	5694	3848	5417	4232	24.3816	23.0774	23.7029	23.371	23.8275	23.7875
ENSG00000079785	chr2	DDX1	15591178	15591286	3833	-0.0150704	6.70454	0.859719	1	0	4898	3746	5934	4406	5558	4393	25.7119	29.8139	26.3582	28.5543	26.0869	26.348
ENSG00000079805	chr19	DNM2	10718079	10718403	13443	-0.0389252	7.90218	0.656955	1	0	12877	7343	14233	8863	14147	10067	19.274	16.6635	18.0263	16.3776	18.9327	17.2159
ENSG00000079819	chr6	EPB41L2	130839347	130840598	10247	0.0196271	6.06518	0.826382	1	0	3016	2336	3941	2729	3615	2994	5.92228	6.95449	6.54812	6.61566	6.3468	6.71708
ENSG00000079950	chr6	STX7	132445867	132460850	16387	0.0505319	5.80728	0.568852	1	0	2503	1908	3293	2324	3000	2555	3.07338	3.55196	3.42136	3.52292	3.29356	3.5844
ENSG00000079974	chr22	RABL2B	50767501	50767708	5870	0.107764	3.55916	0.282448	1	0	554	340	716	492	695	510	1.899	1.76697	2.07674	2.08206	2.13005	1.99737
ENSG00000079999	chr19	KEAP1	10486120	10486818	3761	-0.0486727	5.88876	0.609094	1	0	3270	1835	3427	2178	3532	2457	17.4944	14.8841	15.5138	14.3854	16.8951	15.0185
ENSG00000080031	chr19	PTPRH	55181248	55181903	4344	0.0668298	4.72148	0.448441	1	0	1342	767	1554	1064	1473	1207	6.21609	5.38635	6.09071	6.0844	6.10037	6.38768
ENSG00000080189	chr20	SLC35C2	46345980	46350524	7708	-0.0734235	5.38311	0.435591	1	0	2316	1256	2519	1613	2378	1684	6.04576	4.97092	5.56408	5.19827	5.55027	5.02257
ENSG00000080200	chr3	CRYBG3	97822040	97822355	10929	0.0902651	5.17831	0.464306	1	0	1367	1270	2274	1491	1916	1748	2.51676	3.54497	3.54256	3.38894	3.15398	3.67694
ENSG00000080298	chr9	RFX3	3218297	3225280	11169	0.0828105	2.82714	0.511623	1	0	292	250	417	303	382	320	0.526045	0.682834	0.635666	0.673899	0.615308	0.65866
ENSG00000080345	chr2	RIF1	151409883	151410033	18166	0.126939	6.26564	0.279386	1	0	2915	2711	4630	3257	4111	3718	3.22874	4.5526	4.33939	4.45374	4.07129	4.70517
ENSG00000080371	chr12	RAB21	71754874	71755288	16036	0.0830822	5.96852	0.35478	1	0	2817	2099	3599	2682	3273	2925	3.53464	3.99306	3.82114	4.1546	3.67192	4.1933
ENSG00000080503	chr9	SMARCA2	2015219	2015404	7255	0.0251119	6.09881	0.775971	1	0	3184	2420	3848	2782	3807	3009	8.83059	10.1758	9.03035	9.52546	9.44037	9.53477
ENSG00000080546	chr6	SESN1	108986437	108987630	5121	-0.0681114	3.61742	0.472278	1	0	624	412	726	479	650	529	2.45179	2.45432	2.41373	2.32352	2.28351	2.3748
ENSG00000080561	chrX	MID2	107825755	107825800	3097	0.0719906	2.68518	0.519407	1	0	297	213	365	267	350	291	1.92961	2.09811	2.00659	2.14159	2.03315	2.16012
ENSG00000080603	chr16	SRCAP	30698209	30698461	15255	-0.00931402	7.40304	0.913416	1	0	7965	5349	10840	6590	9355	7517	10.5058	10.6967	12.0983	10.731	11.0325	11.3281
ENSG00000080608	chr9	KIAA0020	2720469	2720532	2707	0.0488236	5.07663	0.604299	1	0	1592	1197	1810	1421	1868	1465	11.8334	13.4895	11.3841	13.0398	12.4146	12.4416
ENSG00000080802	chr7	CNOT4	135361795	135363186	6999	0.02649	5.33736	0.761216	1	0	1838	1322	2493	1659	2149	1834	5.28401	5.76215	6.06447	5.88812	5.52388	6.02406
ENSG00000080815	chr14	PSEN1	73136418	73136448	9947	0.0716397	7.10615	0.385593	1	0	6331	4438	8178	5809	7292	6396	12.8066	13.6108	13.9979	14.5069	13.1886	14.7823
ENSG00000080819	chr3	CPOX	98521132	98521442	3666	0.027295	5.96436	0.757058	1	0	2827	2171	3642	2501	3457	2792	15.5163	18.0658	16.9143	16.9468	16.9649	17.5085
ENSG00000080822	chr3	CLDND1	98497912	98498183	5217	0.0266651	6.70458	0.74068	1	0	4892	3436	6222	4196	5597	4786	18.8677	20.0919	20.3056	19.9793	19.3009	21.09
ENSG00000080823	chr14	MOK	102224500	102224794	11019	0.0688467	3.62045	0.513385	1	0	637	365	692	487	756	513	1.16319	1.01051	1.06923	1.09788	1.23431	1.07029
ENSG00000080824	chr14	HSP90AA1	102080738	102081821	5248	0.00511358	10.0278	0.949813	1	0	49677	36593	58925	43632	55577	45504	190.465	212.713	191.167	206.527	190.522	199.334
ENSG00000080839	chr20	RBL1	36996349	36998929	5954	0.0790071	4.21881	0.491099	1	0	767	679	1064	817	999	823	2.59203	3.47897	3.04256	3.40863	3.01856	3.17773
ENSG00000080845	chr20	DLGAP4	36306336	36306512	8789	-0.0177856	6.3806	0.848441	1	0	4351	2427	5227	3287	4619	3609	9.96102	8.42402	10.1256	9.29023	9.45479	9.44002
ENSG00000080986	chr18	NDC80	2571511	2571683	3600	-0.102298	5.43666	0.267249	1	0	2110	1652	2437	1681	2367	1764	11.7933	13.999	11.5255	11.5993	11.8288	11.2648
ENSG00000081014	chr15	AP4E1	50908672	50908928	7359	0.053192	4.52219	0.667426	1	0	895	839	1405	915	1231	1091	2.44714	3.47802	3.25061	3.08865	3.00942	3.40825
ENSG00000081019	chr1	RSBN1	113761832	113766453	6819	0.0649435	4.11819	0.504902	1	0	763	556	1077	690	989	786	2.25143	2.48739	2.68907	2.51359	2.60927	2.64989
ENSG00000081026	chr1	MAGI3	113390749	113391349	8180	0.105159	3.45832	0.383792	1	0	444	375	662	454	580	535	1.09215	1.39852	1.37788	1.3787	1.27561	1.50358
ENSG00000081041	chr4	CXCL2	74097035	74097771	1500	-0.0348425	1.88663	0.89668	1	0	197	111	219	195	136	158	2.64259	2.25746	2.48576	3.22931	1.63114	2.42154
ENSG00000081052	chr2	COL4A4	227002711	227007588	9895	0.0165953	4.08625	0.893672	1	0	692	572	1119	666	856	831	1.40716	1.76348	1.9254	1.67196	1.55633	1.93068
ENSG00000081059	chr5	TCF7	134114711	134115155	10063	-0.116217	1.92058	0.382248	1	0	206	114	232	139	211	151	0.411902	0.345594	0.392525	0.343126	0.377223	0.344965
ENSG00000081087	chr6	OSTM1	108041409	108044840	5325	0.0761871	4.73247	0.39236	1	0	1214	875	1543	1036	1518	1238	4.58726	5.01277	4.93348	4.83288	5.12856	5.34474
ENSG00000081154	chr3	PCNP	101574095	101574279	3102	0.0045922	6.66456	0.962235	1	0	4627	3609	5873	4136	5215	4675	30.0132	35.4923	32.2348	33.1211	30.2452	34.647
ENSG00000081177	chr14	EXD2	69191511	69191591	6263	-0.0331128	4.69845	0.68867	1	0	1276	895	1503	1011	1443	1113	4.09942	4.35943	4.08586	4.00991	4.14503	4.08544
ENSG00000081181	chr14	ARG2	67619798	67620088	2418	-0.0482862	1.42787	0.798548	1	0	158	79	143	116	141	104	1.31479	0.99669	1.0069	1.1917	1.04907	0.988787
ENSG00000081277	chr1	PKP1	201283452	201283904	6211	0.0561204	4.35745	0.529949	1	0	969	627	1252	819	1196	893	3.13918	3.07961	3.43202	3.27558	3.46428	3.30534
ENSG00000081307	chr3	UBA5	132654446	132654670	6827	0.0168926	4.9043	0.846968	1	0	1494	994	1683	1193	1653	1333	4.40327	4.44166	4.19721	4.34087	4.35599	4.48875
ENSG00000081320	chr2	STK17B	196133566	196137729	6580	0.0295498	6.31664	0.760194	1	0	3515	2916	4496	3350	4388	3425	10.7486	13.5192	11.6334	12.6469	11.9973	11.9663
ENSG00000081377	chr9	CDC14B	96490241	96493252	10462	0.0822851	4.91689	0.381681	1	0	1316	1030	1757	1227	1655	1419	2.53102	3.00339	2.85933	2.91337	2.84595	3.11812
ENSG00000081386	chr9	ZNF510	96755865	96760477	5921	-0.0523652	2.75037	0.700367	1	0	297	244	413	237	336	337	1.00929	1.25714	1.18758	0.994305	1.02091	1.30846
ENSG00000081665	chr19	ZNF506	19785839	19786854	8414	0.0385482	4.03236	0.727288	1	0	708	562	991	720	813	743	1.69311	2.03762	2.00529	2.12567	1.73833	2.03007
ENSG00000081692	chr1	JMJD4	227730425	227732676	4315	-0.0897547	3.47047	0.463354	1	0	642	333	640	397	668	437	2.9937	2.35425	2.52526	2.28547	2.78509	2.32823
ENSG00000081721	chr1	DUSP12	161749758	161750145	1762	-0.0765551	3.81478	0.4192	1	0	756	468	801	537	773	592	8.63317	8.10269	7.73987	7.57068	7.89255	7.72399
ENSG00000081760	chr12	AACS	125065379	125065717	16094	0.0146697	5.36608	0.853188	1	0	2099	1273	2439	1679	2296	1781	2.62424	2.41298	2.58021	2.59151	2.56656	2.54405
ENSG00000081791	chr5	KIAA0141	141923808	141923972	6047	-0.0351344	5.54894	0.684411	1	0	2447	1458	2813	1822	2695	1936	8.14232	7.35541	7.92021	7.4847	8.01793	7.36022
ENSG00000081803	chr7	CADPS2	122318425	122320338	6351	0.084326	3.27887	0.410454	1	0	451	302	573	378	571	438	1.42886	1.45062	1.5361	1.47848	1.61747	1.58547
ENSG00000081842	chr5	PCDHA6	140827958	140831224	6133	0.226565	0.486286	0.210482	1	0	62	37	78	54	85	65	0.20341	0.184042	0.216535	0.218719	0.249339	0.24365
ENSG00000081853	chr5	PCDHGA2	141338760	141343302	6724	0.013027	4.29459	0.885519	1	0	1006	587	1179	760	1156	833	3.0104	2.66317	2.98533	2.80771	3.09296	2.84802
ENSG00000081870	chr1	HSPB11	53916574	53917116	3236	0.0505575	5.90844	0.544428	1	0	2903	2003	3352	2552	3212	2682	18.0506	18.8826	17.6361	19.5902	17.8571	19.0535
ENSG00000081913	chr18	PHLPP1	62715450	62717259	9142	0.0452534	5.43927	0.587546	1	0	2005	1407	2610	1719	2472	1939	4.41293	4.69507	4.86078	4.6709	4.86464	4.87598
ENSG00000081923	chr18	ATP8B1	57646426	57648712	6652	0.117865	6.7869	0.169518	1	0	4780	3690	6358	4661	6104	5145	14.4587	16.9225	16.2733	17.4058	16.5084	17.7811
ENSG00000082014	chr7	SMARCD3	151238764	151239156	5198	0.16924	1.57826	0.239091	1	0	138	82	173	110	168	155	0.534192	0.481246	0.566652	0.525681	0.581456	0.685521
ENSG00000082068	chr5	WDR70	37379212	37379392	7039	-0.00160507	4.59751	0.990052	1	0	1240	779	1389	984	1351	1024	3.54458	3.3761	3.35968	3.47256	3.45293	3.34437
ENSG00000082074	chr5	FYB	39105236	39107465	6100	0.00958997	6.53812	0.914493	1	0	4180	3060	5852	3879	4753	4226	13.788	15.3031	16.3336	15.7963	14.0179	15.9267
ENSG00000082146	chr2	STRADB	201387858	201388075	3242	0.115921	3.73078	0.289406	1	0	557	459	759	580	726	599	3.45698	4.31906	3.98599	4.44407	4.02872	4.24756
ENSG00000082153	chr2	BZW1	200810594	200810697	4593	0.0854529	8.19162	0.31323	1	0	12883	9957	16811	12421	15819	13385	56.4384	66.1335	62.3166	67.1779	61.9621	66.9958
ENSG00000082212	chr18	ME2	50879049	50879308	9363	0.0827372	5.24268	0.33125	1	0	1753	1243	2162	1626	2037	1716	3.76722	4.04991	3.9314	4.31392	3.91399	4.21335
ENSG00000082213	chr5	C5orf22	31532266	31532473	4172	0.0859927	4.91311	0.379676	1	0	1310	1033	1739	1287	1573	1415	6.31802	7.55345	7.09679	7.66303	6.7831	7.79718
ENSG00000082258	chr2	CCNT2	134918235	134919012	9081	-0.0395454	4.42011	0.694451	1	0	941	776	1312	869	1106	941	2.08502	2.60686	2.45984	2.37713	2.19111	2.38222
ENSG00000082269	chr6	FAM135A	70412941	70413090	10589	0.114089	4.81277	0.353404	1	0	1067	987	1716	1245	1460	1314	2.02751	2.84349	2.75911	2.92066	2.48051	2.85277
ENSG00000082438	chr2	COBLL1	164653624	164653914	17178	0.0926385	6.571	0.350608	1	0	3895	3336	5599	3984	5177	4415	4.56236	5.92438	5.54938	5.7612	5.42187	5.90859
ENSG00000082458	chrX	DLG3	70444861	70445558	7844	0.0224939	5.7255	0.783388	1	0	2723	1668	3013	2101	2931	2373	6.98497	6.48706	6.53986	6.65357	6.72236	6.95482
ENSG00000082497	chr1	SERTAD4	210232799	210233011	5467	0.124917	3.57095	0.221584	1	0	523	384	687	515	639	554	1.92489	2.14275	2.13951	2.34005	2.10279	2.32963
ENSG00000082512	chr1	TRAF5	211326615	211326673	9022	0.0450641	2.27608	0.709773	1	0	218	151	300	212	270	195	0.486192	0.510579	0.566142	0.583713	0.538399	0.496887
ENSG00000082515	chr5	MRPL22	154941070	154941138	5267	-0.0338031	4.17421	0.725892	1	0	921	631	991	765	928	767	3.51844	3.65473	3.20344	3.60798	3.16977	3.34779
ENSG00000082516	chr5	GEMIN5	154887416	154888377	5637	0.0526698	4.28	0.658518	1	0	811	733	1087	838	1044	850	2.89486	3.96684	3.28313	3.69285	3.33193	3.46654
ENSG00000082641	chr17	NFE2L1	48048329	48048356	5825	-0.0304452	8.71789	0.686857	1	0	20808	13882	25334	16168	23778	18155	71.8768	72.7018	74.0482	68.9488	73.4384	71.6516
ENSG00000082701	chr3	GSK3B	119821323	119826855	8006	0.0420527	7.25448	0.663369	1	0	6399	5335	9330	6163	8284	7022	16.0824	20.3286	19.8414	19.1224	18.6152	20.1637
ENSG00000082781	chr3	ITGB5	124761948	124763718	6447	-0.00360798	6.93479	0.965622	1	0	6288	3828	7233	4723	6996	5323	19.625	18.1135	19.1015	18.1981	19.5225	18.9812
ENSG00000082805	chr12	ERC1	990509	990629	13484	0.102587	6.26242	0.35043	1	0	2989	2662	4713	3231	4187	3578	4.46027	6.02252	5.95094	5.9523	5.58635	6.10024
ENSG00000082898	chr2	XPO1	61477849	61478966	11708	0.0185053	7.56626	0.845291	1	0	8069	6740	11494	7857	10294	8283	13.8673	17.5617	16.7146	16.6702	15.8178	16.2641
ENSG00000082996	chr3	RNF13	149812708	149813353	3635	0.0269008	5.58966	0.745238	1	0	2259	1603	2840	1996	2633	2106	12.5045	13.453	13.3021	13.6403	13.0314	13.3192
ENSG00000083093	chr16	PALB2	23603160	23603669	4747	0.0387517	4.102	0.710575	1	0	779	600	982	758	930	715	3.30197	3.85586	3.52208	3.96658	3.52458	3.46268
ENSG00000083097	chr6	DOPEY1	83067666	83067779	10045	-0.042764	4.03933	0.668285	1	0	750	581	1003	630	857	753	1.50233	1.76447	1.70004	1.55796	1.53488	1.72334
ENSG00000083099	chr6	LYRM2	89568144	89568312	8679	-0.0224569	4.71611	0.796956	1	0	1223	920	1561	1077	1408	1125	2.83538	3.23376	3.06225	3.08257	2.91861	2.97995
ENSG00000083123	chr6	BCKDHB	80106647	80106889	4102	0.0570803	3.99895	0.570302	1	0	691	529	984	668	872	714	3.38951	3.93413	4.08419	4.04527	3.82441	4.00155
ENSG00000083168	chr8	KAT6A	41929479	41934867	11852	0.057414	6.29589	0.582803	1	0	3195	2633	5038	3265	4215	3602	5.42417	6.77717	7.23725	6.84318	6.39808	6.98679
ENSG00000083223	chr9	ZCCHC6	86287733	86288744	6707	0.136519	6.06207	0.197372	1	0	2684	2311	3879	2867	3545	3235	8.05209	10.5114	9.84687	10.6186	9.50893	11.0885
ENSG00000083290	chr17	ULK2	19770829	19773924	9843	0.0402628	4.54607	0.660746	1	0	1059	773	1407	911	1320	1060	2.16482	2.39575	2.43374	2.2991	2.41263	2.47573
ENSG00000083307	chr8	GRHL2	101492432	101492789	6060	0.045414	6.46074	0.606035	1	0	4004	3054	5038	3543	5259	3695	13.2946	15.374	14.1544	14.5233	15.6126	14.0174
ENSG00000083312	chr5	TNPO1	72816312	72816752	11977	0.0964838	7.38318	0.330705	1	0	6829	5738	10015	7020	8947	7870	11.4726	14.6151	14.2367	14.5598	13.4392	15.1061
ENSG00000083444	chr1	PLOD1	11934205	11934323	5320	-0.0662983	7.84298	0.460249	1	0	12687	6999	13742	8537	13378	9503	47.9846	40.1341	43.979	39.8621	45.2401	41.0653
ENSG00000083457	chr17	ITGAE	3714628	3714942	6657	-0.17355	2.72814	0.132865	1	0	372	233	373	267	334	257	1.12439	1.06774	0.953975	0.99632	0.902634	0.887524
ENSG00000083520	chr13	DIS3	72752169	72759878	10835	0.159677	6.58645	0.102115	1	0	3901	3261	5508	4335	5287	4378	7.24438	9.18145	8.6551	9.93863	8.77857	9.28907
ENSG00000083535	chr13	PIBF1	72782059	72782349	4253	0.0558291	4.02552	0.603248	1	0	721	583	913	697	916	686	3.4111	4.18179	3.65496	4.07102	3.87475	3.70812
ENSG00000083544	chr13	TDRD3	60396457	60397010	6814	-0.0122051	3.94469	0.899752	1	0	651	568	932	605	872	654	1.92235	2.54294	2.32874	2.20556	2.30228	2.20649
ENSG00000083635	chr13	NUFIP1	44939249	44941322	3492	0.0391999	3.39425	0.70589	1	0	516	349	584	418	585	472	2.97324	3.04888	2.84738	2.9735	3.01387	3.10737
ENSG00000083642	chr13	PDS5B	32586427	32586593	13212	-0.0532202	4.50765	0.571412	1	0	1028	835	1363	894	1241	964	1.56559	1.928	1.75644	1.68087	1.68984	1.67739
ENSG00000083720	chr5	OXCT1	41730065	41731770	4194	0.00513216	4.98336	0.967982	1	0	1439	1138	1814	1298	1705	1384	6.90378	8.27757	7.36403	7.68798	7.31374	7.58636
ENSG00000083750	chrX	RRAGB	55717739	55718419	2725	-0.0796498	2.26198	0.535204	1	0	251	173	258	207	243	190	1.85337	1.93673	1.61198	1.88699	1.60429	1.60292
ENSG00000083799	chr16	CYLD	50742050	50742124	12954	0.0943827	6.21729	0.368282	1	0	3071	2448	4631	3206	3813	3553	4.77013	5.76497	6.08664	6.14789	5.29549	6.30546
ENSG00000083807	chr19	SLC27A5	58479512	58480805	8025	-0.0278463	0.475431	0.907422	1	0	82	37	73	41	89	57	0.2056	0.140652	0.154876	0.126913	0.199521	0.163288
ENSG00000083812	chr19	ZNF324	58467045	58467183	5664	0.0686861	4.09096	0.476357	1	0	853	522	971	651	1039	746	3.03026	2.81149	2.91879	2.85512	3.30017	3.0279
ENSG00000083814	chr19	ZNF671	57719751	57721697	3532	-0.156398	1.21733	0.417025	1	0	117	60	168	71	124	105	0.66653	0.518227	0.809833	0.499349	0.631604	0.68343
ENSG00000083817	chr19	ZNF416	57571566	57573701	2561	-0.0251299	3.3192	0.795419	1	0	506	344	553	397	539	432	3.97553	4.09768	3.6764	3.85077	3.78637	3.87793
ENSG00000083828	chr19	ZNF586	57769655	57769878	3261	0.144561	2.88615	0.186564	1	0	323	238	421	329	410	330	1.99299	2.22646	2.19805	2.50617	2.26192	2.32642
ENSG00000083838	chr19	ZNF446	58474017	58476196	4923	-0.137344	2.86913	0.288321	1	0	401	230	447	262	450	261	1.63896	1.42524	1.54591	1.32202	1.64447	1.21881
ENSG00000083844	chr19	ZNF264	57191500	57191946	12532	0.116813	5.42414	0.203305	1	0	1830	1386	2590	1755	2403	2034	2.93822	3.3739	3.51873	3.47875	3.44967	3.73127
ENSG00000083845	chr19	RPS5	58386400	58386622	3617	-0.0338893	8.95777	0.737394	1	0	28851	14495	28357	18676	29086	21024	160.497	122.253	133.481	128.263	144.67	133.626
ENSG00000083857	chr4	FAT1	186587783	186589220	16177	0.164685	9.14761	0.258402	1	0	19587	19179	36510	24437	28280	29511	24.3626	36.1674	38.4256	37.5246	31.4503	41.9384
ENSG00000083896	chr4	YTHDC1	68310387	68314323	7032	-0.0366632	6.42221	0.658538	1	0	4079	3070	4949	3496	4678	3579	11.6716	13.3183	11.9824	12.3498	11.9681	11.7006
ENSG00000083937	chr3	CHMP2B	87227271	87227556	3106	-0.0146392	6.70013	0.85618	1	0	4999	3540	6118	4144	5457	4716	32.3844	34.7689	33.5363	33.1424	31.6079	34.9058
ENSG00000084070	chr1	SMAP2	40344850	40344910	3631	0.0277179	4.64989	0.748044	1	0	1252	824	1410	1026	1401	1089	6.93797	6.92293	6.6115	7.0192	6.94153	6.89489
ENSG00000084072	chr1	PPIE	39692182	39692588	8071	-0.0777714	4.92324	0.394975	1	0	1664	947	1801	1228	1651	1220	4.1484	3.57941	3.79921	3.77953	3.68013	3.47503
ENSG00000084073	chr1	ZMPSTE24	40258107	40258394	3572	0.0267744	5.95696	0.772911	1	0	2832	2205	3524	2532	3282	2854	15.9528	18.8316	16.797	17.6083	16.5299	18.3683
ENSG00000084090	chr2	STARD7	96184859	96186914	4414	0.0195249	6.82201	0.801936	1	0	5421	3765	6599	4683	6210	4905	24.7116	26.0209	25.4538	26.3547	25.3106	25.5466
ENSG00000084092	chr4	NOA1	56963370	56963661	3415	-0.0269913	4.98885	0.777899	1	0	1715	991	1821	1195	1919	1293	10.1048	8.85263	9.07875	8.69247	10.1095	8.70429
ENSG00000084093	chr4	REST	56907876	56908213	7955	0.065259	5.70455	0.545471	1	0	2143	1828	3152	2172	2684	2493	5.42046	7.01012	6.7461	6.78244	6.06996	7.20456
ENSG00000084112	chr12	SSH1	108778192	108789244	14537	0.102836	6.73007	0.256914	1	0	4468	3441	6545	4469	5945	4827	6.18433	7.22103	7.66552	7.63663	7.35734	7.63358
ENSG00000084207	chr11	GSTP1	67583595	67583844	1915	-0.0948207	9.9709	0.337603	1	0	59152	29833	58848	37078	57005	41679	621.52	475.245	523.203	480.965	535.535	500.35
ENSG00000084234	chr11	APLP2	130069837	130070082	7451	0.0154231	10.4862	0.834146	1	0	70973	47184	82398	58325	79447	62540	191.661	193.183	188.282	194.449	191.826	192.961
ENSG00000084444	chr12	KIAA1467	13044284	13044440	6807	0.0616009	2.9289	0.60834	1	0	351	262	424	290	448	341	1.03754	1.17418	1.06052	1.0583	1.18404	1.15166
ENSG00000084463	chr12	WBP11	14784579	14787498	5315	-0.028731	6.87265	0.708329	1	0	5846	3897	6909	4752	6484	4890	22.1314	22.3674	22.1319	22.2095	21.9474	21.151
ENSG00000084623	chr1	EIF3I	32221928	32222032	1725	-0.00453248	7.84887	0.954518	1	0	12077	7322	13192	9041	13172	9883	140.872	129.488	130.205	130.195	137.375	131.712
ENSG00000084636	chr1	COL16A1	31652247	31652853	9269	-0.0632573	3.60286	0.559706	1	0	673	365	719	473	660	514	1.46095	1.20129	1.3207	1.26764	1.28102	1.27484
ENSG00000084652	chr1	TXLNA	32179686	32179776	5103	0.000373349	6.36289	0.99788	1	0	4120	2656	4831	3264	4715	3493	16.2452	15.8778	16.1183	15.8888	16.6226	15.7362
ENSG00000084676	chr2	NCOA1	24491914	24492188	8633	0.0293798	4.78715	0.801924	1	0	1120	1011	1671	1102	1473	1284	2.61042	3.57255	3.2955	3.17093	3.06962	3.41923
ENSG00000084693	chr2	AGBL5	27042364	27042548	5283	-0.0350883	5.55507	0.682069	1	0	2437	1464	2849	1820	2685	1972	9.28174	8.45375	9.18161	8.5577	9.14339	8.58128
ENSG00000084731	chr2	KIF3C	25926596	25929071	6403	0.0588515	5.01177	0.494422	1	0	1524	972	1998	1344	1822	1403	4.78912	4.63097	5.31274	5.21413	5.11927	5.03732
ENSG00000084733	chr2	RAB10	26034107	26034735	3631	0.0184033	7.31088	0.81461	1	0	7483	5274	9437	6399	8627	7133	41.4671	44.3101	44.2501	43.7776	42.7442	45.1618
ENSG00000084754	chr2	HADHA	26190635	26191395	3811	-0.0228732	8.04098	0.760978	1	0	13376	8736	15203	10701	14366	11207	70.6223	69.9299	67.9199	69.7512	67.8173	67.6046
ENSG00000084764	chr2	MAPRE3	26970612	26970802	3459	-0.0699379	5.25897	0.41598	1	0	2061	1234	2238	1534	2114	1547	11.989	10.8831	11.0158	11.0164	10.9951	10.2817
ENSG00000084774	chr2	CAD	27217390	27217633	8422	-0.0638285	5.50237	0.454792	1	0	2227	1458	2888	1707	2525	1944	5.32058	5.28119	5.83833	5.03483	5.39374	5.30648
ENSG00000085063	chr11	CD59	33698261	33698514	4942	0.031801	9.36864	0.668247	1	0	32520	21478	38014	26887	36088	29714	132.404	132.581	130.963	135.147	131.372	138.224
ENSG00000085117	chr11	CD82	44564427	44564502	4054	-0.0129382	6.81312	0.883779	1	0	6078	3378	6606	4342	6455	4824	30.1669	25.4194	27.7435	26.6056	28.6455	27.3558
ENSG00000085185	chrX	BCORL1	129981107	129981333	7996	-0.00757391	4.27124	0.956136	1	0	921	586	1249	741	1073	861	2.31761	2.2357	2.65948	2.30203	2.41418	2.47546
ENSG00000085224	chrX	ATRX	77504878	77508629	19060	0.0814167	6.47326	0.498848	1	0	3363	3248	5388	3756	4715	4143	3.55024	5.19855	4.81295	4.89518	4.45043	4.9971
ENSG00000085231	chr5	TAF9	69350984	69352253	2162	-0.0037669	4.77176	0.957715	1	0	1267	994	1534	1097	1475	1207	11.7917	14.0255	12.0803	12.6043	12.2738	12.8344
ENSG00000085274	chr3	MYNN	169772831	169773462	5730	-0.007245	4.28075	0.937064	1	0	884	682	1157	810	1036	834	3.10422	3.63094	3.43784	3.51153	3.25274	3.34609
ENSG00000085276	chr3	MECOM	169083499	169085043	9103	0.0134595	6.15178	0.878652	1	0	3238	2473	4183	2883	3934	3100	7.15726	8.2876	7.82366	7.86731	7.77487	7.82894
ENSG00000085365	chr5	SCAMP1	78360583	78360728	5106	0.0590734	5.61443	0.510844	1	0	2187	1671	2856	1973	2659	2291	8.61831	9.98355	9.52323	9.5987	9.36874	10.315
ENSG00000085377	chr6	PREP	105277565	105278438	3762	-0.00996876	6.8996	0.896066	1	0	5880	4027	6895	4814	6724	5020	31.4494	32.6552	31.2049	31.7873	32.1553	30.6768
ENSG00000085382	chr6	HACE1	104728093	104729764	9238	0.0598521	4.00935	0.583394	1	0	702	565	930	613	964	715	1.52902	1.86578	1.714	1.64835	1.87734	1.77932
ENSG00000085415	chr18	SEH1L	12947133	12947626	10481	0.0399345	5.20264	0.636777	1	0	1740	1240	2104	1475	2088	1626	3.34042	3.60918	3.41783	3.49587	3.58403	3.56651
ENSG00000085433	chr1	WDR47	108970214	108971572	4423	0.0144423	4.69759	0.880498	1	0	1158	881	1587	1036	1419	1160	5.268	6.07643	6.10895	5.81847	5.77177	6.0293
ENSG00000085449	chr2	WDFY1	223855716	223855916	5516	0.0285256	6.49645	0.756547	1	0	3938	3190	5347	3659	4883	4091	14.365	17.6423	16.5041	16.478	15.926	17.0503
ENSG00000085465	chr1	OVGP1	111414314	111415344	2567	-0.166203	1.00885	0.392248	1	0	97	57	143	71	96	90	0.760327	0.677389	0.948456	0.687066	0.672805	0.806013
ENSG00000085491	chr1	SLC25A24	108134036	108136837	6548	0.0339283	6.64718	0.691866	1	0	4464	3442	5969	4089	5482	4489	13.7173	16.0358	15.5203	15.5122	15.0617	15.7604
ENSG00000085511	chr6	MAP3K4	160991727	160992083	7522	-0.0427097	5.39802	0.615489	1	0	1995	1515	2452	1625	2289	1855	5.33659	6.14424	5.55001	5.36644	5.47465	5.66939
ENSG00000085514	chr7	PILRA	100367530	100367617	2006	-0.333325	1.102	0.0335134	1	0	126	68	138	73	106	80	1.26385	1.03411	1.17126	0.903979	0.950645	0.916821
ENSG00000085552	chr1	IGSF9	159927039	159927526	6628	-0.0554524	4.39172	0.596913	1	0	1165	609	1275	794	1180	892	3.5367	2.80301	3.27518	2.9758	3.2029	3.09391
ENSG00000085644	chr16	ZNF213	3129777	3130056	6443	-0.120621	3.89318	0.349067	1	0	888	414	910	555	873	561	2.77319	1.9602	2.4047	2.13979	2.43764	2.00171
ENSG00000085662	chr7	AKR1B1	134442350	134442770	3660	-0.0294965	6.69764	0.735157	1	0	5711	3165	6000	4059	5863	4395	31.3968	26.3804	27.9111	27.5489	28.8192	27.606
ENSG00000085719	chr8	CPNE3	86484830	86484867	6793	0.052586	6.94035	0.594913	1	0	5112	4374	7321	5080	6591	5630	15.142	19.6429	18.3491	18.5767	17.4555	19.0534
ENSG00000085721	chr16	RRN3	15060022	15061905	4156	0.028769	5.22891	0.764236	1	0	1686	1345	2128	1532	2069	1651	8.16275	9.8727	8.71772	9.15692	8.9563	9.13266
ENSG00000085733	chr11	CTTN	70398404	70398614	6949	-0.0412251	8.58737	0.600859	1	0	20580	12149	22486	14993	21539	16299	59.5905	53.3344	55.093	53.596	55.7631	53.9218
ENSG00000085760	chr2	MTIF2	55236595	55236820	3374	-0.0155531	5.52862	0.855769	1	0	2198	1625	2650	1956	2491	1910	13.108	14.6926	13.3723	14.4009	13.2823	13.0141
ENSG00000085788	chr8	DDHD2	38225218	38225308	10686	0.0222533	5.79217	0.794565	1	0	2539	1834	3373	2269	2965	2494	4.78081	5.23568	5.37413	5.27455	4.99175	5.36546
ENSG00000085831	chr1	TTC39A	51287258	51288280	9362	0.0677303	1.15924	0.649423	1	0	120	64	118	102	112	96	0.257909	0.208545	0.214595	0.270644	0.215225	0.235737
ENSG00000085832	chr1	EPS15	51354263	51356846	7440	0.0437927	5.63353	0.652792	1	0	2114	1728	2999	2064	2663	2243	5.71724	7.08533	6.86294	6.89133	6.43935	6.93078
ENSG00000085840	chr1	ORC1	52372829	52373375	3157	0.0155259	3.69062	0.89704	1	0	687	422	685	509	745	550	4.37861	4.07781	3.69422	4.00506	4.24547	4.0051
ENSG00000085871	chr4	MGST2	139665768	139666077	3182	0.0624459	4.79452	0.478633	1	0	1433	884	1490	1147	1568	1219	9.0615	8.47503	7.97247	8.95426	8.86522	8.80702
ENSG00000085872	chr19	CHERP	16517889	16519352	6113	0.00712316	5.94422	0.937453	1	0	3348	1769	3653	2406	3618	2597	11.0201	8.82801	10.1742	9.77704	10.6477	9.76659
ENSG00000085978	chr2	ATG16L1	233210051	233210079	6047	-0.0292597	4.90264	0.738553	1	0	1428	1006	1815	1248	1584	1263	4.75163	5.07513	5.11027	5.12673	4.71258	4.80163
ENSG00000085982	chr2	USP40	233475520	233477503	9352	-0.0149784	6.63957	0.853088	1	0	4699	3405	5961	4079	5277	4372	10.1101	11.1071	10.8523	10.8347	10.1514	10.7473
ENSG00000085998	chr1	POMGNT1	46188682	46189357	6198	-0.0260564	6.72581	0.74587	1	0	5367	3332	6450	4070	6048	4518	17.4235	16.4	17.718	16.3121	17.5551	16.7579
ENSG00000085999	chr1	RAD54L	46247688	46247746	3212	-0.165837	3.61528	0.0964573	1	0	638	430	748	438	698	476	3.99668	4.08397	3.96491	3.38739	3.90952	3.40688
ENSG00000086015	chr1	MAST2	45786987	45787132	7877	-0.0184554	5.67653	0.836421	1	0	2572	1574	3174	1933	2938	2221	6.56999	6.09583	6.86046	6.09589	6.71019	6.48206
ENSG00000086061	chr9	DNAJA1	33025211	33025383	2730	-0.00272116	7.74904	0.973667	1	0	10613	7123	12544	8847	11140	9701	78.2222	79.5957	78.2313	80.5007	73.4118	81.692
ENSG00000086062	chr9	B4GALT1	33104082	33104781	4901	0.0416301	9.04644	0.583324	1	0	25023	16917	31722	21343	29350	23796	102.733	105.3	110.2	108.178	107.738	111.621
ENSG00000086065	chr9	CHMP5	33264879	33265147	2390	0.0136431	6.61026	0.86292	1	0	4884	3210	5565	4022	5183	4374	41.118	40.9729	39.6437	41.8033	39.0146	42.0733
ENSG00000086102	chr9	NFX1	33290511	33290597	7147	0.0123621	5.53312	0.87911	1	0	2277	1517	2690	1897	2550	2004	6.41052	6.47517	6.40819	6.59341	6.41889	6.44614
ENSG00000086189	chr5	DIMT1	62387254	62389052	3736	0.112872	4.37044	0.202283	1	0	987	666	1130	850	1153	972	5.31575	5.43822	5.14966	5.65169	5.55221	5.98115
ENSG00000086200	chr5	IPO11	62403972	62404103	7540	0.0156789	5.12662	0.88041	1	0	1488	1239	2129	1428	1918	1524	3.97087	5.0129	4.80741	4.7046	4.57637	4.64664
ENSG00000086232	chr7	EIF2AK1	6022244	6024801	5550	0.00734309	7.62994	0.922998	1	0	9858	6501	11430	8011	11025	8564	35.7396	35.7336	35.0639	35.8558	35.7379	35.4739
ENSG00000086289	chr7	EPDR1	37683843	37683903	2864	0.00963275	6.07998	0.907898	1	0	3400	2206	3876	2622	3868	2969	23.8869	23.4975	23.0419	22.7419	24.2972	23.8321
ENSG00000086300	chr7	SNX10	26291895	26292133	3518	0.131225	1.00633	0.518135	1	0	81	69	113	94	127	66	0.46328	0.598332	0.546877	0.66374	0.649459	0.431294
ENSG00000086475	chr10	SEPHS1	13317424	13319356	3888	-0.042202	5.28799	0.609079	1	0	2035	1281	2261	1536	2099	1705	10.5316	10.0511	9.90105	9.81366	9.71247	10.0815
ENSG00000086504	chr16	MRPL28	367384	367782	2404	-0.135059	5.83849	0.177244	1	0	3397	1734	3392	2126	3146	2335	28.4325	22.0041	24.0231	21.9682	23.5433	22.3295
ENSG00000086544	chr19	ITPKC	40717103	40718290	3385	0.030682	7.84812	0.724654	1	0	12067	6627	13923	9115	12761	10477	71.729	59.7238	70.0295	66.8905	67.8218	71.1547
ENSG00000086548	chr19	CEACAM6	41750977	41751222	3052	0.110632	6.10149	0.189829	1	0	3320	2249	3654	3012	3895	2974	21.8881	22.4799	20.3841	24.5153	22.9597	22.4018
ENSG00000086570	chr5	FAT2	151504093	151506097	14537	0.0507523	7.01603	0.691045	1	0	4818	4517	8563	5108	6863	6253	6.66878	9.47904	10.029	8.72855	8.49342	9.8887
ENSG00000086589	chr5	RBM22	150690794	150691881	3615	0.0231948	5.7406	0.7727	1	0	2654	1698	3135	2212	2873	2375	14.7723	14.3291	14.7651	15.2	14.2979	15.1036
ENSG00000086598	chr12	TMED2	123584531	123584816	3830	0.022846	8.27127	0.771538	1	0	14655	10479	17789	12710	16454	13928	76.9912	83.4661	79.0787	82.4353	77.2888	83.6018
ENSG00000086619	chr1	ERO1LB	236215555	236218576	5361	0.0818625	2.41218	0.482122	1	0	253	165	306	205	291	258	0.949574	0.938917	0.971813	0.949892	0.976542	1.10637
ENSG00000086666	chr15	ZFAND6	80059568	80059809	5153	-0.000509901	5.80719	0.99478	1	0	2720	1909	3208	2202	2949	2597	10.6209	11.3015	10.5994	10.6151	10.2958	11.5861
ENSG00000086696	chr16	HSD17B2	82035004	82035148	9550	0.0764934	3.94431	0.418061	1	0	781	478	847	631	909	657	1.64552	1.52691	1.51003	1.64132	1.7124	1.58157
ENSG00000086712	chrX	TXLNG	16786427	16786589	4460	-0.0166952	4.34286	0.861092	1	0	902	700	1263	802	1111	885	4.06936	4.78798	4.82142	4.4669	4.48149	4.56178
ENSG00000086758	chrX	HUWE1	53532096	53533411	17380	0.124229	8.02435	0.301808	1	0	9880	8598	16715	10648	13699	13125	11.4383	15.0917	16.3743	15.2189	14.1802	17.361
ENSG00000086827	chr11	ZW10	113733187	113733814	2992	-0.011589	4.79947	0.887962	1	0	1285	1004	1600	1094	1554	1206	8.64163	10.2367	9.10469	9.08285	9.344	9.26641
ENSG00000086848	chr11	ALG9	111782195	111786094	8013	0.00852371	4.71271	0.939458	1	0	1185	915	1555	1013	1474	1169	2.97562	3.48349	3.30402	3.14037	3.30937	3.35386
ENSG00000087008	chr4	ACOX3	8366282	8367080	3846	-0.0802159	3.88322	0.428938	1	0	814	463	863	553	849	598	4.25863	3.67249	3.8204	3.57176	3.97138	3.57452
ENSG00000087053	chr11	MTMR2	95832882	95835451	6119	0.0171186	5.37255	0.862925	1	0	1879	1494	2346	1741	2295	1743	6.17875	7.44834	6.52761	7.06781	6.74755	6.54851
ENSG00000087074	chr19	PPP1R15A	48872392	48872651	3093	-0.0690621	8.763	0.392017	1	0	23538	13764	25712	16521	24538	18145	153.124	135.754	141.535	132.685	142.726	134.866
ENSG00000087077	chr7	TRIP6	100867138	100867606	2802	-0.0194295	7.33014	0.857269	1	0	9265	4619	9236	6058	9837	6554	66.5322	50.2885	56.1207	53.7066	63.1594	53.773
ENSG00000087086	chr19	FTL	48965301	48965609	878	-0.0225354	9.34187	0.804242	1	0	36466	19825	36342	24438	37685	27917	835.695	688.823	704.728	691.413	772.178	730.971
ENSG00000087087	chr7	SRRT	100875111	100875328	4588	-0.155169	6.79887	0.0768053	1	0	6391	3572	6660	4175	6149	4387	28.0285	23.7507	24.7148	22.6047	24.1115	21.9821
ENSG00000087088	chr19	BAX	48954815	48955599	2587	-0.0697379	6.31321	0.466455	1	0	4561	2395	4620	2979	4460	3386	35.4746	28.2422	30.4055	28.6049	31.0157	30.0896
ENSG00000087095	chr17	NLK	28041737	28041779	5290	0.076164	3.3806	0.464368	1	0	474	350	592	429	563	483	1.80292	2.01837	1.90534	2.0145	1.91468	2.09902
ENSG00000087111	chr17	PIGS	28553383	28554495	5990	-0.0249701	6.40065	0.770846	1	0	4463	2595	5043	3207	4873	3618	14.9918	13.216	14.3341	13.2996	14.6357	13.8857
ENSG00000087128	chr4	TMPRSS11E	68447449	68447523	2138	-0.0256748	4.50674	0.789918	1	0	1056	850	1266	965	1210	940	9.93826	12.1283	10.0817	11.2121	10.1817	10.1075
ENSG00000087152	chr17	ATXN7L3	44191805	44194411	5301	-0.00519967	6.22901	0.954171	1	0	3768	2319	4588	2921	4232	3274	14.3023	13.3454	14.7358	13.688	14.3625	14.1986
ENSG00000087157	chr17	PGS1	78378640	78378808	4965	-0.134974	3.80782	0.18565	1	0	769	471	817	487	804	574	3.11646	2.89395	2.80162	2.43655	2.91327	2.65778
ENSG00000087191	chr17	PSMC5	63827152	63827206	4490	-0.0197498	6.41617	0.810923	1	0	4554	2762	4778	3467	4711	3604	20.408	18.7658	18.1179	19.1811	18.876	18.4529
ENSG00000087206	chr5	UIMC1	176905005	176905492	4739	-0.00958664	4.79503	0.912683	1	0	1363	926	1621	1153	1494	1183	5.78713	5.96092	5.82376	6.04378	5.67162	5.73883
ENSG00000087245	chr16	MMP2	55389700	55390035	4933	0.223912	0.641469	0.19777	1	0	82	38	78	65	88	74	0.33447	0.234997	0.26921	0.327317	0.320934	0.344863
ENSG00000087253	chr16	LPCAT2	55508998	55509352	7439	0.0419376	5.77189	0.641328	1	0	2427	1891	3209	2234	2970	2474	6.56462	7.75472	7.3445	7.45993	7.18266	7.64559
ENSG00000087263	chr16	OGFOD1	56451490	56451766	5806	0.0341812	5.05006	0.69402	1	0	1558	1113	1916	1422	1785	1427	5.39939	5.848	5.61856	6.08399	5.53101	5.65031
ENSG00000087266	chr4	SH3BP2	2793023	2793138	13968	-0.00429697	6.20699	0.962408	1	0	3495	2374	4611	2980	4058	3203	5.03463	5.18484	5.62041	5.29966	5.22663	5.27167
ENSG00000087269	chr4	NOP14	2937933	2938930	3538	-0.0563679	6.07009	0.489855	1	0	3462	2232	3944	2779	3542	2798	19.689	19.2453	18.9796	19.5118	18.0109	18.1809
ENSG00000087274	chr4	ADD1	2843857	2844024	13106	0.0113729	7.8277	0.880823	1	0	11306	7287	13355	9002	12970	9810	17.3577	16.9616	17.3492	17.0622	17.8038	17.2078
ENSG00000087299	chr14	L2HGDH	50237563	50237725	6879	-0.0291632	3.42566	0.761969	1	0	512	368	639	423	589	461	1.49761	1.63197	1.58155	1.5275	1.5404	1.54064
ENSG00000087301	chr14	TXNDC16	52430590	52432587	4739	0.133273	3.01943	0.308562	1	0	337	253	500	398	419	344	1.43086	1.62863	1.79635	2.08623	1.59064	1.66877
ENSG00000087302	chr14	C14orf166	51989475	51989700	8323	0.0326775	6.44003	0.683226	1	0	4362	2869	4792	3616	4767	3789	10.5453	10.5157	9.80266	10.7923	10.3041	10.4657
ENSG00000087303	chr14	NID2	52004803	52005496	6392	-0.0506124	3.76158	0.607653	1	0	649	450	844	552	728	564	2.04297	2.14766	2.24808	2.1452	2.04898	2.02847
ENSG00000087338	chr2	GMCL1	69829642	69830152	4922	0.11405	4.28335	0.248394	1	0	858	648	1110	810	1033	948	3.50752	4.01627	3.83962	4.08799	3.77574	4.42784
ENSG00000087365	chr11	SF3B2	66050729	66050823	9795	-0.0329849	8.01993	0.662588	1	0	13360	8372	15354	10231	14500	10998	27.4446	26.0744	26.6885	25.9466	26.6322	25.8128
ENSG00000087448	chr12	KLHL42	27780020	27781202	7622	-0.035442	4.48999	0.705823	1	0	1056	728	1435	885	1217	976	2.78772	2.91375	3.20546	2.8843	2.87253	2.94379
ENSG00000087460	chr20	GNAS	58839718	58840886	13320	-0.0168212	9.55284	0.831158	1	0	39950	23326	43794	29921	42032	31986	60.3486	53.4226	55.978	55.8005	56.7701	55.2054
ENSG00000087470	chr12	DNM1L	32679200	32679465	7282	-0.0180744	6.88215	0.836024	1	0	5333	4179	7077	4946	6208	5055	14.7359	17.507	16.5465	16.8721	15.3371	15.9586
ENSG00000087494	chr12	PTHLH	27958084	27958568	3377	-0.0871562	7.91731	0.2829	1	0	13026	7492	14947	9329	12987	10274	77.613	67.6793	75.3581	68.6231	69.1865	69.9414
ENSG00000087495	chr20	PHACTR3	59577509	59577617	6095	0.185008	4.20998	0.0437926	1	0	890	581	949	815	1064	845	2.93813	2.90798	2.65094	3.32162	3.14059	3.18719
ENSG00000087502	chr12	ERGIC2	29337352	29341218	5826	0.0533597	5.6438	0.576067	1	0	2220	1754	2862	2183	2616	2221	7.6672	9.18435	8.36385	9.30785	8.07813	8.76403
ENSG00000087510	chr20	TFAP2C	56629302	56629592	3005	-0.0578677	4.02743	0.564591	1	0	890	530	915	684	879	649	5.95936	5.38047	5.18422	5.65429	5.26245	4.96508
ENSG00000087586	chr20	AURKA	56369389	56370340	2928	-0.0603577	6.1686	0.478439	1	0	3569	2590	4055	2804	4086	2934	24.5262	26.9847	23.5791	23.7888	25.1056	23.0364
ENSG00000087842	chrX	PIR	15384799	15385116	2512	0.0281376	5.27794	0.735143	1	0	2009	1189	2237	1577	2094	1754	16.0922	14.4395	15.1619	15.5947	14.9969	16.0522
ENSG00000087884	chr11	AAMDC	77821109	77821180	1943	0.0858584	2.64748	0.519505	1	0	311	220	308	248	366	279	3.22064	3.45413	2.69889	3.17063	3.38885	3.30109
ENSG00000087903	chr19	RFX2	5993164	5994950	9094	-0.164203	3.31987	0.099834	1	0	539	333	612	375	539	393	1.19258	1.11707	1.14579	1.02434	1.0663	0.993489
ENSG00000087995	chr17	METTL2A	62423867	62424012	3843	0.00461396	4.04712	0.975422	1	0	837	556	913	664	914	717	4.38237	4.41361	4.0449	4.29204	4.27877	4.28918
ENSG00000088002	chr19	SULT2B1	48552075	48552323	2822	0.105294	1.8305	0.423445	1	0	187	91	204	151	195	159	1.33333	0.983725	1.23078	1.32919	1.24314	1.29529
ENSG00000088035	chr1	ALG6	63367590	63367687	4950	-0.0163693	3.45505	0.888754	1	0	509	368	671	464	565	473	2.06903	2.26794	2.30794	2.32851	2.05346	2.19675
ENSG00000088038	chr19	CNOT3	54137728	54137993	6676	-0.0723694	5.85272	0.47655	1	0	3219	1677	3585	2182	3374	2328	9.70195	7.66313	9.14281	8.11904	9.09227	8.01664
ENSG00000088179	chr2	PTPN4	119759631	119760384	12486	0.0797965	3.69736	0.49393	1	0	522	439	809	556	711	574	0.841204	1.07258	1.10314	1.10616	1.02445	1.05685
ENSG00000088205	chr2	DDX18	117814650	117814862	7851	0.0448525	6.15371	0.610393	1	0	3241	2465	4075	2980	3770	3239	8.30631	9.57814	8.8371	9.42882	8.63893	9.48444
ENSG00000088247	chr19	KHSRP	6413348	6414120	4563	0.00572562	7.68756	0.942875	1	0	10858	6230	12160	8235	11703	8830	47.8799	41.6511	45.3722	44.8311	46.1414	44.4873
ENSG00000088256	chr19	GNA11	3094410	3094787	6242	0.0227028	6.59768	0.818088	1	0	5179	2725	5869	3746	5934	4007	16.6946	13.3178	16.0084	14.9077	17.1028	14.7578
ENSG00000088280	chr1	ASAP3	23428563	23429930	4988	0.0173439	2.8525	0.86883	1	0	343	220	450	282	416	309	1.38364	1.34551	1.53601	1.40439	1.50041	1.42416
ENSG00000088298	chr20	EDEM2	35115357	35115933	1919	0.0151909	5.1448	0.862465	1	0	1898	1091	1978	1419	2006	1521	19.901	17.3436	17.5492	18.3685	18.8061	18.2213
ENSG00000088305	chr20	DNMT3B	32762385	32762699	4630	0.197122	1.21058	0.227332	1	0	101	75	121	110	135	92	0.438929	0.494162	0.44495	0.590171	0.524561	0.456807
ENSG00000088325	chr20	TPX2	31739271	31739621	3605	-0.0752593	7.50387	0.341651	1	0	8977	6422	10626	7101	10114	7419	50.1049	54.3443	50.1847	48.9306	50.4732	47.3114
ENSG00000088356	chr20	PDRG1	31944342	31945889	1998	0.00654513	3.79827	0.962104	1	0	741	426	790	487	849	615	7.46237	6.50434	6.73191	6.0548	7.64462	7.07628
ENSG00000088367	chr20	EPB41L1	36091504	36091612	7859	0.03131	7.12431	0.680121	1	0	6926	4404	8175	5651	7848	6108	17.7325	17.095	17.7104	17.8618	17.9653	17.8672
ENSG00000088387	chr13	DOCK9	98793487	98794751	9796	0.0750498	5.57241	0.462861	1	0	1943	1637	2916	1957	2613	2192	3.99097	5.09787	5.06811	4.96259	4.79882	5.14419
ENSG00000088448	chr13	ANKRD10	110878540	110880112	4563	-0.0657313	4.6668	0.46879	1	0	1311	802	1567	1006	1303	1122	5.78105	5.36183	5.8469	5.47663	5.13733	5.65286
ENSG00000088451	chr13	TGDS	94574051	94574852	2589	0.0964116	3.17796	0.41332	1	0	417	319	475	403	478	405	3.24085	3.75879	3.12369	3.86669	3.32154	3.59624
ENSG00000088543	chr3	C3orf18	50558025	50559737	3248	-0.266262	2.24474	0.0697639	1	0	245	148	339	144	269	185	1.51776	1.39006	1.77701	1.10132	1.48998	1.30943
ENSG00000088682	chr16	COQ9	57447425	57447578	4324	-0.0363297	4.58987	0.707476	1	0	1329	766	1335	886	1361	1066	6.18434	5.40421	5.25657	5.08996	5.6626	5.66757
ENSG00000088726	chr3	TMEM40	12733525	12734793	3562	0.0282484	6.64993	0.713069	1	0	5029	3198	5799	4111	5512	4442	28.4081	27.3888	27.7183	28.6695	27.8393	28.6688
ENSG00000088727	chr3	KIF9	47228026	47228702	5850	-0.138672	2.29487	0.232069	1	0	250	176	289	192	246	204	0.859881	0.917796	0.841102	0.815289	0.756524	0.801678
ENSG00000088766	chr20	CRLS1	6006090	6006552	5370	0.0307127	4.43296	0.73622	1	0	1044	716	1235	917	1115	976	3.91183	4.0675	3.91561	4.24191	3.73546	4.17831
ENSG00000088808	chr14	PPP1R13B	103733752	103735195	9031	-0.112411	4.5576	0.237698	1	0	1217	725	1546	875	1252	1016	2.7115	2.44901	2.91461	2.40679	2.49409	2.58633
ENSG00000088812	chr20	ATRN	3471040	3471517	8753	0.0706509	6.93742	0.40831	1	0	5362	4066	7393	4934	6888	5620	12.3261	14.171	14.3804	14.0026	14.1573	14.7606
ENSG00000088826	chr20	SMOX	4120980	4121184	2946	-0.0708548	4.13003	0.509063	1	0	999	523	1021	653	1007	722	6.82318	5.41574	5.90065	5.50613	6.14951	5.63417
ENSG00000088832	chr20	FKBP1A	1368978	1369039	2577	0.0163028	7.44286	0.830072	1	0	8759	5490	10216	6998	9708	7616	68.3903	64.9901	67.4953	67.4568	67.7733	67.942
ENSG00000088833	chr20	NSFL1C	1442162	1443911	6531	-0.0744904	5.95134	0.38106	1	0	3298	1990	3685	2313	3552	2561	10.1607	9.29528	9.60649	8.79756	9.78446	9.01479
ENSG00000088836	chr20	SLC4A11	3227417	3227856	4081	-0.0136918	5.37387	0.901666	1	0	2331	1174	2447	1563	2357	1832	11.4929	8.77588	10.2088	9.5139	10.3905	10.3201
ENSG00000088854	chr20	C20orf194	3249305	3252684	8541	0.133048	4.11559	0.172676	1	0	740	572	1004	704	1005	807	1.74332	2.04304	2.00139	2.04753	2.1169	2.17215
ENSG00000088876	chr20	ZNF343	2481817	2484656	4643	0.177243	3.01848	0.133826	1	0	360	224	496	384	447	351	1.56012	1.47177	1.81882	2.05447	1.73202	1.73794
ENSG00000088881	chr20	EBF4	2692878	2693148	3717	-0.0651672	1.9434	0.638722	1	0	214	124	209	156	202	158	1.15845	1.0177	0.957328	1.04255	0.977693	0.977215
ENSG00000088888	chr20	MAVS	3846799	3846903	11771	-0.000967557	7.18349	0.991608	1	0	6813	4777	8944	5669	7927	6584	11.6461	12.3803	12.9368	11.9635	12.1154	12.8588
ENSG00000088899	chr20	LZTS3	3162617	3165152	5395	0.0690954	2.76815	0.586361	1	0	360	167	424	272	400	293	1.34266	0.944309	1.33808	1.2524	1.33387	1.24854
ENSG00000088930	chr20	XRN2	21303304	21303473	3437	0.0226465	7.05114	0.788988	1	0	6049	4651	7651	5428	7222	5879	35.4126	41.2815	37.9006	39.2307	37.8026	39.3233
ENSG00000088970	chr20	KIZ	21125983	21126204	5207	-0.0123658	5.01189	0.884816	1	0	1635	1072	1838	1332	1724	1390	6.31807	6.28053	6.00987	6.35452	5.95653	6.13695
ENSG00000088986	chr12	DYNLL1	120469850	120470104	2957	-0.0271276	7.58932	0.735024	1	0	10296	6225	10845	7709	10403	8361	70.0602	64.221	62.4432	64.7609	63.2923	65.0029
ENSG00000089006	chr20	SNX5	17941597	17942407	7953	-0.0257484	6.59046	0.749617	1	0	4805	3375	5368	3932	5149	4151	12.1567	12.9459	11.4918	12.2814	11.6476	11.9991
ENSG00000089009	chr12	RPL6	112405190	112406037	4447	0.014368	9.41793	0.853772	1	0	35586	22157	37896	28276	36961	30017	161.015	151.996	145.089	157.949	149.527	155.176
ENSG00000089022	chr12	MAPKAPK5	111841978	111842769	5584	-0.0778641	4.8337	0.361671	1	0	1440	1000	1653	1144	1563	1147	5.18885	5.46316	5.04004	5.08917	5.03567	4.72219
ENSG00000089048	chr20	ESF1	13714322	13715167	3216	-0.0740436	4.48984	0.476048	1	0	1021	847	1330	943	1116	956	6.38799	8.03446	7.04113	7.28387	6.24298	6.83388
ENSG00000089050	chr20	RBBP9	18486540	18489990	3861	0.0291543	4.84731	0.756348	1	0	1285	994	1708	1184	1618	1234	6.69665	7.85373	7.53173	7.6176	7.53915	7.34752
ENSG00000089053	chr12	ANAPC5	121308245	121308691	12304	0.0472342	6.43227	0.550647	1	0	4335	2659	5034	3464	5015	3753	7.0892	6.59267	6.96584	6.99355	7.33277	7.01226
ENSG00000089057	chr20	SLC23A2	4852356	4857204	7515	0.0880597	5.52644	0.326998	1	0	1991	1527	2762	1947	2556	2075	5.33085	6.19868	6.25751	6.43581	6.11893	6.34768
ENSG00000089060	chr12	SLC8B1	113298759	113299974	6768	-0.0421212	5.01901	0.673688	1	0	1692	940	2079	1235	1793	1416	5.0303	4.23698	5.22999	4.53287	4.7661	4.80982
ENSG00000089063	chr20	TMEM230	5068232	5068259	3051	0.0591774	6.168	0.457769	1	0	3490	2292	4142	3042	3892	3217	23.0164	22.9172	23.114	24.7676	22.9496	24.2401
ENSG00000089091	chr20	DZANK1	18383367	18384564	6619	-0.125987	1.37307	0.484273	1	0	154	77	145	110	117	109	0.468147	0.354885	0.372977	0.412826	0.318007	0.378582
ENSG00000089094	chr12	KDM2B	121429097	121430163	13623	0.0480677	4.43529	0.612009	1	0	1080	681	1235	805	1303	965	1.59516	1.52498	1.54348	1.46788	1.72074	1.62847
ENSG00000089123	chr20	TASP1	13389392	13390452	2905	0.0265883	3.55312	0.8167	1	0	566	411	639	512	612	507	3.92035	4.31603	3.74508	4.37814	3.79008	4.01225
ENSG00000089127	chr12	OAS1	112906777	112907219	3910	0.111867	5.88726	0.186312	1	0	2919	1725	3446	2576	3362	2586	15.0214	13.4587	15.0053	16.3657	15.4691	15.2047
ENSG00000089154	chr12	GCN1L1	120127203	120127974	9654	0.0166631	7.37357	0.839153	1	0	7734	5335	10276	6374	9521	7369	16.1195	16.8584	18.1227	16.401	17.7427	17.548
ENSG00000089157	chr12	RPLP0	120196686	120196934	4001	-0.0485074	10.6512	0.561988	1	0	88197	50542	92675	60521	92100	68373	443.547	385.366	394.367	375.754	414.128	392.864
ENSG00000089159	chr12	PXN	120210439	120212580	7376	-0.00699253	9.0845	0.931793	1	0	27681	16444	33478	21194	31012	23331	75.5119	68.0105	77.2762	71.377	75.6402	72.7174
ENSG00000089177	chr20	KIF16B	16272104	16273411	6280	0.0498105	5.04369	0.593843	1	0	1478	1166	1865	1351	1852	1453	4.73554	5.66406	5.05622	5.34394	5.30548	5.31902
ENSG00000089195	chr20	TRMT6	5937235	5938726	3776	0.000710881	4.45437	0.987234	1	0	1054	705	1334	932	1155	941	5.61646	5.69569	6.01493	6.13127	5.50292	5.72906
ENSG00000089220	chr12	PEBP1	118135858	118136344	1780	-0.0182021	6.91822	0.824619	1	0	6484	3779	6951	4767	6756	5203	73.2955	64.7659	66.4866	66.526	68.2831	67.1985
ENSG00000089234	chr12	BRAP	111642146	111644562	4686	0.0472309	4.80551	0.575892	1	0	1376	912	1570	1163	1527	1244	5.90841	5.9372	5.70433	6.16515	5.86247	6.103
ENSG00000089248	chr12	ERP29	112013316	112013609	3083	-0.0675401	6.9141	0.411252	1	0	6591	3929	6861	4619	6724	5074	43.0162	38.8774	37.8897	37.2169	39.2372	37.8358
ENSG00000089280	chr16	FUS	31180110	31180227	10283	-0.120068	8.43809	0.120813	1	0	18668	11903	20117	13305	18854	14139	36.5285	35.3123	33.3081	32.1411	32.9858	31.61
ENSG00000089289	chrX	IGBP1	70133449	70134135	1862	0.0184818	5.9529	0.830461	1	0	3199	2056	3353	2484	3488	2696	34.5692	33.6847	30.6592	33.1389	33.7008	33.2863
ENSG00000089327	chr19	FXYD5	35154730	35154809	2993	-0.112905	9.451	0.221311	1	0	40327	21592	41496	25866	40112	28209	271.109	220.077	236.051	214.679	241.108	216.674
ENSG00000089335	chr19	ZNF302	34677639	34677856	5032	-0.0527042	2.83036	0.696948	1	0	374	213	436	313	360	286	1.4955	1.2913	1.47521	1.54515	1.28708	1.30663
ENSG00000089351	chr19	GRAMD1A	34994784	34994825	5942	-0.0786172	5.53216	0.465153	1	0	2643	1322	2844	1710	2717	1877	8.94991	6.78716	8.14899	7.14874	8.22622	7.26202
ENSG00000089356	chr19	FXYD3	35115879	35115959	3334	0.0218122	9.23475	0.801495	1	0	33259	18533	32594	24328	33954	26165	200.723	169.578	166.448	181.262	183.218	180.418
ENSG00000089505	chr16	CMTM1	66566393	66566594	1465	-0.37808	0.54569	0.102406	1	0	79	32	120	43	70	57	1.08504	0.666349	1.3946	0.729117	0.859615	0.894464
ENSG00000089597	chr11	GANAB	62624826	62625924	5027	-0.0315805	9.23363	0.673863	1	0	30450	19410	36219	23355	34112	25580	121.88	117.789	122.669	115.408	122.079	116.982
ENSG00000089639	chr19	GMIP	19629476	19630336	3740	0.0024251	4.19062	0.970816	1	0	1007	513	1080	716	1046	780	5.41767	4.18442	4.91653	4.75563	5.03157	4.79456
ENSG00000089682	chrX	RBM41	107064420	107065758	6101	-0.0679974	4.05691	0.531719	1	0	739	627	1000	671	826	742	2.43724	3.13513	2.79065	2.73204	2.43569	2.79594
ENSG00000089685	chr17	BIRC5	78214186	78214427	3815	-0.0921198	6.39851	0.261808	1	0	4607	2806	4825	3314	4571	3469	24.2984	22.4379	21.5333	21.5786	21.5556	20.9043
ENSG00000089693	chr12	MLF2	6747996	6748547	3781	-0.0198526	7.69051	0.835487	1	0	11506	6016	12171	7964	12145	8591	61.2311	48.5389	54.8058	52.3228	57.7876	52.2351
ENSG00000089723	chr14	OTUB2	94026329	94026540	4252	0.123532	2.02496	0.355001	1	0	170	135	237	162	233	189	0.80447	0.968567	0.948991	0.946429	0.98584	1.02187
ENSG00000089737	chr14	DDX24	94048291	94051462	8636	-0.020748	6.9847	0.784939	1	0	6358	4187	7403	5098	6996	5381	14.8137	14.7904	14.5949	14.664	14.5741	14.3244
ENSG00000089775	chr14	ZBTB25	64449106	64449638	12229	-0.00399676	2.86889	0.97621	1	0	339	245	440	278	397	333	0.55778	0.611173	0.612588	0.564703	0.584041	0.626007
ENSG00000089818	chr12	NECAP1	8082211	8082383	4155	-0.0159811	4.58053	0.861904	1	0	1142	789	1458	933	1279	1084	5.53031	5.79289	5.97439	5.57798	5.53787	5.99769
ENSG00000089820	chrX	ARHGAP4	153907367	153907962	5580	-0.0667866	4.34501	0.500405	1	0	1120	621	1205	756	1174	841	4.03867	3.39505	3.67671	3.36553	3.7851	3.46487
ENSG00000089876	chr10	DHX32	125836337	125836855	3948	0.00777665	5.50343	0.934515	1	0	2141	1561	2625	1826	2568	1932	10.9117	12.0619	11.3203	11.4892	11.702	11.2501
ENSG00000089902	chr14	RCOR1	102592661	102593187	6202	0.0338111	6.75371	0.707314	1	0	4727	3605	6697	4402	5719	4978	15.3359	17.7322	18.3847	17.6313	16.5894	18.4522
ENSG00000089916	chr14	GPATCH2L	76151916	76151991	21987	0.0996217	5.68705	0.381935	1	0	2011	1710	3298	2108	2774	2486	1.84035	2.37257	2.55383	2.38161	2.26978	2.59933
ENSG00000090006	chr19	LTBP4	40592883	40593181	8108	-0.119935	5.51727	0.361905	1	0	2832	1228	2815	1691	2727	1742	7.02803	4.62034	5.91114	5.18079	6.05083	4.93924
ENSG00000090013	chr19	BLVRB	40447789	40448046	1665	-0.0688719	7.0501	0.580058	1	0	8080	3561	7901	4761	7900	5503	97.6453	65.245	80.7932	71.0314	85.3604	75.982
ENSG00000090020	chr1	SLC9A1	27098815	27100644	5974	-0.0431508	6.84015	0.595129	1	0	5875	3562	7103	4468	6449	4813	19.7878	18.1894	20.2434	18.5787	19.421	18.5215
ENSG00000090054	chr9	SPTLC1	92031999	92032558	3658	0.0224014	6.38219	0.793455	1	0	3950	2889	4706	3525	4400	3688	21.7274	24.0931	21.9036	23.9377	21.6398	23.1778
ENSG00000090060	chr14	PAPOLA	96501433	96501589	12766	0.0290094	7.62236	0.748293	1	0	8620	6843	11843	8109	10365	9034	13.5865	16.3524	15.7948	15.779	14.6069	16.2686
ENSG00000090061	chr14	CCNK	99481169	99481242	8220	0.0429229	6.39231	0.585451	1	0	4144	2584	5007	3376	4768	3714	10.1438	9.58981	10.3708	10.2023	10.4354	10.3871
ENSG00000090097	chr3	PCBP4	51957454	51958349	3686	-0.0479843	5.2547	0.630268	1	0	2082	1104	2365	1445	2180	1613	11.3653	9.13699	10.924	9.7382	10.6401	10.0602
ENSG00000090238	chr16	YPEL3	30092314	30092799	3181	-0.0689474	4.18173	0.583074	1	0	1102	501	1048	712	1010	739	6.97063	4.80467	5.60925	5.5601	5.71217	5.3408
ENSG00000090263	chr7	MRPS33	141006054	141006535	1818	0.00767566	4.96011	0.929261	1	0	1591	1014	1754	1284	1686	1352	17.6088	17.0151	16.4264	17.5444	16.6843	17.0965
ENSG00000090266	chr7	NDUFB2	140690777	140690813	4447	-0.0181115	5.30102	0.857803	1	0	2197	1179	2251	1603	2269	1586	9.94071	8.0879	8.61817	8.95432	9.17933	8.19901
ENSG00000090273	chr1	NUDC	26900238	26900400	2856	-0.0853257	6.51694	0.320963	1	0	5141	2924	5250	3538	5049	3790	36.2196	31.2326	31.2974	30.7727	31.8047	30.5075
ENSG00000090316	chr4	MAEA	1289851	1289982	9857	-0.0752452	5.63561	0.46455	1	0	2881	1535	2800	1830	2938	2018	5.88102	4.75065	4.83638	4.61182	5.36229	4.70654
ENSG00000090339	chr19	ICAM1	10270835	10271226	3706	0.207134	4.3754	0.151945	1	0	822	563	1392	915	1013	1110	4.46294	4.63439	6.395	6.13313	4.91754	6.88562
ENSG00000090372	chr19	STRN4	46719507	46720338	7641	-0.0676059	6.7223	0.501882	1	0	5927	3073	6467	3931	6267	4263	15.6077	12.2688	14.4099	12.7797	14.7555	12.826
ENSG00000090376	chr12	IRAK3	66188879	66189432	10004	0.406155	-0.0144091	0.0594054	1	0	35	27	53	39	56	55	0.0703961	0.082334	0.0902005	0.0968405	0.100707	0.126391
ENSG00000090432	chr1	MUL1	20499448	20501419	2438	0.00436664	5.58546	0.955542	1	0	2427	1495	2869	1903	2725	2066	20.0304	18.7067	20.0357	19.3897	20.1083	19.4815
ENSG00000090447	chr16	TFAP4	4257186	4258249	7867	-0.00554406	1.9895	0.98698	1	0	233	113	210	157	255	138	0.595938	0.438186	0.454482	0.495743	0.583142	0.40327
ENSG00000090470	chr15	PDCD7	65117379	65118840	3263	0.0357177	4.36678	0.680578	1	0	1026	665	1171	841	1128	923	6.32681	6.21718	6.11008	6.40243	6.21922	6.50295
ENSG00000090487	chr15	SPG21	64963021	64963736	3984	0.0174181	5.744	0.832204	1	0	2657	1775	3040	2173	2918	2383	13.4192	13.5915	12.9916	13.549	13.1768	13.7509
ENSG00000090520	chr3	DNAJB11	186567403	186567596	5959	0.0370462	6.19195	0.643929	1	0	3648	2331	4191	3111	4017	3131	12.3179	11.9332	11.9743	12.9686	12.1275	12.0791
ENSG00000090530	chr3	LEPREL1	189956728	189958004	5605	0.0253138	5.00301	0.765891	1	0	1523	1064	1876	1314	1708	1451	5.46737	5.79102	5.69855	5.82353	5.48221	5.95138
ENSG00000090554	chr19	FLT3LG	49474207	49474281	2846	0.112473	1.9118	0.381809	1	0	198	107	200	155	212	170	1.39986	1.14693	1.19647	1.35289	1.34012	1.37322
ENSG00000090565	chr16	RAB11FIP3	425619	426720	6317	0.0128075	4.73753	0.893687	1	0	1365	795	1616	1022	1633	1097	4.34787	3.83924	4.35549	4.01889	4.65071	3.99228
ENSG00000090581	chr16	GNPTG	1351923	1352017	4102	-0.0460565	4.63567	0.674825	1	0	1403	704	1501	949	1439	1025	6.88203	5.2356	6.23006	5.74694	6.31115	5.74452
ENSG00000090612	chr12	ZNF268	133181409	133181686	14095	0.0492266	3.96494	0.633638	1	0	670	524	962	636	858	704	0.956454	1.13411	1.16203	1.12088	1.09513	1.14824
ENSG00000090615	chr12	GOLGA3	132768909	132773294	10550	0.0516039	6.31824	0.541296	1	0	3784	2405	4980	3191	4473	3621	7.21694	6.95427	8.03681	7.51347	7.62764	7.89045
ENSG00000090621	chr1	PABPC4	39560816	39561122	6782	-0.0196114	7.66632	0.798737	1	0	10498	6565	11777	8228	11244	8572	31.1461	29.5302	29.5654	30.1372	29.8268	29.0569
ENSG00000090674	chr19	MCOLN1	7522626	7522781	3956	-0.100774	2.8478	0.476666	1	0	433	204	417	244	407	314	2.20235	1.57312	1.79468	1.53214	1.85089	1.82473
ENSG00000090686	chr1	USP48	21678298	21679439	9497	-0.00588708	6.05762	0.944391	1	0	3028	2428	3809	2737	3578	2892	6.4154	7.79922	6.8286	7.15904	6.77794	7.00064
ENSG00000090776	chrX	EFNB1	68828997	68829904	3314	0.0567944	7.80692	0.528809	1	0	11656	6307	13497	8961	13242	9675	70.7703	58.0577	69.3412	67.1692	71.8861	67.1157
ENSG00000090857	chr16	PDPR	70113626	70114440	10385	0.0217507	5.48572	0.820165	1	0	1944	1551	2739	1776	2499	1997	3.76655	4.55611	4.49048	4.24818	4.32916	4.42076
ENSG00000090861	chr16	AARS	70252295	70252906	4498	-0.122211	7.51476	0.112825	1	0	9578	6278	10939	6918	10085	7427	42.8459	42.5786	41.4062	38.2056	40.3367	37.9594
ENSG00000090863	chr16	GLG1	74451958	74452131	9550	0.0310713	8.10083	0.692575	1	0	12702	9286	16092	11282	14985	12204	26.7623	29.663	28.6889	29.346	28.2291	29.3782
ENSG00000090889	chrX	KIF4A	70290090	70290150	4533	-0.0515984	5.96908	0.531268	1	0	3061	2223	3610	2406	3435	2715	13.5873	14.9604	13.559	13.1849	13.6328	13.7692
ENSG00000090905	chr16	TNRC6A	24729695	24729846	12522	0.0521318	6.08741	0.579503	1	0	2884	2333	4147	2798	3795	3014	4.63421	5.68369	5.63855	5.5506	5.45232	5.53344
ENSG00000090924	chr19	PLEKHG2	39412585	39413412	9200	-0.108094	4.94253	0.262353	1	0	1644	922	1994	1126	1692	1306	3.59557	3.05726	3.69015	3.0403	3.30869	3.26348
ENSG00000090971	chr19	NAT14	55485004	55485258	2163	-0.105822	3.54722	0.34514	1	0	684	365	657	434	635	494	6.36288	5.14785	5.17149	4.98425	5.28154	5.25044
ENSG00000090975	chr12	PITPNM2	122983480	122986350	9161	0.0234647	4.53233	0.802541	1	0	1172	677	1420	860	1352	1042	2.57418	2.25442	2.63908	2.33196	2.65508	2.61487
ENSG00000090989	chr4	EXOC1	55853616	55853953	5347	0.00851557	5.9863	0.920703	1	0	2999	2143	3724	2682	3341	2762	11.2855	12.2265	11.8579	12.4599	11.2411	11.8752
ENSG00000091009	chr5	RBM27	146203600	146203824	6578	0.0566399	5.78636	0.579624	1	0	2317	1955	3272	2240	2933	2607	7.08739	9.06655	8.46889	8.45903	8.02161	9.11114
ENSG00000091039	chr12	OSBPL8	76351797	76356021	9198	0.0811559	5.94224	0.507591	1	0	2376	2258	3656	2613	3137	2951	5.19765	7.48893	6.76737	7.05687	6.13571	7.37567
ENSG00000091073	chr7	DTX2	76461676	76461836	5042	-0.0235117	5.79885	0.850833	1	0	3257	1448	3399	2228	3153	2305	12.9978	8.76102	11.4777	10.9769	11.2503	10.5098
ENSG00000091127	chr7	PUS7	105439661	105439858	4421	-0.0254153	4.20255	0.794794	1	0	874	628	1102	778	940	797	3.97782	4.3334	4.24393	4.37145	3.82517	4.14442
ENSG00000091129	chr7	NRCAM	108147623	108150147	8193	0.0115293	3.8694	0.938145	1	0	568	530	936	595	806	632	1.39495	1.97343	1.94509	1.80402	1.76985	1.77337
ENSG00000091136	chr7	LAMB1	107923799	107924087	8140	-0.00670482	9.26806	0.930466	1	0	28833	21032	36881	24800	34285	26448	71.2721	78.8216	77.141	75.6822	75.7745	74.6954
ENSG00000091140	chr7	DLD	107890970	107891289	5299	0.0209676	6.53727	0.802082	1	0	4409	3211	5246	3793	4950	4203	16.7417	18.4857	16.8555	17.781	16.8056	18.2344
ENSG00000091157	chr18	WDR7	56651343	56651576	15694	0.108854	4.44435	0.269969	1	0	915	740	1274	912	1226	991	1.17312	1.43843	1.38211	1.44354	1.4054	1.45166
ENSG00000091164	chr18	TXNL1	56597208	56603056	11298	0.00327981	5.92002	0.966547	1	0	3039	1954	3531	2513	3277	2608	5.41232	5.27609	5.32112	5.52532	5.21817	5.30679
ENSG00000091317	chr3	CMTM6	32481312	32484097	4413	0.0636676	7.74665	0.437359	1	0	9661	7186	12628	8934	11640	9811	44.0496	49.6755	48.72	50.2896	47.4529	51.1099
ENSG00000091409	chr2	ITGA6	172427354	172427470	6533	0.0458633	10.719	0.610085	1	0	72907	58629	100411	70170	89210	77296	224.549	273.772	261.683	266.812	245.666	272.001
ENSG00000091436	chr2	PK	173075435	173075670	13799	0.0461504	6.74931	0.654089	1	0	4411	3866	6473	4525	5741	4845	6.43197	8.5468	7.98665	8.14587	7.48486	8.07183
ENSG00000091483	chr1	FH	241497603	241497970	2142	0.0011876	6.01325	0.990446	1	0	3253	2115	3710	2660	3612	2706	30.5576	30.1217	29.4891	30.8481	30.3369	29.0425
ENSG00000091490	chr4	SEL1L3	25747427	25748564	7489	0.0211076	6.9494	0.800833	1	0	5691	4314	7114	5057	6728	5473	15.2904	17.573	16.1732	16.774	16.1624	16.8007
ENSG00000091527	chr3	CDV3	133573730	133574284	4367	0.0988684	7.55884	0.249773	1	0	8271	6291	10964	8186	10149	8598	38.1091	43.9466	42.7457	46.5645	41.8103	45.2626
ENSG00000091542	chr17	ALKBH5	18183078	18183265	3190	-0.0226891	6.06541	0.786982	1	0	3440	2082	4056	2599	3792	2868	21.6981	19.9104	21.6478	20.2387	21.3856	20.6687
ENSG00000091592	chr17	NLRP1	5499427	5499950	12808	-0.0577185	4.62558	0.493474	1	0	1237	813	1499	962	1366	1035	1.94331	1.93641	1.99263	1.86578	1.91873	1.85774
ENSG00000091622	chr17	PITPNM3	6451264	6455643	10609	-0.0469773	6.00881	0.59689	1	0	3164	2009	4150	2453	3708	2687	6.0009	5.7769	6.6601	5.74367	6.28795	5.82263
ENSG00000091640	chr17	SPAG7	4959226	4959916	2831	-0.0249814	5.3995	0.783241	1	0	2322	1338	2334	1721	2283	1797	16.5035	14.418	14.0368	15.1011	14.5081	14.5926
ENSG00000091651	chr16	ORC6	46689643	46689770	4309	-0.114234	4.03095	0.202828	1	0	827	577	973	640	880	658	3.86174	4.08497	3.84453	3.68952	3.67409	3.51055
ENSG00000091656	chr8	ZFHX4	76681219	76681620	15687	0.210925	2.943	0.235282	1	0	242	274	475	311	420	406	0.310406	0.532844	0.515538	0.492478	0.481674	0.594993
ENSG00000091732	chr7	ZC3HC1	130018286	130018732	3011	-0.0674761	4.01367	0.491506	1	0	872	504	960	594	918	686	5.8272	5.10633	5.42834	4.90052	5.48499	5.23768
ENSG00000091831	chr6	ESR1	151656691	151656763	13629	0.0803154	3.77073	0.458126	1	0	581	468	805	583	783	578	0.857761	1.04754	1.00563	1.0626	1.03357	0.974966
ENSG00000091947	chr17	TMEM101	44011188	44012236	3029	-0.0686538	4.402	0.518111	1	0	1194	640	1233	756	1252	881	7.93157	6.4457	6.9306	6.19996	7.43616	6.68655
ENSG00000091986	chr3	CCDC80	112604560	112605763	5305	0.0495046	7.4222	0.513061	1	0	8246	5580	9887	6949	9704	7604	31.2761	32.0877	31.7312	32.5389	32.9086	32.952
ENSG00000092010	chr14	PSME1	24136158	24136301	1781	-0.0042574	7.18825	0.957467	1	0	7682	4751	8080	5827	8189	6248	86.789	81.3786	77.2422	81.2732	82.72	80.6497
ENSG00000092020	chr14	PPP2R3C	35085467	35085778	3863	-0.0960589	3.50466	0.335102	1	0	574	406	654	445	576	493	2.9898	3.2062	2.88244	2.86155	2.68251	2.93392
ENSG00000092036	chr14	HAUS4	22946228	22946708	2539	-0.0824391	5.72404	0.330954	1	0	2838	1771	3025	2032	2990	2142	22.4908	21.2787	20.2847	19.8805	21.1862	19.3947
ENSG00000092068	chr14	SLC7A8	23125295	23127343	5991	0.0325555	3.95251	0.754095	1	0	834	438	904	581	919	683	2.80105	2.2303	2.56907	2.40903	2.75969	2.62088
ENSG00000092094	chr14	OSGEP	20446411	20447279	5041	-0.0667165	3.72331	0.490793	1	0	703	437	755	504	750	541	2.80603	2.64456	2.54998	2.48359	2.67663	2.46721
ENSG00000092098	chr14	RNF31	24146683	24146817	4982	-0.101775	5.2278	0.280026	1	0	2107	1176	2210	1370	2152	1534	8.50972	7.201	7.55258	6.83098	7.77109	7.0786
ENSG00000092108	chr14	SCFD1	30622112	30622399	6571	0.0520234	5.49777	0.540446	1	0	2101	1503	2620	1945	2421	1989	6.43352	6.97777	6.78855	7.35283	6.62837	6.95871
ENSG00000092140	chr14	G2E3	30559123	30559272	9237	0.0413539	5.44818	0.689624	1	0	1805	1530	2689	1827	2329	1965	3.93188	5.053	4.9564	4.91331	4.53609	4.89054
ENSG00000092148	chr14	HECTD1	31100112	31101067	12557	0.106821	7.38971	0.277327	1	0	6853	5835	9838	7114	9103	7826	10.9812	14.1757	13.3391	14.0732	13.0419	14.3278
ENSG00000092199	chr14	HNRNPC	21209136	21211566	7309	-0.0189636	9.16537	0.803362	1	0	28434	19776	32570	23264	31029	24837	78.277	82.541	75.8694	79.0665	76.3754	78.1208
ENSG00000092201	chr14	SUPT16H	21351472	21352818	7151	0.0197975	7.63159	0.8128	1	0	9276	6994	11133	8207	10768	8695	26.1005	29.8365	26.5065	28.5091	27.0902	27.953
ENSG00000092203	chr14	TOX4	21476597	21476747	7091	0.0353933	6.56154	0.652983	1	0	4565	3146	5367	3801	5445	4072	12.9535	13.5344	12.8864	13.3155	13.8145	13.2016
ENSG00000092208	chr14	GEMIN2	39114223	39114475	2532	-0.0739109	2.14966	0.593219	1	0	213	166	250	189	202	199	1.69266	2.00002	1.68106	1.85423	1.43526	1.80682
ENSG00000092295	chr14	TGM1	24249114	24249541	3735	0.033909	5.04738	0.704382	1	0	1734	1008	1878	1259	1928	1479	9.34142	8.23302	8.56075	8.37339	9.28667	9.10339
ENSG00000092330	chr14	TINF2	24239643	24239931	2712	0.0303904	5.35364	0.714024	1	0	2074	1251	2407	1589	2346	1820	15.3877	14.072	15.111	14.5546	15.5626	15.4279
ENSG00000092439	chr15	TRPM7	50552473	50552697	12333	0.0110905	5.63779	0.927162	1	0	2006	1850	3037	2043	2569	2287	3.27278	4.57606	4.1926	4.11496	3.74748	4.26308
ENSG00000092445	chr15	TYRO3	41557675	41558472	10945	0.00866263	4.10537	0.925788	1	0	876	533	1015	655	990	758	1.61043	1.4856	1.57891	1.48659	1.62728	1.59213
ENSG00000092470	chr15	WDR76	43826963	43827092	4078	-0.0195355	4.13327	0.855599	1	0	847	690	878	741	922	745	4.17917	5.16168	3.66568	4.51375	4.0675	4.19986
ENSG00000092529	chr15	CAPN3	42359500	42360114	4671	-0.344249	2.52308	0.00955351	1	0	348	184	375	173	286	242	1.49908	1.2017	1.36687	0.920031	1.10154	1.19105
ENSG00000092531	chr15	SNAP23	42491233	42491295	5900	0.066069	5.75623	0.46376	1	0	2414	1899	3032	2237	3027	2406	8.23265	9.81888	8.74952	9.41847	9.23005	9.37496
ENSG00000092621	chr1	PHGDH	119659798	119659913	5622	-0.0987236	6.13043	0.302103	1	0	3851	2129	4354	2559	4105	2822	13.7828	11.5524	13.1857	11.307	13.1361	11.5396
ENSG00000092820	chr6	EZR	158765741	158767078	3342	-0.0276127	11.0663	0.714203	1	0	111943	68205	126067	85100	116945	93017	673.977	622.585	642.247	632.542	629.533	639.855
ENSG00000092841	chr12	MYL6	56158161	56158404	4609	-0.133847	9.49337	0.133306	1	0	41450	23045	42297	26245	40907	29107	180.956	152.531	156.246	141.451	159.674	145.183
ENSG00000092847	chr1	AGO1	35869808	35869903	12886	0.0874252	5.39901	0.302074	1	0	1887	1372	2499	1722	2465	1863	2.94651	3.24807	3.30183	3.31957	3.44146	3.32369
ENSG00000092853	chr1	CLSPN	35720218	35720980	5411	-0.00319124	4.19414	0.969966	1	0	804	672	1069	803	998	728	2.98974	3.78862	3.36362	3.68642	3.31815	3.093
ENSG00000092871	chr17	RFFL	35005990	35012149	8512	0.0260307	5.1714	0.756732	1	0	1718	1138	2197	1515	1893	1613	4.06112	4.07849	4.39446	4.42127	4.00094	4.35641
ENSG00000092929	chr17	UNC13D	75827225	75828086	7752	-0.090057	8.64725	0.34885	1	0	22147	11950	25082	14775	23761	16001	57.4851	47.0266	55.0878	47.3456	55.1435	47.4525
ENSG00000092931	chr17	MFSD11	76735865	76736028	6587	0.0248635	4.7607	0.762813	1	0	1336	860	1595	1110	1512	1172	4.08106	3.98291	4.12268	4.18602	4.1296	4.0904
ENSG00000092964	chr8	DPYSL2	26514275	26514679	7052	0.0531642	5.29736	0.524612	1	0	1821	1278	2337	1619	2262	1688	5.19579	5.52851	5.64226	5.70297	5.77064	5.50283
ENSG00000092969	chr1	TGFB2	218346235	218347047	5151	0.0416444	5.64814	0.679234	1	0	2094	1736	3101	2051	2706	2285	8.17974	10.2813	10.2498	9.891	9.45104	10.1981
ENSG00000092978	chr1	GPATCH2	217426992	217431365	8833	-0.0064995	3.99189	0.952793	1	0	705	575	940	673	788	721	1.60596	1.98586	1.81187	1.89266	1.60495	1.87652
ENSG00000093000	chr22	NUP50	45163841	45164296	8318	0.0591338	7.18186	0.474759	1	0	6602	4913	8396	6029	7801	6667	15.9702	18.0184	17.1854	18.005	16.8723	18.4263
ENSG00000093009	chr22	CDC45	19479459	19479571	2846	-0.0944906	4.54772	0.279374	1	0	1224	818	1332	872	1262	1009	8.65368	8.76814	7.96849	7.61111	7.97752	8.15046
ENSG00000093010	chr22	COMT	19941607	19941897	5195	-0.060783	6.54834	0.551737	1	0	5397	2711	5546	3510	5455	3858	20.9036	15.9196	18.1761	16.7837	18.8909	17.0727
ENSG00000093072	chr22	CECR1	17178790	17181576	5800	0.0882085	0.0620543	0.680239	1	0	52	29	56	43	51	49	0.180397	0.152531	0.164387	0.184165	0.158192	0.19422
ENSG00000093144	chr6	ECHDC1	127288710	127290277	5678	0.0143018	5.23598	0.881689	1	0	1779	1328	2112	1549	1967	1714	6.30427	7.13497	6.33294	6.77676	6.23236	6.93971
ENSG00000093167	chr3	LRRFIP2	37052656	37053961	10644	-0.0193516	6.24393	0.818395	1	0	3696	2653	4292	3158	3931	3309	6.98685	7.60364	6.86534	7.3701	6.64419	7.1469
ENSG00000093183	chr3	SEC22C	42547969	42548657	8159	0.0177617	5.43887	0.839924	1	0	2001	1473	2571	1786	2278	1966	4.93474	5.50751	5.36503	5.43764	5.02297	5.53952
ENSG00000093217	chr3	XYLB	38346760	38346925	5343	-0.106699	1.40414	0.489866	1	0	120	87	175	97	133	118	0.451908	0.496733	0.557648	0.450975	0.447827	0.507718
ENSG00000094631	chrX	HDAC6	48801377	48801431	10412	-0.0641098	5.555	0.469791	1	0	2437	1452	2951	1769	2696	1956	4.70951	4.25424	4.8255	4.22046	4.65832	4.31877
ENSG00000094755	chr5	GABRP	170763350	170763514	4621	0.213045	5.72426	0.01451	1	0	2441	1694	2689	2220	3036	2609	10.6288	11.1832	9.90745	11.9339	11.8198	12.9797
ENSG00000094804	chr17	CDC6	40287633	40288090	5120	-0.0372309	5.62824	0.664593	1	0	2417	1769	2784	1947	2844	2019	9.49863	10.5402	9.25777	9.44631	9.99317	9.0655
ENSG00000094841	chrX	UPRT	75274085	75274640	2825	0.115212	3.05686	0.331436	1	0	348	272	500	353	433	403	2.47865	2.93724	3.01341	3.10401	2.75748	3.27953
ENSG00000094880	chr5	CDC23	138187648	138189148	4618	-0.0213256	5.21821	0.806186	1	0	1713	1337	2174	1513	1992	1612	7.46376	8.83215	8.01517	8.13863	7.76031	8.02485
ENSG00000094914	chr12	AAAS	53307456	53307713	4138	-0.143038	5.37288	0.0833466	1	0	2205	1389	2542	1504	2285	1707	10.7219	10.24	10.459	9.02867	9.93435	9.4835
ENSG00000094916	chr12	CBX5	54230940	54241905	15040	0.0970454	6.96778	0.3767	1	0	4884	4380	7646	5233	6726	5923	6.53404	8.88414	8.65552	8.64309	8.04549	9.05356
ENSG00000094975	chr1	SUCO	172532349	172532798	7894	0.151718	6.17287	0.121054	1	0	2918	2392	4280	3085	3994	3423	7.43777	9.24386	9.2311	9.70788	9.10237	9.96863
ENSG00000095002	chr2	MSH2	47402969	47403402	4552	0.0232282	4.92349	0.822354	1	0	1353	1098	1729	1265	1711	1271	5.98067	7.3585	6.46695	6.90326	6.76225	6.41902
ENSG00000095015	chr5	MAP3K1	56815574	56816055	7716	0.0812447	5.02125	0.42437	1	0	1337	1137	1931	1349	1821	1459	3.48653	4.49529	4.26086	4.34296	4.24582	4.34699
ENSG00000095059	chr19	DHPS	12675717	12675933	3006	-0.0907035	5.39244	0.373145	1	0	2434	1246	2490	1545	2401	1740	16.2924	12.645	14.1032	12.7675	14.3697	13.3072
ENSG00000095066	chr19	HOOK2	12763003	12763431	5950	-0.0986489	4.79011	0.347498	1	0	1633	831	1596	1038	1550	1137	5.52234	4.26062	4.56691	4.33358	4.6866	4.39308
ENSG00000095139	chr11	ARCN1	118572390	118572550	4177	0.0816915	8.01842	0.315053	1	0	11613	8742	14905	11005	14250	11665	55.9415	63.8463	60.7539	65.4473	61.3753	64.2016
ENSG00000095203	chr9	EPB41L4B	109171975	109174623	7879	0.0542442	5.1257	0.553796	1	0	1642	1218	1902	1456	2012	1476	4.1933	4.71591	4.11004	4.59046	4.5941	4.30666
ENSG00000095209	chr9	TMEM38B	105694544	105694772	4511	0.00705577	2.71809	0.988572	1	0	302	230	382	251	387	277	1.34706	1.55541	1.44177	1.38219	1.54341	1.41167
ENSG00000095261	chr9	PSMD5	120815496	120815788	4432	0.0558853	5.60568	0.543427	1	0	2119	1669	2898	2025	2636	2207	9.62023	11.488	11.1328	11.3499	10.7001	11.448
ENSG00000095303	chr9	PTGS1	122370530	122370842	5790	-0.0370914	3.47183	0.717537	1	0	559	369	647	469	588	455	1.94262	1.94418	1.90253	2.01215	1.82702	1.80659
ENSG00000095319	chr9	NUP188	128947699	128947751	8041	0.00483341	6.50595	0.953479	1	0	4278	3013	5490	3562	5078	4023	10.705	11.4308	11.6244	11.004	11.3613	11.5018
ENSG00000095321	chr9	CRAT	129094810	129095612	3803	-0.0101359	5.29992	0.928942	1	0	2136	1126	2389	1463	2421	1625	11.3013	9.03236	10.6954	9.55618	11.4528	9.82319
ENSG00000095380	chr9	NANS	98056739	98056940	4922	-0.0223834	6.7118	0.810753	1	0	5941	3197	5809	4042	5963	4500	24.2869	19.8148	20.094	20.3996	21.7955	21.0182
ENSG00000095383	chr9	TBC1D2	98198999	98199588	3681	-0.00335095	7.10158	0.971943	1	0	7341	4161	8027	5162	8423	5680	40.1276	34.4843	37.1274	34.8352	41.1666	35.4738
ENSG00000095397	chr9	DFNB31	114402080	114402936	5542	-0.140715	1.73348	0.398842	1	0	172	90	231	122	195	119	0.624477	0.49541	0.709663	0.546839	0.633012	0.493635
ENSG00000095485	chr10	CWF19L1	100232298	100233371	3985	-0.0160701	4.37811	0.846023	1	0	1023	718	1179	812	1154	905	5.16537	5.49649	5.03724	5.06167	5.2098	5.22091
ENSG00000095539	chr10	SEMA4G	100969518	100969591	5253	0.00875877	3.08535	0.943943	1	0	489	234	475	306	507	372	1.87308	1.35893	1.53955	1.44704	1.73638	1.62803
ENSG00000095564	chr10	BTAF1	91923769	91924090	7582	-0.0305661	5.27857	0.773823	1	0	1675	1313	2556	1626	1962	1705	4.44514	5.28287	5.73963	5.32725	4.65542	5.16971
ENSG00000095574	chr10	IKZF5	122990806	122994723	4934	-0.0413444	3.5896	0.692834	1	0	559	408	748	490	622	525	2.27964	2.52261	2.58113	2.46697	2.26796	2.44617
ENSG00000095585	chr10	BLNK	96191702	96192092	3655	-0.0610698	1.68626	0.657935	1	0	177	101	179	120	179	134	0.974407	0.842991	0.83382	0.815568	0.881068	0.842836
ENSG00000095637	chr10	SORBS1	95311771	95315126	10819	-0.184116	0.536555	0.281106	1	0	70	55	85	50	82	52	0.130186	0.155083	0.133764	0.114802	0.136355	0.110495
ENSG00000095739	chr10	BAMBI	28677342	28677973	2314	-0.11787	1.40838	0.50516	1	0	170	79	134	107	140	101	1.47822	1.04148	0.985935	1.14865	1.08845	1.00342
ENSG00000095752	chr19	IL11	55364389	55366177	2671	-0.106263	1.47849	0.470207	1	0	155	85	162	110	154	104	1.16765	0.97081	1.03264	1.02302	1.03727	0.895128
ENSG00000095787	chr10	WAC	28532493	28533007	12188	-0.00524538	7.11577	0.947159	1	0	6586	4647	8312	5692	7496	6003	10.8729	11.6313	11.6113	11.6011	11.0647	11.323
ENSG00000095794	chr10	CREM	35126791	35127193	5699	0.0958967	2.30495	0.403067	1	0	237	152	279	204	276	223	0.836766	0.813643	0.833513	0.889197	0.871272	0.899564
ENSG00000095906	chr16	NUBP2	1782901	1783036	4983	-0.037781	5.0803	0.785051	1	0	2073	880	1976	1229	2071	1386	8.37072	5.38742	6.75154	6.12671	7.47709	6.39437
ENSG00000095951	chr6	HIVEP1	12008762	12008875	10979	0.175512	5.47489	0.288147	1	0	1599	1373	2987	2014	1971	2422	2.93049	3.81502	4.63212	4.55683	3.22974	5.07151
ENSG00000096060	chr6	FKBP5	35573585	35575942	10628	0.0113226	6.79343	0.896164	1	0	5042	3832	6598	4343	6060	5057	9.54565	10.9993	10.5698	10.1509	10.258	10.9387
ENSG00000096063	chr6	SRPK1	35832966	35835488	6692	0.0658805	6.82114	0.426465	1	0	5064	3804	6622	4798	6245	4981	15.2262	17.341	16.8477	17.8103	16.7888	17.1114
ENSG00000096070	chr6	BRPF3	36196744	36196970	6613	-0.00843477	5.36704	0.928367	1	0	1871	1348	2640	1575	2363	1799	5.69285	6.21843	6.79692	5.91627	6.42849	6.25401
ENSG00000096080	chr6	MRPS18A	43671303	43671906	1284	-0.00930908	5.35387	0.919477	1	0	2223	1273	2294	1582	2353	1749	34.836	30.2449	30.4183	30.6061	32.9686	31.3149
ENSG00000096092	chr6	TMEM14A	52671109	52671245	992	-0.0216866	3.248	0.816838	1	0	479	329	525	362	542	405	9.71579	10.1175	9.01062	9.0649	9.82949	9.38575
ENSG00000096093	chr6	EFHC1	52420308	52420473	7162	0.0116264	2.97342	0.951767	1	0	395	269	424	293	446	354	1.10973	1.1458	1.00795	1.01625	1.12033	1.1363
ENSG00000096384	chr6	HSP90AB1	44246166	44246344	2980	-0.0274889	10.4989	0.713539	1	0	72361	49100	83331	58810	79341	60959	488.588	502.637	476.099	490.231	478.988	470.27
ENSG00000096401	chr6	CDC5L	44387525	44387868	6423	0.0332833	6.2972	0.724017	1	0	3437	2835	4528	3166	4395	3490	10.767	13.4649	12.0026	12.2444	12.3102	12.4915
ENSG00000096433	chr6	ITPR3	33620365	33620436	9870	0.0331644	8.78726	0.685463	1	0	20577	13774	27767	17390	25582	19363	41.9488	42.5728	47.8981	43.7672	46.6295	45.1005
ENSG00000096654	chr6	ZNF184	27450743	27453260	3122	0.0564206	2.41834	0.687655	1	0	256	189	280	224	299	228	1.64991	1.84679	1.52698	1.7823	1.72299	1.67891
ENSG00000096696	chr6	DSP	7541575	7542085	10093	0.0612564	10.1811	0.539572	1	0	48209	39923	71264	48735	60126	54641	96.1086	120.668	120.214	119.946	107.173	124.458
ENSG00000096717	chr10	SIRT1	67884669	67885151	4551	0.0056503	5.26169	0.956759	1	0	1699	1342	2317	1562	2015	1736	7.51174	8.9957	8.66814	8.5259	7.96548	8.76937
ENSG00000096746	chr10	HNRNPH3	68331174	68332216	5373	-0.077232	7.13119	0.335456	1	0	7062	4950	8089	5731	7351	5813	26.4463	28.1046	25.6321	26.496	24.6135	24.8719
ENSG00000096872	chr9	IFT74	26947039	26947146	3755	0.00403203	4.39764	0.981479	1	0	936	747	1255	854	1166	907	5.01557	6.06876	5.69037	5.64955	5.5864	5.55294
ENSG00000096968	chr9	JAK2	4985033	4985173	5794	0.0619228	4.45381	0.576797	1	0	892	768	1338	908	1166	1017	3.09771	4.04363	3.93174	3.8929	3.62046	4.03523
ENSG00000097007	chr9	ABL1	130713946	130714455	6276	0.0276898	6.49368	0.728419	1	0	4412	2833	5389	3545	5272	3881	14.1451	13.7706	14.6195	14.0314	15.1125	14.2163
ENSG00000097021	chr1	ACOT7	6264269	6264695	4124	-0.0553939	6.36194	0.602443	1	0	4808	2357	4813	3136	4791	3356	23.4585	17.4353	19.8703	18.8896	20.9002	18.7081
ENSG00000097033	chr1	SH3GLB1	86704570	86704971	6881	0.0409444	7.18848	0.626726	1	0	6575	5008	8535	6075	7827	6566	19.2264	22.2025	21.1183	21.9311	20.4639	21.9369
ENSG00000097046	chr1	CDC7	91500893	91500948	3557	-0.00219667	3.49777	0.963741	1	0	515	415	637	425	630	511	2.91325	3.55921	3.04904	2.96805	3.1864	3.30265
ENSG00000097096	chr1	SYDE2	85156873	85159249	6451	0.0685928	1.9278	0.695374	1	0	144	136	235	135	216	186	0.449148	0.643133	0.620223	0.519844	0.60238	0.662844
ENSG00000099139	chr9	PCSK5	75890644	75891373	12705	0.0833489	3.35251	0.462203	1	0	454	356	569	455	535	455	0.719011	0.8548	0.762508	0.889617	0.75757	0.823308
ENSG00000099194	chr10	SCD	100347124	100347531	5362	0.0142722	10.3999	0.860635	1	0	60886	45495	82870	54987	74092	59362	228.478	258.837	263.134	254.741	248.593	254.511
ENSG00000099203	chr19	TMED1	10832438	10833213	1513	-0.0586165	4.24465	0.594226	1	0	1082	558	1106	687	1099	807	14.3894	11.2508	12.4458	11.2793	13.0678	12.262
ENSG00000099204	chr10	ABLIM1	114431113	114436373	9871	0.0706396	7.36667	0.417554	1	0	7175	5583	9819	6787	9004	7628	14.6256	17.2542	16.9361	17.0798	16.4104	17.7654
ENSG00000099219	chr9	ERMP1	5765076	5765788	6528	0.118676	7.41418	0.149248	1	0	7524	5684	9676	7283	9515	7798	23.1912	26.5621	25.2361	27.7138	26.2224	27.4618
ENSG00000099246	chr10	RAB18	27504174	27504437	6223	0.0246496	6.34728	0.786446	1	0	3666	2856	4742	3335	4262	3748	11.8535	14.0006	12.9738	13.3126	12.3213	13.846
ENSG00000099250	chr10	NRP1	33177492	33180365	11522	-0.00431389	6.28377	0.957015	1	0	3521	2768	4598	3121	4363	3335	6.14883	7.32871	6.79435	6.72872	6.81241	6.65417
ENSG00000099256	chr10	PRTFDC1	24848607	24849891	2329	0.0682755	3.12815	0.529141	1	0	420	292	478	346	485	406	3.62856	3.82475	3.49434	3.6904	3.74641	4.00758
ENSG00000099260	chr1	PALMD	99645943	99646362	8244	-0.0548736	2.10334	0.62805	1	0	207	152	249	166	246	170	0.505227	0.562464	0.514243	0.500192	0.536835	0.474064
ENSG00000099282	chr10	TSPAN15	69451473	69451690	2646	0.0174069	6.57841	0.841994	1	0	5174	2897	5381	3692	5575	4157	39.3451	33.4001	34.6242	34.6608	37.9052	36.1173
ENSG00000099290	chr10	FAM21A	50067888	50068008	5162	-0.016834	5.09602	0.834766	1	0	1648	1198	1954	1351	1913	1463	6.42382	7.07991	6.44486	6.50135	6.66715	6.51556
ENSG00000099308	chr19	MAST3	18097793	18097831	6772	0.0353547	3.04652	0.72576	1	0	417	233	508	330	456	370	1.23901	1.04961	1.27718	1.2105	1.21141	1.25606
ENSG00000099326	chr19	MZF1	58561931	58564613	6691	-0.194989	2.75223	0.137187	1	0	388	202	428	248	388	238	1.1668	0.920979	1.08908	0.920719	1.04324	0.817733
ENSG00000099330	chr19	OCEL1	17226204	17226316	1867	0.0454846	3.09817	0.737869	1	0	488	214	502	342	529	339	5.25932	3.4967	4.5779	4.55038	5.09747	4.17427
ENSG00000099331	chr19	MYO9B	17075781	17075874	9948	0.0554741	6.35521	0.511347	1	0	3928	2456	5057	3231	4801	3608	7.94493	7.53151	8.65494	8.06803	8.68239	8.33789
ENSG00000099337	chr19	KCNK6	38319844	38320272	3113	-0.009886	5.21614	0.925484	1	0	1991	1095	2225	1437	2058	1654	12.869	10.7306	12.1691	11.4668	11.8935	12.2147
ENSG00000099341	chr19	PSMD8	38374536	38374961	3105	-0.0642988	6.82418	0.469913	1	0	6341	3447	6679	4351	6395	4711	41.0914	33.8664	36.6232	34.8092	37.0529	34.8801
ENSG00000099364	chr16	FBXL19	30923055	30923152	4340	0.0244624	4.97968	0.842634	1	0	1815	840	1829	1215	2010	1245	8.41475	5.90444	7.17515	6.95429	8.33201	6.59485
ENSG00000099377	chr16	HSD3B7	30985207	30985297	2495	0.0356645	1.83128	0.78326	1	0	206	89	200	149	199	146	1.66131	1.0882	1.36479	1.48348	1.43491	1.34527
ENSG00000099381	chr16	SETD1A	30957294	30957964	6903	-0.0572058	4.9352	0.530455	1	0	1579	958	1889	1145	1796	1253	4.60255	4.23367	4.65909	4.12035	4.68071	4.17291
ENSG00000099385	chr16	BCL7C	30833626	30835148	4398	-0.0303061	4.69916	0.794283	1	0	1516	740	1480	967	1539	1088	6.93583	5.13293	5.72946	5.46182	6.29545	5.68721
ENSG00000099622	chr19	CIRBP	1259384	1259638	6368	-0.121198	7.22948	0.125325	1	0	7823	5353	8654	5738	8129	6149	24.7186	25.6439	23.1377	22.3833	22.9656	22.1987
ENSG00000099624	chr19	ATP5D	1241746	1241991	2250	-0.013841	5.32181	0.942341	1	0	2705	901	2227	1493	2529	1574	24.1902	12.2161	16.8517	16.4833	20.2213	16.0823
ENSG00000099625	chr19	C19orf26	1228287	1231275	4543	-0.0739506	0.805022	0.803565	1	0	111	37	102	61	92	77	0.491626	0.248455	0.382265	0.333544	0.364325	0.389649
ENSG00000099783	chr19	HNRNPM	8444767	8445111	5614	-0.0244517	7.84118	0.766854	1	0	12222	7536	12704	9006	13262	9484	43.805	40.9504	38.5279	39.8498	42.4991	38.8369
ENSG00000099785	chr19	MARCH2	8413270	8413420	2216	0.0675369	2.65731	0.594037	1	0	348	173	348	231	379	286	3.15983	2.38158	2.67372	2.58946	3.0769	2.96703
ENSG00000099795	chr19	NDUFB7	14566078	14566265	531	-0.12327	5.39706	0.429314	1	0	2751	1083	2507	1405	2622	1667	104.244	62.219	80.3835	65.7276	88.8345	72.1717
ENSG00000099797	chr19	TECR	14517085	14517384	5749	-0.0562957	6.86465	0.54978	1	0	6622	3486	6799	4446	6685	4833	23.1767	18.498	20.1354	19.2107	20.9196	19.3264
ENSG00000099800	chr19	TIMM13	2425624	2427046	1973	-0.0305696	5.3288	0.802836	1	0	2405	1110	2290	1536	2418	1615	24.5269	17.1627	19.7613	19.3388	22.0482	18.8179
ENSG00000099804	chr19	CDC34	531712	532108	1944	-0.114851	5.25942	0.314373	1	0	2326	1122	2225	1442	2220	1484	24.0751	17.607	19.4868	18.4262	20.5447	17.5494
ENSG00000099812	chr19	MISP	751126	751171	2967	0.000611975	8.19839	0.994283	1	0	16069	8352	17654	11169	17557	12433	108.975	85.8741	101.305	93.5111	106.458	96.335
ENSG00000099814	chr14	CEP170B	104865280	104865513	7199	-0.0632139	6.90668	0.589121	1	0	6888	3228	7606	4416	7178	4878	19.252	13.6789	17.9883	15.2378	17.938	15.5774
ENSG00000099817	chr19	POLR2E	1086579	1088720	4865	-0.0594376	6.91318	0.566085	1	0	6835	3458	7331	4499	7180	4878	28.269	21.6836	25.6559	22.972	26.5513	23.0507
ENSG00000099821	chr19	POLRMT	617223	617323	5124	-0.0685503	4.64451	0.586437	1	0	1437	692	1542	912	1561	960	5.64289	4.1199	5.12368	4.42132	5.48072	4.30713
ENSG00000099840	chr19	IZUMO4	2096429	2097162	2770	0.0419996	0.126853	0.839734	1	0	56	30	60	43	60	45	0.406783	0.330393	0.368789	0.385616	0.389686	0.373472
ENSG00000099849	chr11	RASSF7	560404	560514	2492	-0.0547452	5.15694	0.706302	1	0	2199	940	2085	1226	2286	1429	17.7554	11.5072	14.2451	12.2211	16.5033	13.1829
ENSG00000099860	chr19	GADD45B	2476122	2476638	2138	-0.0401813	6.25173	0.703175	1	0	4348	2204	4477	2938	4560	3030	40.92	31.448	35.6522	34.1358	38.3708	32.5807
ENSG00000099875	chr19	MKNK2	2037465	2037829	5221	-0.038025	7.43451	0.687746	1	0	9577	4991	10531	6594	9847	7386	36.9088	29.1624	34.3418	31.3734	33.9308	32.5223
ENSG00000099889	chr22	ARVCF	19969896	19970743	5621	-0.23233	2.15653	0.191882	1	0	286	118	279	168	256	143	1.02378	0.640409	0.845079	0.742441	0.819351	0.584855
ENSG00000099899	chr22	TRMT2A	20111866	20112794	3963	-0.21176	4.20453	0.0892354	1	0	1150	567	1088	629	1082	688	5.83886	4.36464	4.67425	3.94269	4.91187	3.99108
ENSG00000099901	chr22	RANBP1	20115938	20116430	4622	-0.0196696	6.15946	0.823046	1	0	3867	2375	3823	2883	4029	2968	16.8344	15.6756	14.0825	15.4946	15.6823	14.7625
ENSG00000099904	chr22	ZDHHC8	20129456	20129542	5542	-0.0189732	4.94191	0.889146	1	0	1795	818	1830	1127	1945	1223	6.51707	4.50273	5.62201	5.05154	6.31388	5.07324
ENSG00000099910	chr22	KLHL22	20441519	20442438	4646	-0.0592559	4.208	0.583592	1	0	1060	545	1071	696	1026	795	4.59072	3.57855	3.9248	3.72131	3.97294	3.93381
ENSG00000099917	chr22	MED15	20495913	20496036	10374	-0.0469235	7.40534	0.641927	1	0	9511	4900	10248	6394	10132	6864	18.4474	14.4092	16.819	15.3106	17.5708	15.211
ENSG00000099940	chr22	SNAP29	20858983	20859347	4953	0.00118893	5.02204	0.99006	1	0	1685	1038	1850	1286	1794	1433	6.8452	6.3932	6.35931	6.44969	6.51625	6.65125
ENSG00000099942	chr22	CRKL	20917426	20918245	5325	0.033927	6.74293	0.67651	1	0	4889	3490	6569	4395	5911	4729	18.4737	19.9938	21.0033	20.5024	19.9703	20.4162
ENSG00000099949	chr22	LZTR1	20979462	20979702	7556	-0.0585008	4.73557	0.563928	1	0	1450	787	1637	961	1519	1163	3.86127	3.1774	3.68862	3.15935	3.61667	3.53845
ENSG00000099953	chr22	MMP11	23768226	23768793	5176	-0.267171	0.668748	0.228644	1	0	112	45	81	47	95	55	0.43539	0.265221	0.266439	0.225564	0.330197	0.244283
ENSG00000099956	chr22	SMARCB1	23786963	23787262	2481	-0.0898375	6.11333	0.325725	1	0	3841	2220	4022	2548	4045	2805	31.151	27.297	27.6008	25.5117	29.3316	25.9915
ENSG00000099958	chr22	DERL3	23834503	23837154	3796	-0.608381	0.106716	0.00560742	1	0	79	35	62	30	49	35	0.41875	0.281275	0.278082	0.196319	0.232227	0.211967
ENSG00000099960	chr22	SLC7A4	21028718	21029230	2447	0.131821	1.03007	0.413973	1	0	116	49	106	92	106	91	0.953846	0.610874	0.737529	0.933942	0.779319	0.854935
ENSG00000099968	chr22	BCL2L13	17628855	17628906	7662	-0.00373866	6.40967	0.960019	1	0	4061	2944	4891	3383	4700	3714	10.6646	11.7215	10.8683	10.968	11.0357	11.1436
ENSG00000099974	chr22	DDTL	23966901	23967022	1545	-0.192864	0.347079	0.319664	1	0	69	40	76	45	72	43	0.898618	0.789806	0.837514	0.72352	0.838393	0.639831
ENSG00000099977	chr22	DDT	23971365	23971623	1753	0.0935887	3.86629	0.449746	1	0	791	386	836	599	935	571	9.07923	6.7173	8.11954	8.48811	9.59563	7.48824
ENSG00000099991	chr22	CABIN1	24011192	24011367	9388	-0.0363951	5.89485	0.677232	1	0	2953	1859	3757	2241	3432	2534	6.32914	6.04081	6.81357	5.92973	6.57685	6.20525
ENSG00000099992	chr22	TBC1D10A	30291990	30292851	7047	0.018477	4.23665	0.877885	1	0	1107	474	1113	726	1110	807	3.1608	2.05193	2.68904	2.55917	2.83375	2.63266
ENSG00000099994	chr22	SUSD2	24181259	24181595	5279	-0.130301	0.594429	0.546672	1	0	99	42	75	48	90	58	0.377344	0.24271	0.241889	0.225869	0.306715	0.252582
ENSG00000099995	chr22	SF3A1	30331988	30334695	6329	-0.0025541	7.23711	0.97471	1	0	7516	4838	8985	6058	8475	6440	23.8949	23.3195	24.1707	23.7772	24.0906	23.3925
ENSG00000099999	chr22	RNF215	30377846	30378142	3079	-0.0475566	3.35682	0.682953	1	0	576	305	590	385	587	429	3.76415	3.02189	3.26249	3.10611	3.42983	3.20312
ENSG00000100003	chr22	SEC14L2	30396857	30397170	5985	-0.0152172	6.90409	0.844058	1	0	5998	3883	7112	4704	6841	5067	20.1649	19.7921	20.2318	19.524	20.5636	19.4631
ENSG00000100014	chr22	SPECC1L	24270817	24270983	7324	0.0656471	5.82377	0.432932	1	0	2568	1832	3406	2292	3204	2552	7.05506	7.63073	7.91778	7.77379	7.87024	8.01047
ENSG00000100023	chr22	PPIL2	21652270	21652331	8437	-0.0881004	5.36987	0.307171	1	0	2193	1284	2583	1616	2263	1697	5.23004	4.64265	5.21247	4.75795	4.82548	4.62402
ENSG00000100028	chr22	SNRPD3	24555503	24556071	2544	-0.0534422	6.51317	0.496538	1	0	4759	3059	5245	3570	5105	3812	37.6403	36.6819	35.1023	34.8592	36.1012	34.4478
ENSG00000100029	chr22	PES1	30576625	30577129	4557	-0.0831583	6.13802	0.349557	1	0	3959	2220	4069	2741	3916	2872	17.4808	14.8615	15.2025	14.9416	15.4599	14.4888
ENSG00000100030	chr22	MAPK1	21754500	21764240	11336	0.0656745	7.07997	0.443127	1	0	5954	4613	7941	5624	7370	6166	10.5683	12.414	11.9268	12.324	11.6964	12.5046
ENSG00000100031	chr22	GGT1	24583750	24583808	4434	-0.0309183	5.42554	0.784182	1	0	2531	1225	2433	1615	2533	1799	11.4855	8.4281	9.34229	9.0478	10.2774	9.32741
ENSG00000100033	chr22	PRODH	18912777	18913362	8776	-0.142301	-0.00596153	0.599049	1	0	67	21	54	31	55	40	0.153615	0.0729982	0.104762	0.0877468	0.112748	0.104783
ENSG00000100034	chr22	PPM1F	21919420	21923471	10083	-0.00918633	5.426	0.92399	1	0	2194	1306	2634	1605	2565	1829	4.37826	3.95132	4.44767	3.95414	4.57658	4.17013
ENSG00000100036	chr22	SLC35E4	30635652	30637069	5531	-0.00969276	1.71802	1	1	0	199	80	186	131	197	123	0.723942	0.441241	0.572554	0.588347	0.640776	0.511243
ENSG00000100038	chr22	TOP3B	21957025	21957595	6641	-0.116359	3.62463	0.284709	1	0	689	367	767	463	657	521	2.08757	1.68586	1.96639	1.73186	1.77982	1.80356
ENSG00000100055	chr22	CYTH4	37282027	37282196	6161	-0.0490255	0.834458	0.805421	1	0	100	51	99	59	106	74	0.32659	0.252527	0.273584	0.237885	0.309527	0.276125
ENSG00000100056	chr22	DGCR14	19130279	19134475	6003	-0.047555	3.88738	0.678385	1	0	831	431	874	537	870	625	2.7854	2.19027	2.47885	2.22214	2.60732	2.39352
ENSG00000100060	chr22	MFNG	37469063	37470029	3042	-0.466503	2.30362	0.00638383	1	0	330	133	356	170	245	156	2.18278	1.33377	1.9925	1.38821	1.44894	1.17894
ENSG00000100065	chr22	CARD10	37490362	37491393	5652	-0.00778944	6.42322	0.944426	1	0	4576	2406	5387	3170	5259	3591	16.2906	12.9862	16.2275	13.9323	16.7396	14.6063
ENSG00000100068	chr22	LRP5L	25351418	25351902	4555	-0.00851924	0.676413	1	1	0	71	52	97	69	81	65	0.313635	0.34826	0.362569	0.376294	0.319919	0.328058
ENSG00000100075	chr22	SLC25A1	19175575	19176244	2096	-0.0831893	6.3599	0.509175	1	0	5045	2247	4845	2942	4953	3318	48.4311	32.704	39.3559	34.8672	42.5129	36.3924
ENSG00000100077	chr22	ADRBK2	25564849	25565153	9303	0.120816	2.66879	0.316286	1	0	270	188	403	281	341	288	0.583976	0.616487	0.737546	0.750325	0.659439	0.711697
ENSG00000100083	chr22	GGA1	37608475	37608903	9369	-0.110139	5.42168	0.258256	1	0	2432	1294	2613	1572	2448	1745	5.22306	4.21338	4.74846	4.16798	4.70069	4.28181
ENSG00000100084	chr22	HIRA	19330698	19331556	4299	0.0258507	5.23001	0.770116	1	0	1934	1083	2294	1499	2172	1604	9.05197	7.68511	9.08517	8.66165	9.08942	8.57754
ENSG00000100092	chr22	SH3BP1	37634654	37634853	6170	-0.0518231	6.69511	0.584419	1	0	5727	3073	6251	3936	6103	4210	18.6765	15.1938	17.2493	15.8466	17.7952	15.6864
ENSG00000100097	chr22	LGALS1	37675608	37675711	1099	-0.10431	9.05578	0.326487	1	0	31492	15946	31135	19017	31800	21337	576.576	442.632	482.345	429.844	520.563	446.335
ENSG00000100099	chr22	HPS4	26443423	26443552	10782	-0.0393152	5.48864	0.626491	1	0	2193	1511	2696	1735	2460	1960	4.09255	4.27518	4.25723	3.9973	4.10468	4.1791
ENSG00000100100	chr22	PIK3IP1	31281593	31283288	3805	-0.00602785	5.45321	0.950696	1	0	2341	1335	2546	1652	2553	1901	12.3794	10.7033	11.3923	10.785	12.0709	11.4856
ENSG00000100101	chr22	RP1-37E16.12	37686414	37686475	8110	-0.00913953	7.54784	0.928419	1	0	10273	5387	11189	7088	11431	7670	25.4877	20.2635	23.4897	21.7105	25.3575	21.742
ENSG00000100104	chr22	SRRD	26483877	26484099	4319	-0.00216758	4.24131	0.982004	1	0	928	610	1129	739	1113	783	4.32334	4.3086	4.45059	4.25038	4.63613	4.16777
ENSG00000100105	chr22	PATZ1	31325804	31327309	5693	0.0674057	3.81345	0.499412	1	0	728	433	769	572	839	591	2.57303	2.32026	2.29981	2.49587	2.65133	2.38656
ENSG00000100106	chr22	TRIOBP	37697004	37697089	12238	-0.0147381	7.73225	0.885351	1	0	11722	6078	12810	8065	12968	8669	19.2728	15.1509	17.8216	16.3704	19.0637	16.2849
ENSG00000100109	chr22	TFIP11	26491225	26492368	5436	-0.0247148	5.52383	0.7637	1	0	2326	1505	2704	1796	2474	2057	8.60963	8.44591	8.46904	8.20716	8.18774	8.69922
ENSG00000100116	chr22	GCAT	37807905	37808163	2104	-0.056337	2.07971	0.745697	1	0	260	118	226	159	262	154	2.48646	1.7109	1.82881	1.87723	2.24026	1.68268
ENSG00000100124	chr22	ANKRD54	37830855	37832017	4487	-0.0626203	3.22273	0.599732	1	0	522	274	554	364	530	374	2.34082	1.86287	2.10214	2.01517	2.12502	1.9162
ENSG00000100129	chr22	EIF3L	37848868	37849482	4296	0.0250665	8.20659	0.742085	1	0	15062	9530	16601	12205	16400	12767	70.546	67.6734	65.7926	70.5732	68.6789	68.3204
ENSG00000100138	chr22	NHP2L1	41673930	41675195	2780	-0.0240478	6.24431	0.782054	1	0	4111	2327	4397	2972	4249	3245	29.7548	25.5353	26.9289	26.5565	27.497	26.8346
ENSG00000100139	chr22	MICALL1	37905657	37905726	5968	-0.0240498	7.86909	0.782279	1	0	12367	6978	14308	8972	13614	9828	41.6956	35.669	40.8185	37.3445	41.0394	37.8584
ENSG00000100142	chr22	POLR2F	37952607	37952815	7042	-0.08257	4.70767	0.414291	1	0	1521	815	1456	1006	1458	1070	4.34598	3.53062	3.52024	3.54869	3.72482	3.49312
ENSG00000100147	chr22	CCDC134	41800679	41800766	1270	-0.130971	2.11183	0.270982	1	0	214	147	270	161	234	174	3.3905	3.53104	3.61965	3.14911	3.31479	3.14971
ENSG00000100150	chr22	DEPDC5	31753951	31753996	8196	-0.060416	3.50324	0.564566	1	0	577	354	706	443	650	451	1.41654	1.31762	1.46659	1.34267	1.42677	1.26503
ENSG00000100151	chr22	PICK1	38056311	38056598	4371	-0.0478556	4.78628	0.642352	1	0	1524	817	1650	1015	1637	1146	7.0155	5.70204	6.42703	5.76835	6.7377	6.02739
ENSG00000100154	chr22	TTC28	27978014	27983851	12645	0.0419551	2.69854	0.788361	1	0	265	247	371	270	338	298	0.421678	0.595892	0.49953	0.530409	0.480885	0.54178
ENSG00000100162	chr22	CENPM	41938721	41939196	1778	-0.190304	3.06848	0.117292	1	0	504	262	494	289	463	338	5.70365	4.4953	4.73045	4.03768	4.68482	4.37029
ENSG00000100196	chr22	KDELR3	38468062	38468324	1929	0.0490797	3.67223	0.607969	1	0	613	411	735	510	695	588	6.39415	6.49978	6.48727	6.56756	6.48181	7.00762
ENSG00000100201	chr22	DDX17	38483440	38486440	9995	0.0428221	8.22834	0.595104	1	0	13692	9988	17859	12609	16062	13426	27.5638	30.4849	30.4215	31.3375	28.9108	30.8809
ENSG00000100206	chr22	DMC1	38518949	38520089	3524	0.153956	1.13716	0.369463	1	0	85	78	123	89	116	110	0.48533	0.675224	0.594259	0.627365	0.592196	0.7176
ENSG00000100207	chr22	TCF20	42160013	42161358	7548	0.0442709	6.15993	0.635563	1	0	3069	2508	4257	2965	3970	3136	8.18124	10.1364	9.60238	9.75796	9.46242	9.55146
ENSG00000100209	chr22	HSCB	28742031	28742331	1462	-0.0868928	2.35222	0.465358	1	0	264	169	302	175	282	228	3.63338	3.52638	3.51695	2.97342	3.47013	3.5852
ENSG00000100211	chr22	CBY1	38656636	38656750	2348	-0.0615723	4.40349	0.500961	1	0	1078	748	1185	876	1093	891	9.23794	9.71835	8.59265	9.26771	8.37463	8.72379
ENSG00000100216	chr22	TOMM22	38681948	38682095	2191	-0.0182586	5.79157	0.825158	1	0	2892	1845	3072	2148	3154	2369	26.5589	25.6888	23.8718	24.3533	25.8978	24.857
ENSG00000100219	chr22	XBP1	28794555	28795732	3028	0.0557795	7.08086	0.495173	1	0	6935	4420	7222	5412	7807	6001	46.0834	44.5303	40.6077	44.3985	46.3844	45.561
ENSG00000100220	chr22	RTCB	32387582	32388099	2948	-0.0185034	6.47911	0.810647	1	0	4413	3001	5187	3605	4885	3816	30.1204	31.0547	29.9568	30.3769	29.8113	29.7582
ENSG00000100221	chr22	JOSD1	38685543	38688001	4326	0.052424	6.95523	0.492619	1	0	5990	4009	7150	5193	6957	5388	27.8609	28.2708	28.1402	29.8193	28.932	28.633
ENSG00000100225	chr22	FBXO7	32474676	32475124	8521	0.00236177	6.90599	0.976652	1	0	6151	3875	6846	4814	6742	5142	14.5248	13.873	13.679	14.034	14.2345	13.8729
ENSG00000100226	chr22	GTPBP1	38705723	38706147	8166	0.00237891	6.38071	0.976684	1	0	4151	2620	5025	3225	4842	3576	10.2282	9.78771	10.4769	9.8104	10.6674	10.0673
ENSG00000100227	chr22	POLDIP3	42583721	42585968	3650	-0.0098112	6.28837	0.907498	1	0	3968	2450	4696	2983	4538	3359	21.8742	20.4768	21.9049	20.3014	22.3674	21.1564
ENSG00000100228	chr22	RAB36	23145326	23145551	4107	-0.31897	0.272498	0.128263	1	0	74	35	74	37	57	50	0.362544	0.259976	0.306771	0.223791	0.249686	0.279879
ENSG00000100239	chr22	PPP6R2	50343304	50343550	5349	-0.0553644	5.71961	0.579802	1	0	2899	1539	3239	1988	3100	2146	10.9051	8.77718	10.3097	9.2323	10.4264	9.22322
ENSG00000100241	chr22	SBF1	50445000	50447240	9442	-0.0211533	7.26413	0.843004	1	0	8246	4350	9661	5573	9490	6406	17.5725	14.0545	17.4207	14.6619	18.082	15.5973
ENSG00000100242	chr22	SUN2	38734725	38736380	6489	-0.0305329	7.88427	0.735379	1	0	12162	7040	14970	8769	13915	10061	37.7122	33.0967	39.2781	33.569	38.5788	35.6442
ENSG00000100243	chr22	CYB5R3	42617840	42619945	5973	-0.0181099	8.27641	0.854326	1	0	17150	8910	18600	11562	18571	13078	57.7731	45.5066	53.0185	48.0847	55.9353	50.3355
ENSG00000100246	chr22	DNAL4	38778508	38779613	2430	-0.0797332	3.92794	0.432143	1	0	862	489	846	591	825	637	7.13765	6.13892	5.92749	6.04154	6.10789	6.02641
ENSG00000100258	chr22	LMF2	50502949	50503699	3054	-0.0978182	5.99656	0.479939	1	0	3951	1641	3969	2342	3845	2478	26.0311	16.3919	22.1268	19.0495	22.6501	18.6534
ENSG00000100263	chr22	RHBDD3	29259852	29260237	3014	-0.0752049	3.35153	0.58179	1	0	593	288	607	366	634	392	3.95882	2.915	3.42888	3.01651	3.78434	2.98998
ENSG00000100266	chr22	PACSIN2	42835412	42835493	4548	-0.0369996	6.90436	0.634047	1	0	6185	3841	7127	4707	6713	5050	27.3636	25.764	26.6805	25.7093	26.5546	25.5268
ENSG00000100271	chr22	TTLL1	43039644	43039905	1749	-0.0311054	1.93542	0.831003	1	0	211	115	214	141	212	168	2.42743	2.00584	2.0832	2.00261	2.18067	2.20823
ENSG00000100280	chr22	AP1B1	29327680	29330532	6721	-0.0431271	7.21663	0.622732	1	0	7910	4439	9219	5678	8515	6269	23.6808	20.1484	23.3538	20.9859	22.7926	21.4432
ENSG00000100281	chr22	HMGXB4	35257452	35257557	6006	0.0449111	5.66761	0.613222	1	0	2318	1749	2923	2192	2760	2188	7.76573	8.8837	8.2861	9.06612	8.26737	8.37505
ENSG00000100284	chr22	TOM1	35299275	35299378	5871	-0.0460998	4.4406	0.686313	1	0	1209	626	1310	785	1328	884	4.14351	3.25276	3.79897	3.32142	4.06939	3.46151
ENSG00000100288	chr22	CHKB	50578949	50579255	3021	-0.189178	4.08435	0.0579569	1	0	974	533	1056	607	892	704	6.48728	5.38227	5.95141	4.99119	5.312	5.35732
ENSG00000100290	chr22	BIK	43110748	43110803	953	0.174568	4.3556	0.0470024	1	0	993	600	1122	845	1231	943	20.9658	19.2065	20.045	22.0257	23.2385	22.7481
ENSG00000100292	chr22	HMOX1	35380361	35380480	2405	-0.0132887	3.78191	0.920159	1	0	752	401	807	477	798	634	6.29154	5.08649	5.71302	4.92685	5.96941	6.06038
ENSG00000100294	chr22	MCAT	43132206	43133486	2388	0.13144	3.06291	0.245183	1	0	440	247	431	337	501	374	3.70743	3.15538	3.07291	3.5056	3.77439	3.6005
ENSG00000100296	chr22	THOC5	29505879	29508520	7878	-0.0981123	5.37218	0.262077	1	0	2291	1396	2315	1567	2291	1716	5.85145	5.40578	5.00313	4.94105	5.23182	5.00757
ENSG00000100297	chr22	MCM5	35400063	35400208	7338	-0.054025	6.39878	0.568345	1	0	4657	2606	4925	3171	5070	3376	12.7698	10.8339	11.4271	10.7346	12.4301	10.5767
ENSG00000100299	chr22	ARSA	50622754	50623027	2932	-0.0519716	5.46861	0.69513	1	0	2631	1146	2737	1572	2672	1859	18.0556	11.9237	15.8934	13.3185	16.3952	14.5761
ENSG00000100300	chr22	TSPO	43151514	43151604	1455	0.00949144	6.95523	0.953225	1	0	7929	2919	7115	4495	8115	4984	109.65	61.2012	83.2566	76.742	100.339	78.7482
ENSG00000100302	chr22	RASD2	35540868	35541500	3412	-0.250116	0.93635	0.115589	1	0	102	68	116	68	100	70	0.601514	0.60798	0.578836	0.495069	0.527272	0.471644
ENSG00000100304	chr22	TTLL12	43166622	43168159	4622	-0.0511108	6.13771	0.601247	1	0	3996	2076	4138	2686	4041	2932	17.396	13.7021	15.2429	14.4358	15.729	14.5834
ENSG00000100307	chr22	CBX7	39120167	39120573	7461	0.0602637	2.45333	0.608317	1	0	288	159	306	213	310	249	0.776694	0.650114	0.698283	0.709167	0.747495	0.767234
ENSG00000100311	chr22	PDGFB	39223359	39225313	3761	0.217911	2.87794	0.165355	1	0	292	176	515	318	412	355	1.56219	1.42757	2.33137	2.10034	1.97078	2.16995
ENSG00000100316	chr22	RPL3	39312882	39312984	4787	-0.0452761	10.4562	0.580175	1	0	76765	44362	80631	53825	79655	59523	322.667	282.707	286.778	279.31	299.36	285.856
ENSG00000100319	chr22	ZMAT5	29730956	29731354	3200	-0.174386	2.72733	0.138958	1	0	374	208	407	229	367	268	2.35167	1.98291	2.16547	1.77767	2.06329	1.92535
ENSG00000100320	chr22	RBFOX2	35738736	35744249	10014	0.0550301	7.48138	0.528516	1	0	7766	6031	10829	7322	9773	8144	15.6043	18.3726	18.4114	18.163	17.5575	18.6963
ENSG00000100321	chr22	SYNGR1	39349925	39350109	6953	-0.0519821	2.09027	0.727438	1	0	231	121	258	156	239	182	0.668489	0.530887	0.631763	0.557338	0.6184	0.601762
ENSG00000100324	chr22	TAB1	39399741	39399835	4456	-0.135127	4.49813	0.182859	1	0	1238	716	1399	767	1315	937	5.59023	4.90182	5.34539	4.27579	5.30914	4.83415
ENSG00000100325	chr22	ASCC2	29788608	29789184	5416	-0.0387255	6.0247	0.672113	1	0	3540	1980	3853	2445	3793	2744	13.1516	11.1526	12.1123	11.2142	12.5993	11.6475
ENSG00000100330	chr22	MTMR3	29883155	29883359	9903	-0.000825478	6.31823	0.992449	1	0	3602	2672	4981	3067	4518	3529	7.31865	8.23112	8.56361	7.69331	8.20773	8.19239
ENSG00000100335	chr22	MIEF1	39499432	39499722	7555	0.0644246	5.93212	0.436814	1	0	2782	1995	3626	2475	3433	2760	7.4093	8.05559	8.17147	8.1378	8.17491	8.39847
ENSG00000100342	chr22	APOL1	36253010	36253219	3519	0.00946997	7.47115	0.908898	1	0	9182	5912	9645	7014	10109	7679	52.5016	51.2512	46.6649	49.5123	51.6812	50.1662
ENSG00000100344	chr22	PNPLA3	43923739	43924098	3232	0.00258533	3.61081	0.994213	1	0	599	406	705	489	689	518	3.72915	3.83216	3.71385	3.75841	3.83523	3.68455
ENSG00000100345	chr22	MYH9	36281281	36282785	8959	-0.0340993	10.7492	0.672754	1	0	84729	53363	110412	67165	95896	73815	190.295	181.706	209.828	186.23	192.568	189.413
ENSG00000100347	chr22	SAMM50	43955421	43955598	6435	0.00976959	5.37333	0.909164	1	0	2195	1309	2314	1665	2338	1780	6.86342	6.20555	6.1224	6.42735	6.53641	6.35912
ENSG00000100348	chr22	TXN2	36467036	36467917	2050	-0.0677947	5.66919	0.472046	1	0	2887	1610	2849	1895	2883	2158	28.3366	23.9586	23.6617	22.9626	25.3008	24.2004
ENSG00000100350	chr22	FOXRED2	36487190	36490267	5577	-0.000426275	2.9872	0.993055	1	0	390	240	490	318	448	332	1.40708	1.3128	1.4959	1.41642	1.44518	1.36856
ENSG00000100353	chr22	EIF3D	36510850	36511000	4070	-0.045171	7.95339	0.561039	1	0	13024	8249	14080	9738	13908	10351	64.3879	61.8295	58.9	59.4349	61.4772	58.4674
ENSG00000100354	chr22	TNRC6B	40044817	40044998	19998	0.0682	5.12158	0.583448	1	0	1371	1254	2109	1310	1867	1759	1.37945	1.91293	1.79555	1.62724	1.67958	2.02211
ENSG00000100359	chr22	SGSM3	40370591	40370688	4770	-0.0582571	6.42338	0.600904	1	0	5023	2409	5120	3119	5063	3606	21.1884	15.4066	18.275	16.2429	19.0956	17.3793
ENSG00000100360	chr22	IFT27	36758202	36758409	8009	-0.0369017	2.87047	0.798291	1	0	444	215	381	274	409	317	1.11547	0.818935	0.809941	0.849843	0.918731	0.909927
ENSG00000100364	chr22	KIAA0930	45190338	45197216	10019	-0.0340594	7.18348	0.677998	1	0	7805	4544	8478	5584	8206	6239	15.6748	13.8358	14.4071	13.8448	14.735	14.3158
ENSG00000100372	chr22	SLC25A17	40769630	40770981	3989	0.00334165	4.28207	0.966122	1	0	995	617	1125	791	1044	860	5.01896	4.71857	4.8017	4.92582	4.70847	4.95633
ENSG00000100376	chr22	FAM118A	45308968	45309081	6512	0.039879	4.82227	0.636974	1	0	1455	864	1625	1161	1594	1227	4.49576	4.04752	4.2486	4.42878	4.4037	4.33167
ENSG00000100379	chr22	KCTD17	37051736	37051949	2786	-0.0811533	3.16848	0.563272	1	0	538	244	534	323	487	400	3.88558	2.67176	3.26338	2.87997	3.14479	3.30069
ENSG00000100380	chr22	ST13	40824535	40826666	4147	-0.0252071	7.82626	0.749177	1	0	11085	7967	12874	9137	12188	9873	53.7844	58.6071	52.855	54.7313	52.874	54.7319
ENSG00000100387	chr22	RBX1	40951347	40951476	3092	0.0528686	5.12089	0.54681	1	0	1827	1096	1875	1450	1919	1540	11.8892	10.8133	10.3245	11.6492	11.1655	11.45
ENSG00000100393	chr22	EP300	41091786	41093098	9585	0.0599143	7.15092	0.559446	1	0	5833	4689	9163	5761	7630	6686	12.2449	14.9237	16.2762	14.9304	14.3211	16.0361
ENSG00000100395	chr22	L3MBTL2	41205205	41205386	6451	-0.0254071	4.41174	0.771485	1	0	1111	699	1203	843	1173	912	3.4653	3.30552	3.17501	3.24614	3.27126	3.25008
ENSG00000100401	chr22	RANGAP1	41245611	41246672	5348	-0.0893056	7.77468	0.352929	1	0	12458	6681	12980	8026	12929	8828	46.8718	38.11	41.3228	37.2798	43.4928	37.9487
ENSG00000100403	chr22	ZC3H7B	41301522	41301772	10525	-0.0464101	7.43085	0.564328	1	0	8841	5478	10546	6438	9782	7484	16.9018	15.8778	17.0597	15.1948	16.7205	16.347
ENSG00000100410	chr22	PHF5A	41459717	41460487	1235	-0.142508	4.65573	0.0969141	1	0	1319	890	1493	942	1292	1086	21.4898	21.9843	20.5826	18.9474	18.8208	20.2157
ENSG00000100412	chr22	ACO2	41469125	41469182	4041	-0.0253813	6.90318	0.751878	1	0	6279	3766	7047	4604	6754	5179	31.2648	28.4302	29.6908	28.3017	30.0688	29.4634
ENSG00000100413	chr22	POLR3H	41525804	41529336	6594	0.00765093	5.22409	0.931927	1	0	2041	1080	2189	1471	2184	1573	6.228	4.99648	5.65202	5.54153	5.95864	5.4841
ENSG00000100416	chr22	TRMU	46330875	46331732	8390	-0.151429	4.15228	0.110986	1	0	985	566	1098	660	976	710	2.36226	2.05799	2.22816	1.95411	2.09282	1.94546
ENSG00000100417	chr22	PMM1	41576894	41577440	5082	-0.0449636	4.83982	0.643409	1	0	1584	879	1653	1077	1678	1185	6.27155	5.27647	5.5379	5.26438	5.9402	5.36055
ENSG00000100418	chr22	DESI1	41598028	41601190	4972	-0.0403375	5.3431	0.616882	1	0	2095	1337	2357	1609	2208	1739	8.47827	8.20332	8.07115	8.0388	7.98935	8.0407
ENSG00000100422	chr22	CERK	46684411	46687206	4938	0.137784	4.99707	0.0904301	1	0	1511	975	1804	1358	1863	1425	6.15698	6.02341	6.22003	6.83148	6.78743	6.63421
ENSG00000100425	chr22	BRD1	49773283	49774416	5850	0.0366208	5.66837	0.656054	1	0	2533	1562	3022	1994	2920	2259	8.71232	8.14544	8.7952	8.46712	8.97988	8.8774
ENSG00000100426	chr22	ZBED4	49853842	49853989	6893	0.0728452	5.47295	0.385276	1	0	2015	1431	2658	1838	2562	1931	5.88195	6.33316	6.56529	6.62374	6.68674	6.4402
ENSG00000100429	chr22	HDAC10	50245183	50245530	4951	-0.199175	3.79348	0.156865	1	0	891	390	834	482	807	518	3.62109	2.40304	2.86801	2.41836	2.93241	2.40526
ENSG00000100439	chr14	ABHD4	22598237	22598329	4070	0.0380436	5.81281	0.657374	1	0	2896	1743	3196	2221	3354	2382	14.3172	13.0645	13.3696	13.5557	14.8256	13.4547
ENSG00000100441	chr14	KHNYN	24429286	24429407	8015	0.00142002	7.48371	0.985546	1	0	8686	5802	10781	7148	10104	7677	21.8057	22.0833	22.9014	22.1538	22.6795	22.0198
ENSG00000100442	chr14	FKBP3	45115600	45116252	2262	-0.0186156	5.72805	0.825864	1	0	2643	1778	3064	2242	2780	2255	23.5103	23.9788	23.0623	24.6212	22.1104	22.9182
ENSG00000100445	chr14	SDR39U1	24439766	24440492	3099	0.0014973	3.67729	0.975304	1	0	700	351	773	477	719	581	4.54497	3.45521	4.24683	3.82352	4.17399	4.31003
ENSG00000100461	chr14	RBM23	22900645	22901733	6583	-0.0142567	5.9639	0.860321	1	0	3187	2015	3642	2428	3494	2722	9.7412	9.33771	9.41939	9.16202	9.54866	9.50583
ENSG00000100462	chr14	PRMT5	22920511	22921056	3467	-0.0333153	6.26595	0.676209	1	0	3938	2537	4479	2960	4396	3257	22.8547	22.3232	21.9955	21.2082	22.8112	21.5968
ENSG00000100473	chr14	COCH	30874514	30874972	3621	-0.149816	0.135746	0.492398	1	0	56	39	61	48	55	36	0.311182	0.328568	0.286819	0.32929	0.273261	0.22856
ENSG00000100478	chr14	AP4S1	31025106	31025298	7223	0.0696828	2.39581	0.542698	1	0	261	149	314	237	282	221	0.727072	0.6293	0.740149	0.815074	0.702385	0.703397
ENSG00000100479	chr14	POLE2	49643555	49643670	2955	0.0672496	2.7707	0.569759	1	0	333	229	365	303	376	283	2.26747	2.36411	2.10301	2.54713	2.28915	2.20168
ENSG00000100483	chr14	VCPKMT	50108632	50109713	2055	-0.106123	2.14095	0.381695	1	0	222	165	245	170	227	187	2.17368	2.44941	2.02984	2.05496	1.98727	2.09197
ENSG00000100485	chr14	SOS2	50117120	50118853	6938	0.0450714	5.46905	0.676032	1	0	1798	1571	2725	1809	2372	2042	5.21446	6.90766	6.68712	6.47695	6.15069	6.76623
ENSG00000100490	chr14	CDKL1	50329592	50330181	5961	0.0247114	1.18214	0.891354	1	0	105	82	122	110	99	100	0.354425	0.419647	0.348456	0.458395	0.298786	0.385662
ENSG00000100503	chr14	NIN	50719763	50723672	13683	0.127942	5.53336	0.242509	1	0	1824	1573	2805	1965	2473	2235	2.68224	3.50701	3.49027	3.56736	3.25152	3.7551
ENSG00000100504	chr14	PYGL	50857891	50858169	4798	0.00416231	7.31665	0.95779	1	0	7793	5298	9278	6330	8837	7023	32.6813	33.6853	32.9231	32.7725	33.1351	33.6502
ENSG00000100519	chr14	PSMC6	52707172	52707304	7482	-0.00549419	5.76525	0.949006	1	0	2630	1909	3052	2313	2823	2356	7.07282	7.78354	6.94502	7.67934	6.78792	7.23908
ENSG00000100522	chr14	GNPNAT1	52775194	52778458	4009	0.00381712	5.91059	0.970396	1	0	2789	2114	3478	2489	3249	2605	13.998	16.0864	14.7707	15.4225	14.58	14.9382
ENSG00000100523	chr14	DDHD1	53036745	53046949	17944	0.0363033	2.80427	0.764167	1	0	293	230	446	288	378	309	0.328551	0.391019	0.423177	0.398694	0.37898	0.395881
ENSG00000100526	chr14	CDKN3	54396849	54397077	1836	-0.0243414	4.70982	0.79226	1	0	1340	896	1448	1110	1337	1130	14.6854	14.8876	13.4277	15.0182	13.1009	14.1492
ENSG00000100528	chr14	CNIH1	54423560	54427841	5060	0.0310434	6.56902	0.705681	1	0	4482	3272	5353	3892	5145	4257	17.8228	19.7266	18.0117	19.1068	18.2927	19.341
ENSG00000100532	chr14	CGRRF1	54509812	54510063	4564	-0.0248372	2.64998	0.847983	1	0	296	205	387	272	336	249	1.30497	1.37024	1.44368	1.48044	1.32446	1.25424
ENSG00000100554	chr14	ATP6V1D	67294371	67294987	4251	0.029059	6.02569	0.739225	1	0	3095	2253	3644	2769	3446	2875	14.6495	16.1681	14.5947	16.1807	14.5837	15.5479
ENSG00000100558	chr14	PLEK2	67386983	67387456	1603	0.0196674	5.78841	0.806689	1	0	2734	1718	3328	2249	3127	2362	34.3178	32.6948	35.3473	34.8516	35.0944	33.8744
ENSG00000100564	chr14	PIGH	67581955	67582274	2915	0.0723428	3.03958	0.542892	1	0	433	244	450	300	462	405	2.98885	2.55353	2.62834	2.55652	2.85133	3.19405
ENSG00000100567	chr14	PSMA3	58244831	58244941	3119	0.0291642	6.14408	0.722499	1	0	3566	2330	3914	2961	3809	3116	23.0049	22.7892	21.3655	23.5825	21.9705	22.9672
ENSG00000100568	chr14	VTI1B	67647075	67651481	5789	0.0576129	6.50591	0.461936	1	0	4444	2995	5037	3742	5102	4026	15.4463	15.7827	14.8141	16.0571	15.8555	15.9881
ENSG00000100575	chr14	TIMM9	58408494	58409168	1500	-0.0474426	3.77143	0.626437	1	0	692	457	797	570	718	567	9.28259	9.29425	9.04636	9.43952	8.61146	8.68995
ENSG00000100577	chr14	GSTZ1	77320884	77321183	8477	-0.1023	4.34722	0.333828	1	0	1148	636	1196	775	1206	766	2.72492	2.28878	2.40213	2.27105	2.55946	2.07736
ENSG00000100578	chr14	KIAA0586	58427385	58427637	10184	0.0113839	4.52917	0.917433	1	0	1053	813	1342	938	1297	983	2.08048	2.43535	2.24358	2.28797	2.29121	2.21902
ENSG00000100580	chr14	TMED8	77335021	77341988	7784	0.064919	4.98846	0.557111	1	0	1269	1094	1992	1339	1685	1457	3.2803	4.2875	4.35706	4.27311	3.8944	4.30311
ENSG00000100591	chr14	AHSA1	77457870	77457982	2948	-0.0644213	6.2183	0.440432	1	0	4031	2425	4264	3014	4007	3080	27.5131	25.0942	24.6262	25.397	24.4532	24.0187
ENSG00000100592	chr14	DAAM1	59188646	59188768	10712	0.0244385	6.92442	0.783077	1	0	5510	4340	6889	5032	6484	5432	10.3499	12.3597	10.9495	11.6691	10.8897	11.6578
ENSG00000100596	chr14	SPTLC2	77505997	77512403	9143	0.0860042	7.2922	0.339626	1	0	6669	5370	9230	6587	8588	7171	14.6766	17.9174	17.1878	17.8964	16.8985	18.0309
ENSG00000100599	chr14	RIN3	92513774	92513976	8683	-0.0356814	4.74548	0.738135	1	0	1471	770	1637	1025	1582	1095	3.40877	2.70527	3.20986	2.93238	3.27778	2.89915
ENSG00000100600	chr14	LGMN	92703807	92704361	3899	0.0279625	6.63344	0.72812	1	0	5176	3088	5624	4041	5684	4230	26.7113	24.1609	24.5583	25.7455	26.2267	24.9409
ENSG00000100601	chr14	ALKBH1	77672404	77674241	2844	0.00353217	3.5398	0.973043	1	0	554	388	686	491	601	512	3.91953	4.1619	4.10678	4.28863	3.80179	4.13872
ENSG00000100603	chr14	SNW1	77717599	77718286	2432	-0.0368614	6.36681	0.655756	1	0	4046	2933	4659	3283	4356	3646	33.4747	36.7907	32.6164	33.5331	32.2231	34.465
ENSG00000100605	chr14	ITPK1	92936914	92938526	6783	-0.040313	6.56815	0.65394	1	0	5092	2869	5740	3519	5560	4019	15.105	12.9032	14.4078	12.8874	14.7468	13.6214
ENSG00000100612	chr14	DHRS7	60144120	60145013	3248	-0.00202874	5.67187	0.985104	1	0	2767	1599	2824	2085	2856	2139	17.1414	15.0183	14.8032	15.9462	15.8192	15.1398
ENSG00000100614	chr14	PPM1A	60245752	60246046	11860	0.0735997	5.60888	0.414517	1	0	2172	1700	2750	1977	2848	2143	3.68493	4.37274	3.9478	4.14084	4.32015	4.15397
ENSG00000100625	chr14	SIX4	60709528	60714203	6658	0.169861	4.40312	0.129324	1	0	848	655	1316	948	1111	1020	2.56275	3.00114	3.36526	3.53697	3.00202	3.52194
ENSG00000100629	chr14	CEP128	80476983	80478407	9400	-0.0856214	3.91566	0.411329	1	0	712	538	923	642	741	631	1.52408	1.746	1.67179	1.69658	1.41819	1.54322
ENSG00000100632	chr14	ERH	69380123	69380640	1446	0.0470186	6.38545	0.564931	1	0	4167	2742	4616	3598	4531	3624	57.9842	57.848	54.3506	61.8101	56.3728	57.6163
ENSG00000100644	chr14	HIF1A	61695513	61695839	5151	0.0583863	8.75971	0.500064	1	0	18786	14779	25976	18294	23720	19238	73.3833	87.5271	85.8594	88.2233	82.8451	85.8606
ENSG00000100647	chr14	KIAA0247	69611596	69611828	5830	0.0315886	7.31689	0.688787	1	0	7751	4892	9783	6531	8853	6996	26.7512	25.5981	28.57	27.8277	27.319	27.5872
ENSG00000100650	chr14	SRSF5	69726900	69727191	5357	-0.0578291	7.6991	0.469557	1	0	10954	6966	11833	8583	11112	8538	41.1439	39.669	37.608	39.8001	37.3176	36.6404
ENSG00000100664	chr14	EIF5	103333544	103333663	8505	0.039608	7.36295	0.658733	1	0	7337	5854	9386	7065	8888	7132	17.358	20.9975	18.7894	20.635	18.8007	19.278
ENSG00000100697	chr14	DICER1	95086228	95090663	12294	0.111486	5.4427	0.355639	1	0	1642	1491	2736	1846	2293	2089	2.68741	3.69976	3.78905	3.72996	3.35548	3.90635
ENSG00000100711	chr14	ZFYVE21	103715730	103715979	8390	-0.00963572	5.42508	0.914591	1	0	2278	1333	2486	1674	2479	1819	5.46319	4.84683	5.04482	4.95632	5.31567	4.98421
ENSG00000100714	chr14	MTHFD1	64388031	64388468	9377	-0.0414656	6.35222	0.605874	1	0	3986	2862	4730	3309	4456	3415	8.55318	9.31097	8.58824	8.76595	8.54919	8.37245
ENSG00000100722	chr14	ZC3H14	88562909	88563169	20977	-0.0185956	5.91182	0.821509	1	0	2801	2074	3623	2408	3312	2588	2.68673	3.01616	2.94057	2.85154	2.84047	2.83626
ENSG00000100726	chr16	TELO2	1493344	1493605	4239	-0.0981998	4.55018	0.539215	1	0	1462	601	1429	798	1532	870	6.93966	4.32514	5.73952	4.67634	6.50188	4.71826
ENSG00000100731	chr14	PCNX	70907405	70908003	16715	0.116008	6.41495	0.323502	1	0	3220	2990	5235	3490	4652	4140	3.87618	5.457	5.33233	5.18663	5.00699	5.69403
ENSG00000100739	chr14	BDKRB1	96255824	96256300	2758	0.297788	1.15782	0.0478429	1	0	109	55	114	102	130	103	0.795219	0.608356	0.703749	0.918697	0.847994	0.858556
ENSG00000100744	chr14	GSKIP	96363452	96363568	4567	0.052237	5.59518	0.5288	1	0	2380	1562	2727	1923	2647	2253	10.4858	10.4337	10.1663	10.4596	10.4272	11.3411
ENSG00000100749	chr14	VRK1	96797304	96797447	2744	-0.0501101	4.69107	0.629237	1	0	1257	925	1477	1147	1410	958	9.21734	10.2836	9.16438	10.3835	9.2444	8.02615
ENSG00000100764	chr14	PSMC1	90256495	90256600	6161	-0.0371848	6.09034	0.646578	1	0	3424	2361	3855	2774	3676	2877	11.1824	11.6905	10.6532	11.1846	10.7342	10.7353
ENSG00000100767	chr14	PAPLN	73237497	73237592	7699	-0.167792	2.38447	0.142795	1	0	272	182	317	206	273	199	0.710868	0.721151	0.701022	0.664659	0.637928	0.594216
ENSG00000100784	chr14	RPS6KA5	90847862	90872322	27726	0.161838	3.25254	0.173118	1	0	381	311	569	430	514	440	0.276498	0.342186	0.349407	0.385254	0.333518	0.36483
ENSG00000100796	chr14	SMEK1	91457611	91458869	5912	0.0156655	6.55797	0.860425	1	0	4271	3276	5556	4030	4903	4139	14.5362	16.9044	16.0005	16.9331	14.9201	16.0948
ENSG00000100802	chr14	C14orf93	22985908	22987634	4243	-0.0989736	3.36152	0.327364	1	0	543	349	596	377	589	416	2.57502	2.50924	2.39155	2.20716	2.49739	2.25396
ENSG00000100804	chr14	PSMB5	23016543	23016635	1765	-0.0410826	6.70165	0.630713	1	0	5672	3235	6047	3986	5970	4372	64.6615	55.9138	58.3314	56.0995	60.8518	56.9457
ENSG00000100811	chr14	YY1	100238298	100238790	8720	0.0325179	6.74695	0.687568	1	0	4961	3623	6312	4372	5846	4837	11.4474	12.6748	12.3242	12.4546	12.0611	12.7522
ENSG00000100813	chr14	ACIN1	23058564	23059474	9110	-0.0730687	7.33576	0.346747	1	0	8387	5234	9817	6500	8715	6651	18.5243	17.5269	18.3471	17.724	17.2105	16.784
ENSG00000100814	chr14	CCNB1IP1	20311368	20311752	3680	0.0067346	5.11824	0.939867	1	0	1777	1148	1930	1443	1842	1528	9.71614	9.51663	8.92928	9.74058	9.00503	9.54555
ENSG00000100815	chr14	TRIP11	91965991	91969893	10372	0.0244646	5.62352	0.828957	1	0	1990	1777	3058	2029	2568	2268	3.86051	5.22654	5.01975	4.85944	4.45427	5.02697
ENSG00000100823	chr14	APEX1	20455191	20455338	1886	-0.0663444	6.63149	0.412309	1	0	5355	3276	5626	3824	5464	4197	57.131	52.9897	50.7884	50.3666	52.121	51.1591
ENSG00000100836	chr14	PABPN1	23321289	23321820	3876	-0.0619107	6.93448	0.454603	1	0	6684	3896	7074	4863	6786	5012	34.6982	30.6637	31.0734	31.1664	31.4973	29.7271
ENSG00000100852	chr14	ARHGAP5	32076114	32076217	10888	0.13735	7.43193	0.265598	1	0	6344	6155	10390	7305	9194	8460	11.7238	17.2452	16.247	16.6663	15.1915	17.8627
ENSG00000100865	chr14	CINP	102341102	102344389	5344	-0.0184446	4.28947	0.8406	1	0	1037	628	1101	770	1098	832	3.90451	3.58494	3.50774	3.57924	3.6964	3.57917
ENSG00000100867	chr14	DHRS2	23630115	23630235	7556	-0.327878	1.334	0.0471945	1	0	143	77	172	70	143	95	0.380801	0.310877	0.387564	0.23013	0.340477	0.28904
ENSG00000100883	chr14	SRP54	34981957	34982002	3899	0.00435295	6.16805	0.963703	1	0	3449	2515	4041	2988	3823	3151	17.7989	19.6777	17.6458	19.0368	17.6398	18.5789
ENSG00000100888	chr14	CHD8	21385194	21386176	9781	0.066858	6.7191	0.495926	1	0	4333	3682	6374	4363	5791	4783	8.91374	11.4839	11.0952	11.0807	10.6516	11.242
ENSG00000100889	chr14	PCK2	24094053	24094133	4189	-0.153684	5.3205	0.108039	1	0	2268	1269	2431	1403	2287	1611	10.894	9.24146	9.88056	8.31981	9.82199	8.84119
ENSG00000100890	chr14	KIAA0391	35121846	35122052	6982	0.057643	5.22005	0.525626	1	0	1699	1306	2076	1573	2048	1642	4.8963	5.70627	5.06238	5.59648	5.27708	5.40653
ENSG00000100897	chr14	DCAF11	24114195	24114340	6350	-0.0279559	5.92872	0.728149	1	0	3040	1974	3673	2424	3332	2622	9.63284	9.48337	9.84814	9.48255	9.44006	9.49259
ENSG00000100902	chr14	PSMA6	35278633	35278718	6506	0.0275518	6.7588	0.730501	1	0	5296	3681	6002	4402	5989	4784	16.379	17.26	15.7068	16.8075	16.5609	16.9045
ENSG00000100906	chr14	NFKBIA	35401511	35402060	2373	-0.119593	6.11705	0.239888	1	0	4102	2357	3633	2645	3765	2852	34.7818	30.3006	26.066	27.6882	28.5437	27.6298
ENSG00000100908	chr14	EMC9	24138959	24139523	1588	-0.0624975	2.88315	0.675762	1	0	446	215	400	296	443	265	5.65117	4.13026	4.28861	4.63028	5.01876	3.83637
ENSG00000100911	chr14	PSME2	24143362	24143489	3582	-0.0304551	6.67037	0.711248	1	0	5343	3434	5625	4215	5527	4236	30.0133	29.2458	26.7365	29.2306	27.7592	27.1867
ENSG00000100916	chr14	BRMS1L	35826318	35826658	3897	-0.0449442	3.74536	0.660347	1	0	606	497	789	542	709	574	3.12893	3.89059	3.4471	3.4549	3.2731	3.38616
ENSG00000100926	chr14	TM9SF1	24189143	24189808	3536	0.00822559	6.15891	0.920083	1	0	3617	2292	4136	2815	4121	3055	20.5821	19.7739	19.9148	19.7757	20.9669	19.8621
ENSG00000100934	chr14	SEC23A	39031919	39033328	8945	0.064146	6.82451	0.472911	1	0	4877	3924	6688	4716	6241	5099	10.9705	13.3825	12.7298	13.0966	12.5521	13.1048
ENSG00000100938	chr14	GMPR2	24232422	24232788	3640	-0.00713128	5.88281	0.940452	1	0	3199	1808	3366	2395	3240	2535	17.6835	15.1526	15.7442	16.3445	16.0135	16.0104
ENSG00000100941	chr14	PNN	39175183	39175392	4201	-0.0908247	6.13636	0.266227	1	0	3737	2324	4166	2825	3622	2980	17.8988	16.8761	16.8839	16.7044	15.511	16.3076
ENSG00000100949	chr14	RABGGTA	24265538	24265763	3545	-0.0615589	5.33784	0.537638	1	0	2243	1178	2481	1518	2338	1675	12.7311	10.1372	11.9156	10.6371	11.8651	10.8624
ENSG00000100968	chr14	NFATC4	24365673	24365718	8437	-0.0950218	3.78377	0.356505	1	0	737	425	854	497	763	593	1.75766	1.5367	1.72336	1.4633	1.62697	1.61582
ENSG00000100979	chr20	PLTP	45898621	45899063	2541	-0.0154247	2.26098	0.929152	1	0	263	141	272	186	277	196	2.0826	1.69279	1.82252	1.81834	1.96119	1.77328
ENSG00000100982	chr20	PCIF1	45934628	45934804	3219	-0.0865879	4.7583	0.422044	1	0	1541	785	1654	1037	1574	1057	9.63243	7.4394	8.74826	8.00247	8.79685	7.54883
ENSG00000100983	chr20	GSS	34928430	34928951	1922	-0.0507716	6.04568	0.543043	1	0	3507	2122	3861	2504	3763	2791	36.7144	33.6807	34.2021	32.3629	35.2228	33.3835
ENSG00000100991	chr20	TRPC4AP	35002404	35003283	3226	-0.00110802	6.68735	0.993752	1	0	5221	3158	6281	4182	5759	4382	32.5644	29.8632	33.1491	32.2022	32.1164	31.2272
ENSG00000100994	chr20	PYGB	25248069	25248421	4474	-0.0300864	8.25844	0.714539	1	0	16248	9436	18273	11598	17604	13136	73.0732	64.34	69.5378	64.3952	70.7879	67.4983
ENSG00000100997	chr20	ABHD12	25294743	25295030	3429	-2.99083e-05	5.90861	0.999241	1	0	3366	1754	3424	2285	3579	2542	19.7515	15.6046	17.0009	16.5533	18.7775	17.0425
ENSG00000101000	chr20	PROCR	35172073	35172224	1348	0.0414257	4.97471	0.626089	1	0	1607	939	1852	1293	1794	1346	23.9872	21.2503	23.3915	23.8273	23.9429	22.9552
ENSG00000101003	chr20	GINS1	25407727	25407895	4068	0.00127299	4.17942	1	1	0	897	615	1019	754	1031	732	4.43676	4.61194	4.26481	4.60423	4.55954	4.13672
ENSG00000101004	chr20	NINL	25452705	25453642	6008	-0.096793	2.56727	0.421274	1	0	313	191	355	203	317	272	1.04826	0.969823	1.00602	0.839329	0.949233	1.04079
ENSG00000101017	chr20	CD40	46118272	46118394	2527	-0.069442	2.93355	0.545206	1	0	402	236	465	304	434	296	3.20092	2.84902	3.13296	2.98837	3.08978	2.69285
ENSG00000101019	chr20	UQCC1	35302566	35304069	6782	-0.0570534	4.70962	0.502172	1	0	1375	871	1499	1028	1401	1127	4.07943	3.91787	3.76314	3.76532	3.71641	3.82025
ENSG00000101040	chr20	ZMYND8	47209214	47210897	7670	-0.0268317	6.75787	0.733628	1	0	5127	3682	6542	4367	5921	4601	13.45	14.6446	14.5219	14.1434	13.8881	13.7906
ENSG00000101052	chr20	IFT52	43590931	43591054	2542	0.0418806	3.84558	0.675964	1	0	681	493	801	595	771	648	5.39046	5.91644	5.36493	5.81444	5.4566	5.86037
ENSG00000101057	chr20	MYBL2	43667019	43667303	2777	-0.130504	5.08775	0.159264	1	0	1899	1083	2051	1254	1940	1346	13.7595	11.8971	12.5747	11.2173	12.5681	11.1428
ENSG00000101079	chr20	NDRG3	36651766	36653701	3248	0.0348843	5.29812	0.679028	1	0	1905	1316	2221	1660	2188	1673	11.8014	12.3603	11.6423	12.6957	12.1192	11.8415
ENSG00000101084	chr20	C20orf24	36605734	36606065	1517	0.0980116	5.96344	0.246758	1	0	3181	1864	3486	2511	3721	2767	42.1922	37.4843	39.1245	41.1176	44.1283	41.9323
ENSG00000101109	chr20	STK4	44966474	44966603	9075	0.0625752	5.70894	0.526143	1	0	2200	1840	3100	2183	2830	2380	4.87787	6.18529	5.81597	5.97549	5.61027	6.02915
ENSG00000101126	chr20	ADNP	50888919	50894512	7081	0.00841831	6.9923	0.925641	1	0	5637	4461	7662	5271	6805	5599	16.018	19.2188	18.4228	18.4912	17.2893	18.1778
ENSG00000101132	chr20	PFDN4	54207847	54208124	1975	-0.0161204	3.82945	0.877626	1	0	710	491	792	629	741	578	7.23345	7.58409	6.82755	7.91134	6.74986	6.72801
ENSG00000101138	chr20	CSTF1	56392371	56392538	4800	0.0239279	4.65187	0.780934	1	0	1211	816	1482	1037	1428	1056	5.07642	5.18607	5.25671	5.36666	5.35218	5.05764
ENSG00000101146	chr20	RAE1	57351010	57351422	5855	-0.0485091	5.05137	0.568473	1	0	1716	1150	1838	1336	1781	1402	5.89718	5.99184	5.34473	5.66821	5.47243	5.50487
ENSG00000101150	chr20	TPD52L2	63865228	63865384	4694	-0.0170349	7.16432	0.828255	1	0	7421	4539	8452	5634	8068	6157	31.8107	29.4989	30.6566	29.8154	30.9219	30.1545
ENSG00000101152	chr20	DNAJC5	63895182	63895323	5287	0.0585757	7.00858	0.466594	1	0	6345	3880	7712	5079	7532	5715	24.1477	22.3878	24.835	23.8636	25.6298	24.8504
ENSG00000101158	chr20	NELFCD	58981208	58981369	6298	-0.0208439	5.76551	0.796699	1	0	2775	1779	3158	2124	2988	2392	8.86573	8.61713	8.53722	8.37757	8.53535	8.73141
ENSG00000101160	chr20	CTSZ	58995185	58995759	2038	-0.0810908	8.62675	0.316584	1	0	21803	12739	22843	15073	21886	16596	215.262	190.687	190.834	183.722	193.199	187.208
ENSG00000101161	chr20	PRPF6	63981135	63981316	3044	-0.0795383	6.56112	0.338135	1	0	5122	3027	5570	3602	5366	3856	33.8571	30.3359	31.1543	29.3944	31.7139	29.1218
ENSG00000101166	chr20	SLMO2	59033145	59035126	2977	0.0246435	6.99072	0.772619	1	0	5776	4384	7485	5188	6747	5809	39.0394	44.9243	42.8075	43.29	40.7733	44.8589
ENSG00000101181	chr20	MTG2	62183029	62183057	5209	-0.0886581	4.62594	0.382135	1	0	1407	754	1446	969	1404	963	5.43493	4.41577	4.7263	4.621	4.84905	4.25008
ENSG00000101182	chr20	PSMA7	62136735	62136949	1750	-0.0521954	7.22274	0.596565	1	0	8610	4515	8455	5581	8787	6179	98.9964	78.7062	82.2588	79.221	90.3329	81.1719
ENSG00000101189	chr20	MRGBP	62796453	62796671	2781	0.013692	4.00237	0.898713	1	0	892	490	862	632	927	681	6.45384	5.37507	5.27732	5.64524	5.99684	5.62952
ENSG00000101190	chr20	TCFL5	62841115	62842097	3436	0.0952483	3.36213	0.348819	1	0	492	339	556	439	567	460	2.88115	3.00979	2.75504	3.17379	2.96875	3.07773
ENSG00000101191	chr20	DIDO1	62877738	62882414	13281	0.066983	6.7067	0.429981	1	0	4605	3392	6409	4281	5811	4736	6.97675	7.79138	8.21611	8.0072	7.87161	8.19797
ENSG00000101193	chr20	GID8	62938119	62938253	4622	-0.0216761	6.17544	0.785862	1	0	3612	2380	4261	2912	3857	3170	15.7243	15.7086	15.696	15.6505	15.0129	15.7672
ENSG00000101194	chr20	SLC17A9	62952647	62952889	5521	-0.0650619	2.40521	0.660294	1	0	304	145	317	195	292	228	1.10792	0.801197	0.977571	0.877371	0.9515	0.949386
ENSG00000101199	chr20	ARFGAP1	63272785	63272920	6613	-0.0753171	6.04158	0.478145	1	0	3794	1901	3973	2390	3854	2744	11.5439	8.76946	10.2289	8.97771	10.4847	9.53918
ENSG00000101213	chr20	PTK6	63528001	63529723	2947	-0.0744894	6.05682	0.478162	1	0	3799	1996	3923	2431	4033	2650	25.9384	20.6619	22.6644	20.4914	24.6202	20.6724
ENSG00000101216	chr20	GMEB2	63587602	63590729	4707	0.0438057	4.69191	0.64553	1	0	1335	753	1532	978	1561	1129	5.70678	4.88023	5.54143	5.16132	5.96626	5.51411
ENSG00000101220	chr20	C20orf27	3753508	3754158	2415	-0.0804109	4.35702	0.570267	1	0	1270	555	1187	726	1279	796	10.5813	7.01076	8.36836	7.46768	9.5279	7.57742
ENSG00000101224	chr20	CDC25B	3786772	3787139	4314	-0.037374	6.52663	0.687084	1	0	5087	2733	5492	3478	5337	3905	23.7266	19.3263	21.6749	20.027	22.2567	20.8097
ENSG00000101236	chr20	RNF24	3927309	3934201	7668	0.143854	3.40459	0.19432	1	0	455	311	661	450	570	511	1.19394	1.23728	1.46766	1.4578	1.33732	1.53202
ENSG00000101246	chr20	ARFRP1	63698642	63700530	7627	-0.0948246	4.39507	0.393802	1	0	1233	609	1254	771	1191	876	3.25285	2.43586	2.79931	2.51112	2.80932	2.64044
ENSG00000101247	chr20	NDUFAF5	13784950	13785290	7217	-0.0794711	3.00225	0.447083	1	0	390	272	492	317	442	320	1.08733	1.14974	1.16069	1.09111	1.10182	1.01934
ENSG00000101255	chr20	TRIB3	362835	362913	3434	-0.0240312	2.9026	0.849968	1	0	410	227	423	284	462	288	2.40236	2.01658	2.09723	2.0544	2.42039	1.92805
ENSG00000101266	chr20	CSNK2A1	473591	473950	6047	0.00787075	7.16983	0.925025	1	0	6753	5014	8281	5857	7841	6327	22.4704	25.2949	23.3158	24.0603	23.3279	24.0538
ENSG00000101276	chr20	SLC52A3	760080	761824	3445	0.192705	3.44436	0.059289	1	0	539	296	604	465	630	511	3.14814	2.62115	2.98507	3.35297	3.28999	3.41002
ENSG00000101290	chr20	CDS2	5126786	5127149	11893	0.089434	6.25038	0.279725	1	0	3418	2467	4503	3086	4305	3509	5.78276	6.32801	6.4464	6.44571	6.51216	6.78293
ENSG00000101294	chr20	HM13	31514428	31514734	10000	0.00688066	6.45577	0.933904	1	0	4740	2680	4978	3537	4932	3768	9.53746	8.17568	8.47543	8.7862	8.87292	8.66237
ENSG00000101298	chr20	SNPH	1266316	1266397	5574	-0.00688661	3.06781	0.990425	1	0	398	241	558	324	467	367	1.43671	1.31898	1.70441	1.44392	1.50728	1.51365
ENSG00000101307	chr20	SIRPB1	1563521	1565497	6091	-0.0730404	0.996514	0.714877	1	0	99	62	122	90	94	79	0.32704	0.310522	0.341019	0.367046	0.277641	0.29817
ENSG00000101310	chr20	SEC23B	18507493	18507669	4039	0.0242723	6.36871	0.763171	1	0	3916	2744	4856	3246	4583	3749	19.5085	20.7252	20.4697	19.9637	20.4136	21.3387
ENSG00000101311	chr20	FERMT1	6074845	6077346	5359	0.0920281	7.62144	0.27655	1	0	8568	6543	11662	8388	10891	8863	32.1699	37.2462	37.0507	38.8813	36.5618	38.0209
ENSG00000101333	chr20	PLCB4	9068763	9068903	6900	-0.183918	0.708932	0.344587	1	0	78	51	111	65	72	69	0.227457	0.225481	0.273893	0.234008	0.187727	0.229893
ENSG00000101335	chr20	MYL9	36541484	36541561	2821	-0.094926	2.51081	0.481932	1	0	318	166	347	238	301	220	2.26818	1.79512	2.09427	2.09575	1.91958	1.79286
ENSG00000101337	chr20	TM9SF4	32109506	32109755	5415	-0.00391905	6.93315	0.962216	1	0	6130	3846	7365	4843	6930	5226	22.778	21.6671	23.1569	22.2168	23.0239	22.1869
ENSG00000101343	chr20	CRNKL1	20034368	20036362	4567	-0.0643849	5.12302	0.472107	1	0	1628	1207	2171	1417	1787	1503	7.17262	8.06242	8.09349	7.70735	7.03942	7.56578
ENSG00000101346	chr20	POFUT1	32207880	32208065	6426	-0.0421675	6.64772	0.584072	1	0	4910	3409	5970	3949	5538	4256	15.3743	16.1836	15.8176	15.2656	15.5044	15.226
ENSG00000101347	chr20	SAMHD1	36890229	36893066	5038	0.117322	4.96827	0.200888	1	0	1345	1035	1832	1341	1827	1356	5.37178	6.26717	6.19119	6.61206	6.52415	6.18767
ENSG00000101350	chr20	KIF3B	32277664	32277765	6103	0.0678287	6.71136	0.404685	1	0	4715	3473	6190	4331	5807	4734	15.5451	17.36	17.2685	17.6283	17.118	17.8324
ENSG00000101361	chr20	NOP56	2652145	2652663	5398	-0.0543509	6.36487	0.501273	1	0	4394	2705	4715	3195	4470	3572	16.3788	15.287	14.8715	14.7029	14.8977	15.2126
ENSG00000101363	chr20	MANBAL	37289638	37289686	2045	-0.0126833	5.69724	0.884939	1	0	2741	1630	2991	1980	3042	2197	26.9693	24.3155	24.9018	24.0513	26.7614	24.698
ENSG00000101365	chr20	IDH3B	2658395	2658837	2567	-0.0645551	5.85843	0.460612	1	0	3154	1861	3356	2224	3341	2359	24.7224	22.1162	22.2589	21.5216	23.415	21.1265
ENSG00000101367	chr20	MAPRE1	32819893	32820028	2623	0.0259043	7.26988	0.745143	1	0	7330	5252	8814	6392	8332	6841	56.2289	61.0823	57.2113	60.5347	57.1471	59.958
ENSG00000101384	chr20	JAG1	10637684	10639955	8534	0.0160665	7.56481	0.855577	1	0	8345	6209	12104	7711	10309	8383	19.6756	22.1952	24.1481	22.4452	21.7324	22.5825
ENSG00000101391	chr20	CDK5RAP1	33358839	33359123	4567	-0.0573578	4.41083	0.511599	1	0	1077	753	1192	819	1170	907	4.74503	5.02983	4.44378	4.45471	4.60891	4.56564
ENSG00000101400	chr20	SNTA1	33407955	33408599	2342	-0.00746527	3.55025	0.968937	1	0	656	333	677	460	671	492	5.636	4.33757	4.92163	4.87907	5.15441	4.82952
ENSG00000101407	chr20	TTI1	37983007	37983639	4479	0.0181037	4.98341	0.841534	1	0	1466	1073	1868	1283	1802	1341	6.58578	7.30816	7.10073	7.11561	7.23798	6.88293
ENSG00000101412	chr20	E2F1	33675487	33676979	2700	-0.118754	4.15104	0.218815	1	0	977	608	1003	657	1012	708	7.2809	6.86956	6.32476	6.0446	6.74311	6.0283
ENSG00000101413	chr20	RPRD1B	38033546	38034098	5511	0.0163362	5.5735	0.846122	1	0	2204	1580	2882	1944	2606	2090	8.04703	8.74613	8.9037	8.76258	8.50722	8.71849
ENSG00000101417	chr20	PXMP4	33702754	33707969	5723	-0.147436	3.23561	0.148165	1	0	486	319	586	347	527	369	1.7087	1.70042	1.74333	1.50616	1.65665	1.48227
ENSG00000101421	chr20	CHMP4B	33811304	33811658	1646	-0.0117819	7.23982	0.887465	1	0	8105	4746	8588	6081	8592	6297	99.0781	87.9604	88.8319	91.7723	93.9092	87.9487
ENSG00000101439	chr20	CST3	23626706	23629465	3695	-0.00933784	6.94212	0.942388	1	0	7445	3234	7072	4660	7411	5111	40.5419	26.7002	32.5863	31.3284	36.0833	31.7993
ENSG00000101442	chr20	ACTR5	38748442	38748853	2565	-0.0951847	1.76587	0.497831	1	0	192	110	186	127	184	141	1.50615	1.30826	1.23462	1.22994	1.29055	1.26374
ENSG00000101443	chr20	WFDC2	45469706	45469860	1382	0.088476	3.13737	0.455292	1	0	489	237	482	376	499	378	7.11959	5.23154	5.93808	6.75843	6.49585	6.28795
ENSG00000101444	chr20	AHCY	34280268	34281165	3894	-0.064565	7.87036	0.451038	1	0	12933	7402	13500	8739	13424	9827	66.8279	57.9886	59.0262	55.7484	62.0197	58.0164
ENSG00000101447	chr20	FAM83D	38926312	38926925	2475	0.00830928	5.35725	0.93266	1	0	2061	1364	2302	1692	2414	1627	16.7555	16.8123	15.8357	16.9821	17.5471	15.1126
ENSG00000101452	chr20	DHX35	38962299	38962407	4930	-0.0100842	3.17245	0.909072	1	0	428	315	518	360	504	380	1.74683	1.94918	1.78892	1.81394	1.83919	1.77199
ENSG00000101457	chr20	DNTTIP1	45791937	45792109	1883	0.0195709	4.64636	0.830524	1	0	1294	801	1401	955	1423	1130	13.8273	12.9769	12.6676	12.5985	13.5956	13.796
ENSG00000101460	chr20	MAP1LC3A	34546854	34546916	1762	-0.156136	2.62791	0.23622	1	0	376	192	346	237	336	236	4.29374	3.32418	3.34331	3.34125	3.43065	3.07916
ENSG00000101464	chr20	PIGU	34560542	34560979	2609	0.0825961	4.21647	0.364552	1	0	908	575	1062	723	1112	830	7.00271	6.72331	6.93038	6.88384	7.66786	7.31357
ENSG00000101473	chr20	ACOT8	45841721	45841956	4213	-0.102902	3.68624	0.344386	1	0	735	395	754	465	715	547	3.51035	2.86019	3.0471	2.74175	3.05322	2.98484
ENSG00000101474	chr20	APMAP	24962925	24964022	2454	-0.000366522	6.90853	0.997349	1	0	6208	3873	6839	4772	6642	5279	50.9016	48.1462	47.4488	48.305	48.6932	49.4541
ENSG00000101493	chr18	ZNF516	76358190	76362557	8217	0.0587698	4.73721	0.539659	1	0	1271	754	1720	1082	1513	1184	3.11234	2.79929	3.56387	3.271	3.3126	3.31256
ENSG00000101544	chr18	ADNP2	80109031	80109472	5893	0.121687	5.90199	0.160947	1	0	2602	1976	3451	2424	3459	2780	8.88434	10.2292	9.97047	10.2179	10.5598	10.8451
[truncated: 10,577 more rows]

## Sheet: B-Pepsin+APR_B-Control
GeneId	Chromosome	GeneName	Start	End	Length	logFC_B-Pepsin+APR_B-Control	logCPM_B-Pepsin+APR_B-Control	PValue_B-Pepsin+APR_B-Control	FDR_B-Pepsin+APR_B-Control	UpDown	B_Control_rep1_raw	B_Control_rep2_raw	B_Control_rep3_raw	B_Pepsin+APR_rep1_raw	B_Pepsin+APR_rep2_raw	B_Pepsin+APR_rep3_raw	B_Control_rep1_linearRPKM	B_Control_rep2_linearRPKM	B_Control_rep3_linearRPKM	B_Pepsin+APR_rep1_linearRPKM	B_Pepsin+APR_rep2_linearRPKM	B_Pepsin+APR_rep3_linearRPKM
ENSG00000212724	chr17	KRTAP2-3	41059240	41060114	875	0.870659	2.64527	3.73755e-09	4.70557e-05	1	218	122	292	480	306	257	5.01306	4.25345	5.68174	8.66092	10.7655	8.53835
ENSG00000105388	chr19	CEACAM5	41576273	41576338	3426	0.505368	5.22591	2.59899e-07	0.00111006	1	1566	1028	1729	2816	1358	1591	9.19726	9.15366	8.5924	12.9771	12.202	13.4999
ENSG00000139648	chr12	KRT71	52543909	52544743	2265	6.24244	0.620086	3.52681e-07	0.00111006	1	2	1	1	453	0	1	0.0177671	0.0134686	0.0075169	3.15763	0	0.0128345
ENSG00000170486	chr12	KRT72	52585589	52586172	2154	6.01798	0.629141	3.46845e-07	0.00111006	1	4	0	1	454	0	2	0.0373653	0	0.00790426	3.32768	0	0.0269919
ENSG00000179094	chr17	PER1	8140472	8141340	7002	-0.45998	6.79009	1.536e-06	0.00386765	-1	6709	3814	7691	6264	2946	3149	19.2792	16.6168	18.7011	14.1241	12.9518	13.0737
ENSG00000172602	chr12	RND1	48857145	48858241	3099	-0.557908	4.18938	7.95107e-06	0.016684	-1	1035	615	1461	877	466	560	6.72006	6.054	8.02667	4.46796	4.62897	5.25309
ENSG00000167183	chr17	PRR15L	47951967	47953263	1519	0.53943	2.54502	1.58045e-05	0.0284256	1	243	153	269	429	218	252	3.21887	3.07272	3.0151	4.45893	4.41793	4.82271
ENSG00000185479	chr12	KRT6B	52446651	52447425	2282	-1.01703	4.13597	1.94565e-05	0.0306197	-1	1250	700	1375	575	242	637	11.0217	9.35775	10.2587	3.97817	3.26452	8.1147
ENSG00000138670	chr4	RASGEF1B	81426393	81427792	9765	-0.62281	1.87188	2.56048e-05	0.0358183	-1	228	153	227	185	96	92	0.469804	0.477979	0.395786	0.29911	0.302635	0.273883
ENSG00000111859	chr6	NEDD9	11183298	11185671	10359	-0.396147	7.64012	5.91121e-05	0.0636551	0	10771	7751	13103	11962	5651	5403	20.9215	22.826	21.5357	18.2313	16.793	15.1623
ENSG00000144802	chr3	NFKBIZ	101827991	101828184	5902	-0.409221	5.16963	5.07564e-05	0.0636551	0	1941	1383	2415	1895	962	1161	6.6173	7.14845	6.96666	5.06922	5.0176	5.7185
ENSG00000157514	chrX	TSC22D3	107713221	107714749	4766	-0.41941	6.08045	6.0672e-05	0.0636551	0	4255	2480	4090	3695	1800	2097	17.9639	15.874	14.6109	12.2403	11.6262	12.7907
ENSG00000026025	chr10	VIM	17228259	17228524	4965	1.11666	1.99295	6.60182e-05	0.0639361	0	139	82	125	410	232	90	0.563313	0.50383	0.428645	1.30375	1.43843	0.526953
ENSG00000016602	chr1	CLCA4	86547078	86547278	3447	0.472092	4.47742	7.46972e-05	0.0671741	0	938	678	952	1545	824	978	5.4754	6.00036	4.70222	7.07649	7.35878	8.24796
ENSG00000146278	chr6	PNRC1	89080751	89080973	2992	-0.404349	4.70856	8.65186e-05	0.0704643	0	1482	925	1797	1393	797	734	9.96646	9.43125	10.2257	7.35056	8.20005	7.13154
ENSG00000185634	chr15	SHC4	48823735	48826126	6063	0.710011	1.63948	8.95495e-05	0.0704643	0	96	68	170	264	104	141	0.318594	0.342145	0.477384	0.68746	0.528039	0.676052
ENSG00000162772	chr1	ATF3	212565334	212565483	4040	-0.37944	7.72082	9.62891e-05	0.0713106	0	12679	7851	12747	12032	5581	6600	63.1478	59.2834	53.7197	47.0205	42.5256	47.491
ENSG00000117616	chr1	RSRP1	25242237	25242705	6804	-0.411246	4.15249	0.000139431	0.0923912	0	1059	598	1218	961	515	514	3.13174	2.68118	3.04782	2.22992	2.33004	2.19608
ENSG00000254852	chr16	NPIPA2	14748066	14748185	1428	-0.899089	0.708496	0.000132231	0.0923912	0	118	49	125	90	21	38	1.66268	1.04678	1.49035	0.995051	0.4527	0.773578
ENSG00000188505	chr19	NCCRP1	39196961	39197319	1978	0.46922	2.46539	0.000229944	0.14475	0	244	134	275	397	211	225	2.48209	2.06665	2.36708	3.1688	3.28379	3.30678
ENSG00000125740	chr19	FOSB	45467995	45468712	5553	-0.370256	8.3916	0.000325447	0.195113	0	21011	12155	19755	19808	9521	9586	76.1331	66.7754	60.5698	56.3176	52.7806	50.1832
ENSG00000075826	chr10	SEC31B	100486642	100487795	7938	-0.589982	1.74856	0.000418366	0.238764	0	216	127	213	204	79	74	0.547516	0.48807	0.456852	0.405742	0.306363	0.271
ENSG00000139263	chr12	LRIG3	58872149	58872816	5893	-0.452197	3.63781	0.000436184	0.238764	0	673	549	741	668	354	350	2.29791	2.84201	2.14086	1.78966	1.84921	1.72655
ENSG00000164463	chr5	CREBRF	173056352	173056479	12333	-0.499466	4.00596	0.000479316	0.241384	0	735	733	1113	859	458	427	1.19915	1.81311	1.5365	1.09965	1.14319	1.00649
ENSG00000175505	chr11	CLCF1	67364168	67365630	1975	0.391527	5.67978	0.000476722	0.241384	0	2454	1211	2694	3791	1829	2044	25.0013	18.7054	23.224	30.3052	28.508	30.0859
ENSG00000118515	chr6	SGK1	134169246	134170435	9992	-0.407002	4.45604	0.000513812	0.248804	0	1193	909	1343	1138	682	618	2.40238	2.77524	2.28839	1.79813	2.10112	1.79798
ENSG00000147162	chrX	OGT	71533083	71533336	9812	-0.339689	5.80428	0.000567616	0.264677	0	2922	2141	3645	3308	1603	1622	5.99207	6.65654	6.3248	5.32278	5.02916	4.80554
ENSG00000268104	chrX	SLC6A14	116436622	116436757	4520	0.472685	2.32032	0.000657914	0.295826	0	179	150	252	367	187	202	0.796836	1.01238	0.949225	1.28191	1.27357	1.29916
ENSG00000134070	chr3	IRAK2	10164865	10165048	3483	-0.427091	5.24303	0.000705046	0.306087	0	1933	1253	3065	2068	973	1196	11.1669	10.9746	14.9825	9.37406	8.59962	9.98221
ENSG00000002587	chr4	HS3ST1	11393150	11400113	8166	0.369605	6.42477	0.000803984	0.316317	0	4079	2057	4628	6025	3028	3583	10.0508	7.68447	9.64919	11.6487	11.4147	12.7552
ENSG00000126368	chr17	NR1D1	40092787	40093282	2772	-0.351778	5.22676	0.000788204	0.316317	0	2229	1263	2449	2218	1103	1037	16.1797	13.8995	15.0419	12.6328	12.249	10.8751
ENSG00000163209	chr1	SPRR3	153001747	153001793	1441	0.446444	2.67333	0.000754712	0.316317	0	260	186	305	417	263	261	3.63048	3.93766	3.60365	4.56881	5.61839	5.26533
ENSG00000162924	chr2	REL	60881521	60881850	11255	-0.470302	6.71716	0.000847446	0.323314	0	4679	4478	7849	6457	2770	2713	8.36492	12.1375	11.8734	9.05766	7.57625	7.00734
ENSG00000107968	chr10	MAP3K8	30433937	30434378	3601	-0.39352	4.1126	0.000947531	0.350865	0	982	644	1118	868	451	603	5.4871	5.45572	5.28598	3.80564	3.85543	4.86791
ENSG00000173846	chr1	PLK3	44800225	44800673	3479	0.346774	5.98835	0.00100377	0.36107	0	3020	1586	3378	4729	2201	2480	17.4665	13.9071	16.5315	21.4608	19.4754	20.7227
ENSG00000105327	chr19	BBC3	47220822	47222568	3180	-0.584174	2.84924	0.00108202	0.378407	0	480	205	557	323	169	240	3.03717	1.9666	2.98219	1.60364	1.63599	2.19398
ENSG00000132680	chr1	KIAA0907	155913043	155914320	5635	-0.311839	4.95984	0.00132755	0.451724	0	1711	1089	2057	1813	928	911	6.10957	5.89553	6.21509	5.07966	5.0696	4.69973
ENSG00000172005	chr2	MAL	95025677	95025885	1457	0.741868	0.152061	0.00147015	0.487083	0	45	30	37	84	53	39	0.621452	0.628132	0.432364	0.910229	1.11979	0.778133
ENSG00000188483	chr9	IER5L	129175552	129178262	2711	0.941564	1.65418	0.00166515	0.537546	0	152	34	131	210	102	207	1.12815	0.382594	0.822714	1.22298	1.15822	2.21968
ENSG00000164949	chr8	GEM	94249253	94250587	2648	-0.625483	0.433464	0.00179043	0.553497	0	82	53	86	66	36	32	0.623089	0.610586	0.552952	0.393511	0.418509	0.351302
ENSG00000173281	chr8	PPP1R3B	9136255	9141668	5776	-0.347726	4.73328	0.00183574	0.553497	0	1316	1024	1823	1612	761	741	4.58441	5.40831	5.37361	4.40625	4.05581	3.72941
ENSG00000183421	chr21	RIPK4	41739369	41741997	4033	-0.312356	6.07197	0.00184645	0.553497	0	3941	2275	4318	3934	1798	2188	19.6622	17.2085	18.2289	15.4006	13.724	15.7713
ENSG00000170477	chr12	KRT4	52806549	52807250	3312	0.385224	5.2318	0.00202804	0.593792	0	1778	1093	1652	2564	1248	1708	10.8018	10.0674	8.49233	12.2225	11.5996	14.9915
ENSG00000040633	chr17	PHF23	7235028	7235840	2783	0.320387	5.46239	0.00250871	0.658015	0	2144	1129	2308	2941	1619	1776	15.5012	12.3757	14.1198	16.6845	17.9083	18.5515
ENSG00000087495	chr20	PHACTR3	59577509	59577617	6095	0.324606	4.28947	0.00230932	0.658015	0	890	581	949	1345	757	725	2.93813	2.90798	2.65094	3.48401	3.82333	3.45791
ENSG00000131203	chr8	IDO1	39902275	39902448	3261	0.437283	1.88117	0.00244566	0.658015	0	168	95	174	244	142	157	1.0366	0.888714	0.908459	1.18133	1.34047	1.39958
ENSG00000160712	chr1	IL6R	154405193	154405714	6453	-0.362076	4.82424	0.00244313	0.658015	0	1422	1024	2057	1744	693	884	4.43396	4.84092	5.42725	4.26693	3.30591	3.98235
ENSG00000169429	chr4	CXCL8	73740506	73740722	2274	-0.573585	6.47079	0.00246551	0.658015	0	4067	3094	8239	3491	2263	3114	35.9864	41.5068	61.6866	24.2376	30.6347	39.8086
ENSG00000131737	chr17	KRT34	41377650	41378146	1751	0.40469	2.65248	0.00268697	0.68666	0	298	145	325	472	228	241	3.4244	2.52622	3.16012	4.25585	4.00838	4.0011
ENSG00000163220	chr1	S100A9	153357854	153357881	577	0.528753	3.37454	0.002727	0.68666	0	462	297	413	676	331	558	16.1109	15.7025	12.1866	18.497	17.6592	28.113
ENSG00000184465	chr6	WDR27	169457212	169457634	10244	-0.372751	3.29059	0.0028262	0.697684	0	541	329	691	602	267	266	1.06263	0.979751	1.14846	0.927807	0.802346	0.75485
ENSG00000115598	chr2	IL1RL2	102186973	102187086	2644	-0.558591	0.659942	0.0030179	0.716893	0	82	69	103	83	42	38	0.624032	0.796117	0.663258	0.495619	0.488999	0.417802
ENSG00000184949	chr22	FAM227A	38578120	38586199	10781	-0.725782	-0.223068	0.00298135	0.716893	0	56	28	58	42	20	18	0.104516	0.0792297	0.0915959	0.0615065	0.0571072	0.0485358
ENSG00000177614	chr1	PGBD5	230314482	230323620	10662	0.293244	6.08754	0.00309995	0.722747	0	3128	1844	3705	5009	2258	2663	5.90313	5.27608	5.91639	7.41726	6.51936	7.26075
ENSG00000184110	chr16	EIF3C	28688558	28688828	6982	-0.402558	4.0873	0.00316606	0.724739	0	830	773	1027	916	502	489	2.39195	3.37745	2.50436	2.07132	2.21332	2.036
ENSG00000007944	chr6	MYLIP	16129125	16129409	3033	-0.338903	3.16655	0.00334908	0.752945	0	475	345	572	516	254	268	3.1512	3.47005	3.21093	2.68601	2.57799	2.56869
ENSG00000144366	chr2	GULP1	188291669	188292166	11979	0.725789	-0.145415	0.00350989	0.775256	0	27	27	37	71	38	33	0.0453521	0.0687594	0.0525882	0.0935769	0.0976524	0.0800833
ENSG00000122644	chr7	ARL4A	12686856	12687043	3561	-0.408035	3.01781	0.00378502	0.807685	0	453	335	480	395	261	232	2.55965	2.86987	2.29497	1.75128	2.25626	1.89393
ENSG00000180530	chr21	NRIP1	14961235	14968526	7940	-0.375471	6.45482	0.00377689	0.807685	0	3914	3652	6182	5088	2646	2361	9.9187	14.0313	13.2561	10.1171	10.2586	8.64419
ENSG00000115008	chr2	IL1A	112773915	112775267	2124	-0.311514	8.54992	0.00398322	0.835811	0	18417	13171	27390	19028	11387	12358	174.469	189.171	219.556	141.439	165.034	169.138
ENSG00000111837	chr6	MAK	10762723	10764606	4226	-0.625122	0.37673	0.00410474	0.836888	0	63	48	103	65	25	39	0.299961	0.346498	0.414968	0.242837	0.182109	0.268277
ENSG00000112773	chr6	FAM46A	81491439	81491681	6053	-0.357156	5.24338	0.00432071	0.836888	0	1866	1616	2352	2091	1206	1034	6.20291	8.14441	6.61567	5.45399	6.13333	4.96591
ENSG00000153291	chr6	SLC25A27	46652915	46653298	3288	-0.651135	0.137281	0.0042774	0.836888	0	59	40	82	47	27	32	0.361056	0.371123	0.424609	0.225682	0.252785	0.282922
ENSG00000186480	chr7	INSIG1	155297776	155297959	3650	0.264876	6.98269	0.0042703	0.836888	0	5525	3919	6583	9079	4595	4538	30.4575	32.7545	30.707	39.2714	38.7536	36.1427
ENSG00000212907	chrM	MT-ND4L	10470	10766	297	-0.387709	8.35274	0.00424623	0.836888	0	16234	12123	24035	19480	10593	7610	1099.82	1245.21	1377.83	1035.53	1097.95	744.864
ENSG00000131791	chr1	PRKAB2	147155106	147159642	5460	-0.32511	4.51812	0.00439987	0.839309	0	1124	924	1478	1259	711	673	4.14217	5.1626	4.60881	3.64052	4.00864	3.5832
ENSG00000169035	chr19	KLK7	50976482	50977691	2434	0.312969	3.75164	0.00446697	0.83939	0	634	370	687	997	468	507	5.24111	4.63735	4.80555	6.46704	5.91896	6.05531
ENSG00000073712	chr14	FERMT2	52857268	52858550	8510	0.292047	5.0869	0.00481497	0.879771	0	1367	995	1952	2442	1217	1267	3.23216	3.56683	3.90532	4.53051	4.40231	4.32809
ENSG00000125347	chr5	IRF1	132481609	132484075	7799	-0.289346	5.99177	0.00497433	0.879771	0	3597	2186	4089	3446	1749	2225	9.28017	8.55068	8.92658	6.97601	6.90352	8.29354
ENSG00000132793	chr20	LPIN3	41340920	41341002	4565	-0.288989	4.39209	0.00492089	0.879771	0	1216	732	1289	1240	593	655	5.35978	4.8917	4.8075	4.28856	3.99884	4.17109
ENSG00000176153	chr14	GPX2	64939152	64939838	1499	0.273563	4.93524	0.00503126	0.879771	0	1445	845	1626	2134	1099	1153	19.3964	17.1967	18.4683	22.4762	22.5692	22.3602
ENSG00000176692	chr16	FOXC2	86567251	86569728	2478	0.347794	2.78	0.00497955	0.879771	0	311	174	370	484	260	258	2.5253	2.14209	2.54219	3.08372	3.22992	3.02668
ENSG00000100302	chr22	RASD2	35540868	35541500	3412	-0.499208	0.840863	0.00520274	0.897294	0	102	68	116	92	44	53	0.601514	0.60798	0.578836	0.425706	0.396975	0.45156
ENSG00000117152	chr1	RGS4	163068775	163068992	4836	0.430832	2.76851	0.0052813	0.898535	0	328	183	296	578	225	250	1.36471	1.15439	1.04211	1.887	1.43224	1.5028
ENSG00000173209	chr2	AHSA2	61177418	61178384	8382	-0.358888	4.35876	0.00576289	0.967397	0	1297	652	1324	1042	678	582	3.11348	2.37295	2.68935	1.96269	2.49001	2.01848
ENSG00000173702	chr3	MUC13	124905442	124906742	3499	0.483232	1.30373	0.00602342	0.997827	0	95	75	113	172	80	118	0.546303	0.653893	0.549846	0.776096	0.703827	0.980363
ENSG00000000003	chrX	TSPAN6	100627109	100629986	4535	0.0252651	5.24688	0.795674	1	0	1868	1264	2120	2360	1271	1349	8.28808	8.50274	7.95913	8.2161	8.62756	8.64736
ENSG00000000419	chr20	DPM1	50934867	50935236	1207	0.00565267	5.05065	0.956198	1	0	1622	1135	1843	1944	1139	1188	27.0395	28.6865	25.9971	25.4284	29.0493	28.6126
ENSG00000000457	chr1	SCYL3	169849631	169853772	6883	-0.0652078	3.12926	0.609075	1	0	433	283	540	579	299	250	1.2658	1.25429	1.33574	1.3281	1.33725	1.05587
ENSG00000000460	chr1	C1orf112	169662007	169662523	5967	-0.115326	3.67453	0.296107	1	0	630	438	790	745	394	449	2.12441	2.23927	2.25412	1.9712	2.03264	2.18745
ENSG00000000971	chr1	CFH	196651878	196652175	8144	-0.0288504	7.02053	0.758145	1	0	6109	4540	7621	7881	4317	4499	15.0934	17.0062	15.9324	15.2783	16.3179	16.0593
ENSG00000001036	chr6	FUCA2	143494811	143495847	2793	-0.00675073	6.53317	0.94503	1	0	4600	3059	5346	5543	2990	3422	33.1391	33.4116	32.5885	31.3332	32.9549	35.617
ENSG00000001084	chr6	GCLC	53497341	53498967	8463	0.0267504	6.53284	0.776297	1	0	4317	3164	5302	5878	3103	3226	10.2639	11.4052	10.6665	10.9657	11.287	11.0813
ENSG00000001167	chr6	NFYA	41072945	41073084	3811	0.0155572	4.98894	0.893601	1	0	1437	1090	1881	2144	1023	1061	7.58704	8.72523	8.40343	8.88212	8.26336	8.09329
ENSG00000001460	chr1	STPG1	24356999	24358619	8511	-0.0620318	4.65859	0.539192	1	0	1245	861	1502	1603	847	794	2.94336	3.08611	3.00467	2.97361	3.06353	2.71199
ENSG00000001461	chr1	NIPAL3	24415794	24415904	9404	-0.116094	7.05172	0.220458	1	0	6460	4600	8305	8596	3851	4474	13.8221	14.9223	15.0361	14.4316	12.6061	13.8303
ENSG00000001497	chrX	LAS1L	65512582	65512901	5589	-0.043134	5.27484	0.659111	1	0	1941	1311	2238	2314	1243	1387	6.98788	7.15579	6.81762	6.53672	6.84631	7.21425
ENSG00000001617	chr3	SEMA3F	50155045	50155147	4826	-0.0491341	7.40869	0.637768	1	0	9335	4970	10352	11336	4959	5937	38.9208	31.4165	36.5211	37.0854	31.632	35.7626
ENSG00000001629	chr7	ANKIB1	92246234	92246519	7130	-0.092212	7.01344	0.415741	1	0	5636	4737	8209	8771	4004	3979	15.9051	20.2676	19.6023	19.4218	17.2872	16.2231
ENSG00000001630	chr7	CYP51A1	92112151	92113843	4074	0.136122	7.09592	0.157739	1	0	5963	4489	7750	9165	4911	4698	29.4509	33.6138	32.3883	35.5175	37.1081	33.5228
ENSG00000001631	chr7	KRIT1	92198969	92200804	6204	0.0398008	5.16721	0.716376	1	0	1582	1232	2130	2349	1261	1168	5.13085	6.05798	5.84541	5.97781	6.25696	5.47293
ENSG00000002016	chr12	RAD52	912077	913452	4190	-0.341808	1.71947	0.0389002	1	0	164	102	252	185	97	93	0.787561	0.742635	1.02398	0.69709	0.712652	0.645235
ENSG00000002330	chr11	BAD	64269830	64270337	1708	0.0444342	5.46824	0.749301	1	0	2596	1151	2500	2646	1324	1829	30.5824	20.5578	24.9206	24.4587	23.8627	31.1297
ENSG00000002549	chr4	LAP3	17577192	17577567	3785	0.0499893	5.79693	0.652668	1	0	2655	1822	3168	3138	2124	1925	14.1141	14.6849	14.2504	13.0893	17.2746	14.7847
ENSG00000002586	chrX	CD99	2691179	2691427	3284	0.0684627	8.15377	0.498102	1	0	15376	8551	15240	17056	9859	10587	94.2095	79.4334	79.0112	81.9983	92.4165	93.717
ENSG00000002726	chr7	AOC1	150824627	150824963	3824	0.207306	0.856865	0.234371	1	0	84	53	94	118	64	66	0.441993	0.422812	0.418521	0.487186	0.515207	0.501736
ENSG00000002822	chr7	MAD1L1	1815793	1816228	7230	0.113765	4.68219	0.328086	1	0	1405	721	1361	1559	876	998	3.91014	3.04219	3.20499	3.40439	3.7298	4.01274
ENSG00000002834	chr17	LASP1	38869859	38870258	7061	-0.0130104	8.88364	0.880524	1	0	24070	15064	27724	31033	14829	16285	68.5905	65.0824	66.8493	69.3886	64.6495	67.0456
ENSG00000002919	chr17	SNX11	48103357	48103389	3606	0.063472	4.50979	0.546113	1	0	1104	740	1270	1497	701	858	6.16024	6.2603	5.99632	6.55431	5.98428	6.91688
ENSG00000003056	chr12	M6PR	8940363	8940869	3777	-0.0213425	6.71372	0.814231	1	0	5036	3625	6080	6698	3458	3518	26.8283	29.2786	27.4071	27.9981	28.1837	27.0768
ENSG00000003096	chrX	KLHL13	117897813	117899395	6983	-0.141557	2.64184	0.289001	1	0	299	225	385	402	205	174	0.861556	0.982946	0.938697	0.908897	0.903715	0.724363
ENSG00000003137	chr2	CYP26B1	72129238	72132619	5015	0.0628508	3.29407	0.605506	1	0	494	277	589	677	325	322	1.98203	1.68499	1.99964	2.13132	1.99495	1.86652
ENSG00000003147	chr7	ICA1	8113184	8114044	4891	0.100549	3.84366	0.349158	1	0	708	440	796	873	516	523	2.91266	2.74438	2.77091	2.81804	3.24767	3.10851
ENSG00000003249	chr16	DBNDD1	90004865	90006492	4791	0.15974	3.33503	0.231787	1	0	522	246	598	676	368	345	2.19229	1.56638	2.12511	2.22767	2.36451	2.09335
ENSG00000003393	chr2	ALS2	201700554	201701889	10384	-0.119972	5.14277	0.283632	1	0	1580	1329	2197	2298	1057	1142	3.06159	3.90436	3.60224	3.49395	3.1335	3.19706
ENSG00000003400	chr2	CASP10	201182881	201183308	7598	-0.109199	4.8235	0.308181	1	0	1327	941	1886	1786	827	978	3.5142	3.77815	4.22619	3.71119	3.35063	3.74187
ENSG00000003402	chr2	CFLAR	201116104	201116481	22529	-0.0527991	7.35283	0.570419	1	0	7685	5340	10518	10149	5203	5646	6.86367	7.23084	7.94874	7.11234	7.10938	7.28531
ENSG00000003436	chr2	TFPI	187464230	187467042	11714	-0.0279297	7.38245	0.815257	1	0	7497	6012	9883	10325	6258	4925	12.8776	15.6568	14.3645	13.916	16.4456	12.2222
ENSG00000003509	chr2	NDUFAF7	37231631	37231760	3651	-0.132269	2.86197	0.294985	1	0	343	273	435	447	206	254	1.89033	2.28108	2.02854	1.93298	1.7369	2.02242
ENSG00000003756	chr3	RBM5	50088908	50089029	10368	-0.0319233	6.1594	0.727468	1	0	3498	2422	4187	4526	2290	2455	6.78858	7.12637	6.87567	6.89208	6.79924	6.88344
ENSG00000003989	chr8	SLC7A2	17497088	17497237	7905	-0.227191	2.68486	0.245637	1	0	239	216	532	372	198	198	0.608346	0.833568	1.14582	0.742971	0.771051	0.728135
ENSG00000004059	chr7	ARF5	127588345	127588565	1871	0.0168109	7.11661	0.863763	1	0	7599	4171	7723	8375	4672	5005	81.7216	68.0073	70.278	70.6711	76.8686	77.7641
ENSG00000004142	chr17	POLDIP2	28347177	28348231	2121	0.00149884	6.50424	0.987449	1	0	4818	2779	5222	5797	2788	3331	45.7068	39.9703	41.9182	43.1513	40.4643	45.6544
ENSG00000004399	chr3	PLXND1	129555175	129556428	9738	0.18809	0.355637	0.491522	1	0	48	29	87	111	35	33	0.0991804	0.0908484	0.15211	0.179963	0.110642	0.0985129
ENSG00000004455	chr1	AK2	33007984	33010833	5683	0.0189969	6.74786	0.841442	1	0	5219	3591	6104	6479	3829	3664	18.4784	19.2764	18.2871	17.9995	20.7409	18.7425
ENSG00000004478	chr12	FKBP4	2794953	2795244	5180	0.0759259	6.50412	0.423383	1	0	4561	2862	4966	5553	3042	3441	17.7168	16.855	16.3224	16.925	18.078	19.311
ENSG00000004487	chr1	KDM1A	23019448	23019947	5435	0.0325278	7.50151	0.716493	1	0	8873	5867	10397	11146	5951	6682	32.8492	32.9311	32.5698	32.378	33.7062	35.7401
ENSG00000004534	chr3	RBM6	49940007	49940225	7302	-0.0362388	6.05059	0.701572	1	0	3174	2283	3916	4101	2194	2245	8.7462	9.53791	9.13078	8.86704	9.24942	8.93765
ENSG00000004660	chr17	CAMKK1	3860315	3862283	7424	-0.230756	1.60982	0.16788	1	0	176	91	193	162	92	104	0.477012	0.373932	0.442615	0.344515	0.381478	0.407234
ENSG00000004700	chr12	RECQL	21468911	21470346	3778	-0.0617624	5.86885	0.569287	1	0	2593	2180	3487	3672	1925	1903	13.81	17.6029	15.7144	15.3452	15.6851	14.6429
ENSG00000004766	chr7	CCDC132	93232340	93232500	9454	-0.119687	4.51738	0.259659	1	0	1114	837	1361	1474	729	700	2.37096	2.70084	2.45103	2.46157	2.37373	2.15244
ENSG00000004777	chr19	ARHGAP33	35774532	35774816	5260	-0.172426	2.03266	0.231823	1	0	226	125	256	241	123	134	0.864524	0.724959	0.828631	0.723373	0.719845	0.740573
ENSG00000004779	chr16	NDUFAB1	23581002	23581173	1600	0.130125	5.21985	0.276654	1	0	1857	1070	2118	2167	1201	1600	23.3532	20.4011	22.5379	21.3831	23.107	29.0703
ENSG00000004799	chr7	PDK4	95583499	95585781	4519	-0.190775	-0.248336	0.545968	1	0	32	24	65	41	28	27	0.142483	0.162016	0.244894	0.143243	0.190737	0.173688
ENSG00000004864	chr7	SLC25A13	96120220	96121377	3710	0.03815	5.35029	0.71165	1	0	1841	1421	2331	2582	1374	1433	9.98468	11.6845	10.6973	10.9879	11.4007	11.2285
ENSG00000004866	chr7	ST7	116953238	116953691	6742	0.00442286	4.75397	0.978766	1	0	1337	917	1496	1761	875	918	3.99022	4.14925	3.77789	4.12384	3.99521	3.95825
ENSG00000004897	chr17	CDC27	47117703	47121017	6824	-0.0238304	6.51243	0.828994	1	0	4019	3269	5519	5754	3248	2836	11.8504	14.6139	13.7698	13.3126	14.652	12.0814
ENSG00000004961	chrX	HCCS	11111301	11111460	2335	0.0226327	5.06009	0.821745	1	0	1657	1119	1834	2068	1121	1180	14.2787	14.6195	13.3727	13.9828	14.7788	14.6907
ENSG00000004975	chr17	DVL2	7225341	7226313	5350	-0.0811966	4.94494	0.423446	1	0	1634	938	1926	1945	949	1043	6.14543	5.34858	6.12928	5.7398	5.4605	5.66734
ENSG00000005001	chr16	PRSS22	2852727	2853329	2387	-0.00224291	7.18664	0.987932	1	0	8466	3838	8674	9290	4319	5500	71.3642	49.0503	61.8691	61.4461	55.6994	66.9821
ENSG00000005007	chr19	UPF1	18831938	18832440	8600	0.0300872	7.10001	0.775744	1	0	6955	4100	8225	9451	3909	5122	16.2725	14.5437	16.2834	17.3504	13.9922	17.3137
ENSG00000005020	chr7	SKAP2	26667062	26669656	5520	-0.124238	5.88269	0.248148	1	0	2757	2170	3634	3739	1945	1768	10.0497	11.9925	11.2086	10.6942	10.8468	9.31091
ENSG00000005022	chrX	SLC25A5	119468400	119468626	1500	0.00923219	8.45871	0.919674	1	0	18657	10917	19859	21743	11255	12941	250.268	222.025	225.41	228.854	230.98	250.799
ENSG00000005059	chr4	CCDC109B	109560205	109560436	3566	-0.0658438	3.13197	0.571637	1	0	430	305	512	548	293	277	2.42628	2.6092	2.44453	2.42622	2.52933	2.25812
ENSG00000005073	chr7	HOXA11	27181510	27183028	2307	-0.0828296	3.01872	0.514138	1	0	456	269	434	489	262	271	3.97715	3.55708	3.20294	3.34651	3.49602	3.41484
ENSG00000005075	chr7	POLR2J	102473118	102473684	1355	0.0629523	5.13571	0.565857	1	0	1934	1043	1865	2172	1254	1223	28.7191	23.482	23.434	25.3076	28.4891	26.2383
ENSG00000005100	chr17	DHX33	5440912	5444513	5872	-0.0755797	5.23511	0.507771	1	0	1659	1383	2331	2561	1099	1246	5.68479	7.18498	6.7587	6.8858	5.76145	6.16852
ENSG00000005156	chr17	LIG3	34980494	34980622	12919	-0.0753528	4.37463	0.467089	1	0	985	739	1239	1334	664	664	1.53413	1.74504	1.63286	1.63026	1.58219	1.49413
ENSG00000005175	chr12	RPAP3	47661249	47663590	5381	0.015919	4.756	0.894751	1	0	1218	974	1524	1638	974	900	4.55448	5.52186	4.82202	4.80598	5.57206	4.86215
ENSG00000005189	chr16	AC004381.6	20806429	20806490	4114	-0.00368125	2.59536	1	1	0	313	198	330	352	196	227	1.53086	1.46822	1.3657	1.35086	1.4666	1.60402
ENSG00000005194	chr16	CIAPIN1	57428169	57429280	3509	-0.011899	5.43675	0.911008	1	0	2245	1400	2454	2608	1346	1638	12.8732	12.1712	11.9069	11.7342	11.8081	13.57
ENSG00000005206	chr19	SPPL2B	2328615	2328721	7130	-0.100981	4.3182	0.498013	1	0	1170	505	1312	1253	552	727	3.3018	2.16068	3.13293	2.77455	2.38325	2.96411
ENSG00000005238	chr9	FAM214B	35104112	35105374	6409	0.0385613	5.70106	0.696056	1	0	2686	1510	3106	3452	1685	1812	8.43277	7.18747	8.25122	8.50377	8.09337	8.21896
ENSG00000005243	chr17	COPZ2	48026167	48026475	1851	-0.179378	3.24649	0.194503	1	0	556	321	527	492	306	334	6.04398	5.29039	4.84743	4.19652	5.08903	5.24552
ENSG00000005302	chrX	MSL3	11758159	11758365	6496	-0.0112849	4.08326	0.913963	1	0	788	613	952	1044	573	577	2.44081	2.87875	2.49516	2.53738	2.71537	2.58213
ENSG00000005339	chr16	CREBBP	3725054	3729874	15068	0.131428	6.74234	0.27416	1	0	4487	3308	6674	8318	3283	3622	5.99176	6.69729	7.54115	8.71554	6.70711	6.98782
ENSG00000005436	chr2	GCFC2	75652000	75652187	5465	-0.00835036	3.2255	0.949019	1	0	413	330	561	580	332	299	1.5206	1.8421	1.74775	1.67559	1.87011	1.59049
ENSG00000005448	chr2	WDR54	74421678	74421816	2860	-0.0746703	5.18416	0.504554	1	0	2077	1153	2008	2114	1135	1328	14.6125	12.2985	11.9538	11.67	12.2166	13.4984
ENSG00000005469	chr7	CROT	87345681	87345767	4979	-0.00155301	5.79128	0.989042	1	0	2639	1847	3277	3436	1865	1906	10.6648	11.3165	11.2058	10.8954	11.5307	11.1283
ENSG00000005483	chr7	KMT2E	105014179	105014535	9233	-0.139912	6.17142	0.242153	1	0	3172	2655	4730	4893	2179	2149	6.91265	8.77225	8.72218	8.36687	7.26498	6.76616
ENSG00000005486	chr7	RHBDD2	75842602	75842749	2441	0.0639462	5.87468	0.569272	1	0	3270	1589	3335	3787	1905	2153	26.9547	19.8584	23.2614	24.4939	24.0241	25.6404
ENSG00000005700	chr6	IBTK	82169983	82171556	8722	-0.0526138	7.14152	0.612356	1	0	6249	5096	8672	9075	4692	4496	14.4161	17.8239	16.9282	16.4271	16.5601	14.9851
ENSG00000005801	chr11	ZNF195	3339261	3339822	5709	0.103556	3.97336	0.37522	1	0	740	501	877	941	611	533	2.60811	2.67711	2.61545	2.60232	3.29459	2.71404
ENSG00000005810	chr13	MYCBP2	77044655	77045493	15945	-0.197914	5.97026	0.208116	1	0	2386	2490	4447	4271	1729	1907	3.01093	4.76392	4.74842	4.22898	3.33803	3.47676
ENSG00000005812	chr13	FBXL3	76992598	76992951	7082	0.0440896	5.92588	0.724743	1	0	2678	2084	3588	4138	2262	1762	7.60867	8.97699	8.62588	9.22498	9.83233	7.23267
ENSG00000005882	chr17	PDK2	50094737	50094898	5481	0.0749597	2.94265	0.581357	1	0	433	198	432	513	254	266	1.58958	1.10203	1.34193	1.47771	1.42657	1.41082
ENSG00000005884	chr17	ITGA3	50055968	50056016	9802	-0.0130853	10.631	0.884597	1	0	82965	47845	95520	101453	49673	56302	170.308	148.906	165.915	163.411	156	166.977
ENSG00000005889	chrX	ZFX	24149173	24149253	9037	-0.0142534	4.71781	0.899115	1	0	1140	939	1600	1914	839	781	2.53825	3.16979	3.01441	3.34386	2.85797	2.51232
ENSG00000005893	chrX	LAMP2	120427827	120428626	5526	-0.0395476	7.62493	0.708194	1	0	8919	6994	11987	13139	6702	5982	32.4758	38.6104	36.9323	37.539	37.3348	31.4691
ENSG00000006007	chr16	GDE1	19501689	19503617	4416	0.0192102	6.89479	0.829601	1	0	5896	3835	6873	7762	3811	4188	26.8647	26.4927	26.4987	27.7508	26.5662	27.5693
ENSG00000006015	chr19	C19orf60	18588685	18588900	3370	0.234403	3.41402	0.399184	1	0	672	225	513	586	241	622	4.0123	2.03677	2.59176	2.74536	2.20144	5.36549
ENSG00000006025	chr17	OSBPL7	47807372	47808399	6572	-0.12516	5.1244	0.238611	1	0	1974	1045	2160	2188	1086	1122	6.04371	4.85074	5.59581	5.25631	5.08689	4.963
ENSG00000006042	chr17	TMEM98	32927910	32928237	5187	-0.0146134	4.77926	0.892137	1	0	1432	824	1657	1783	851	963	5.55496	4.84619	5.43893	5.42708	5.05049	5.39708
ENSG00000006062	chr17	MAP3K14	45263121	45264800	5852	-0.100748	4.85307	0.334351	1	0	1517	902	1822	1931	852	937	5.21598	4.7021	5.30092	5.20965	4.48183	4.65462
ENSG00000006118	chr11	TMEM132A	60924463	60924733	7271	0.0962687	7.07168	0.466251	1	0	7480	3399	7863	9130	3891	5358	20.6996	14.2609	18.412	19.8247	16.4735	21.4219
ENSG00000006125	chr17	AP2B1	35578046	35578121	7587	-0.0666043	9.45781	0.478723	1	0	32682	24840	42934	46368	21579	23327	86.6748	99.8782	96.347	96.4893	87.555	89.3794
ENSG00000006194	chr16	ZNF263	3263743	3265768	9329	0.0208599	5.17779	0.825326	1	0	1777	1161	2110	2170	1235	1301	3.83272	3.79653	3.85083	3.67245	4.07523	4.05407
ENSG00000006282	chr17	SPATA20	50543058	50543535	5361	-0.0905874	5.62611	0.400621	1	0	2783	1442	3043	3078	1494	1711	10.4453	8.20557	9.66414	9.06471	8.57876	9.27797
ENSG00000006327	chr16	TNFRSF12A	3018445	3018536	1848	0.0440937	7.81437	0.663202	1	0	11816	6508	13228	14428	6833	8670	128.654	107.432	121.871	123.264	113.823	136.385
ENSG00000006432	chr14	MAP3K9	70722526	70730864	12386	0.0960387	7.49009	0.401759	1	0	7530	5722	11304	13255	5394	6378	12.2326	14.0931	15.5385	16.8958	13.406	14.9693
ENSG00000006451	chr7	RALA	39623483	39623825	3665	0.0838768	6.71238	0.380009	1	0	4909	3373	5994	6614	3849	3540	26.9509	28.0758	27.8452	28.4919	32.3291	28.0788
ENSG00000006453	chr7	BAIAP2L1	98291651	98293596	4798	0.0657391	7.37402	0.454499	1	0	8085	5094	9725	10550	5633	5929	33.9058	32.3883	34.5093	34.7155	36.1409	35.9228
ENSG00000006459	chr7	KDM7A	140084746	140091188	9430	-0.167665	5.02954	0.167039	1	0	1457	1199	2179	2173	999	948	3.10887	3.87879	3.93416	3.63814	3.26117	2.92244
ENSG00000006468	chr7	ETV1	13891228	13896087	9616	0.0976867	0.978145	0.613658	1	0	86	69	105	119	78	62	0.179953	0.218899	0.18591	0.195381	0.249701	0.187433
ENSG00000006530	chr7	AGK	141551189	141551434	6547	-0.0292161	4.90903	0.770685	1	0	1418	1064	1734	1856	997	1022	4.35801	4.95779	4.50935	4.47576	4.68784	4.53793
ENSG00000006534	chr11	ALDH3B1	68008578	68008692	6626	-0.0622003	7.07206	0.531123	1	0	7487	3991	8089	8658	4144	4581	22.7358	18.3747	20.785	20.6299	19.2525	20.0982
ENSG00000006555	chr1	TTC22	54779712	54781779	6055	0.0397551	4.47123	0.689994	1	0	1086	702	1285	1382	713	828	3.60886	3.53681	3.61323	3.6035	3.62489	3.97525
ENSG00000006576	chr7	PHTF2	77798792	77798971	8646	-0.049972	5.46974	0.68232	1	0	1898	1642	2712	2872	1545	1322	4.41708	5.79358	5.34049	5.24445	5.50089	4.44493
ENSG00000006607	chr2	FARP2	241356243	241356388	14413	-0.0455689	5.77046	0.695717	1	0	2446	1896	3423	3905	1523	1836	3.41473	4.01304	4.04352	4.27757	3.25286	3.70311
ENSG00000006625	chr7	GGCT	30496621	30497235	1905	0.0530819	5.37185	0.608836	1	0	2072	1317	2309	2363	1448	1567	21.8851	21.0902	20.6365	19.5839	23.3988	23.9124
ENSG00000006634	chr7	DBF4	87876216	87876778	4583	-0.0447232	4.80091	0.71974	1	0	1253	1064	1574	1646	1016	880	5.50118	7.08241	5.84739	5.67036	6.82439	5.58189
ENSG00000006652	chr7	IFRD1	112422968	112423203	7489	-0.0851488	4.90562	0.424074	1	0	1475	1018	1833	1692	1041	1001	3.96299	4.1468	4.16721	3.56704	4.27904	3.88561
ENSG00000006695	chr17	COX10	14069496	14069648	3172	-0.0582352	3.86479	0.603281	1	0	687	532	838	885	489	481	4.35791	5.11644	4.49798	4.40495	4.74565	4.40819
ENSG00000006704	chr7	GTF2IRD1	74453790	74454176	6498	-0.156952	5.68636	0.111311	1	0	2812	1670	3190	3087	1494	1796	8.70743	7.84018	8.3583	7.50046	7.07768	8.03481
ENSG00000006712	chr19	PAF1	39385852	39386403	2668	0.0982472	6.00865	0.328793	1	0	3257	1979	3499	3839	2262	2438	24.5633	22.6282	22.3288	22.7176	26.0992	26.5642
ENSG00000006715	chr7	VPS41	38722963	38726326	7801	-0.0557142	6.1427	0.599419	1	0	3194	2545	4282	4505	2396	2208	8.23833	9.95237	9.34552	9.11749	9.45489	8.22806
ENSG00000006744	chr17	ELAC2	12992391	12993045	6345	0.0365556	5.7474	0.699779	1	0	2693	1673	3108	3350	1735	1993	8.54002	8.04366	8.33981	8.33574	8.41759	9.13113
ENSG00000006747	chr7	SCIN	12570577	12570985	5047	0.373663	0.211285	0.110807	1	0	42	37	57	88	39	40	0.167444	0.223644	0.192286	0.275284	0.237876	0.230396
ENSG00000006756	chrX	ARSD	2903970	2907632	7030	-0.0442655	4.79562	0.656737	1	0	1389	908	1667	1870	817	951	3.97559	3.94021	4.03726	4.19969	3.57756	3.93255
ENSG00000006757	chrX	PNPLA4	7898247	7900817	3441	0.0250793	4.22222	0.811343	1	0	927	610	1049	1191	622	646	5.42062	5.40797	5.19036	5.46459	5.56449	5.45754
ENSG00000006831	chr12	ADIPOR2	1688574	1688717	5878	-0.00806408	7.00807	0.931793	1	0	5845	4541	7572	8582	3958	4475	20.0083	23.5674	21.9325	23.051	20.7284	22.1316
ENSG00000006837	chr5	CDKL3	134286350	134286559	3057	0.0181847	0.540183	0.903033	1	0	64	48	85	81	49	54	0.421249	0.478999	0.473402	0.418331	0.493424	0.513508
ENSG00000007047	chr19	MARK4	45079288	45079377	6668	0.0341264	5.67245	0.726532	1	0	2651	1505	2994	3361	1634	1800	7.9996	6.88541	7.64475	7.958	7.54356	7.8474
ENSG00000007080	chr19	CCDC124	17933016	17933048	1660	0.0704617	5.57981	0.619025	1	0	2830	1217	2645	2845	1490	1966	34.303	22.3651	27.1284	27.0586	27.6311	34.429
ENSG00000007168	chr17	PAFAH1B1	2593210	2593330	8127	-0.00398322	7.49941	0.963988	1	0	8514	6065	10822	11764	5909	6119	21.0794	22.7662	22.6717	22.8537	22.3822	21.8876
ENSG00000007202	chr17	KIAA0100	28614440	28615246	9235	-0.0248444	7.59122	0.79788	1	0	8921	6496	11900	13155	5756	6612	19.4371	21.4584	21.939	22.4898	19.1869	20.8135
ENSG00000007255	chr19	TRAPPC6A	45162928	45163223	933	-0.0557224	3.05203	0.691697	1	0	464	263	454	470	270	303	10.0067	8.5993	8.28478	7.9533	8.90845	9.44082
ENSG00000007341	chr1	ST7L	112523518	112526111	8111	0.00438231	3.61726	0.966202	1	0	568	422	716	705	448	420	1.40906	1.58718	1.50295	1.37229	1.70029	1.5053
ENSG00000007376	chr16	RPUSD1	784974	786377	2769	0.0913901	4.22019	0.535229	1	0	1079	486	1006	1166	539	790	7.84066	5.3543	6.1856	6.64824	5.99219	8.29379
ENSG00000007384	chr16	RHBDF1	58059	58759	4914	-3.94494e-05	5.32137	0.998931	1	0	2297	1060	2381	2694	1148	1467	9.40546	6.58052	8.24957	8.65552	7.19162	8.67848
ENSG00000007392	chr16	LUC7L	188969	190135	6176	-0.0143891	4.01273	0.917716	1	0	870	498	913	952	538	581	2.83443	2.45986	2.51693	2.43366	2.68161	2.73475
ENSG00000007516	chr16	BAIAP3	1333601	1333749	6143	-0.325031	0.655043	0.160716	1	0	108	38	96	86	37	54	0.353751	0.188709	0.266071	0.221029	0.185413	0.255542
ENSG00000007520	chr16	TSR3	1349240	1349608	1243	0.17834	4.84127	0.249376	1	0	1723	685	1441	1833	921	1188	27.8913	16.8116	19.7378	23.2821	22.8091	27.784
ENSG00000007541	chr16	PIGQ	566995	567075	6869	0.0570833	5.04067	0.694124	1	0	1920	799	1940	2193	947	1286	5.62422	3.54848	4.80856	5.04053	4.24401	5.44247
ENSG00000007545	chr16	CRAMP1L	1612325	1612422	8373	-0.0832841	5.01068	0.400823	1	0	1538	1096	2025	2082	968	1089	3.69598	3.99318	4.11766	3.92582	3.55889	3.7809
ENSG00000007866	chr6	TEAD3	35473597	35475157	3046	0.0598099	5.91005	0.570516	1	0	3095	1667	3666	4136	1914	2096	20.4449	16.6953	20.4913	21.4379	19.3434	20.0037
ENSG00000007923	chr1	DNAJC11	6634168	6635700	5083	0.0254555	5.9299	0.781873	1	0	3059	1882	3595	3822	2056	2134	12.1091	11.2951	12.0416	11.8714	12.4515	12.2046
ENSG00000007968	chr1	E2F2	23506430	23510148	5457	-0.0281251	2.58334	0.818081	1	0	307	190	349	407	169	208	1.13198	1.06216	1.08888	1.17753	0.95335	1.10805
ENSG00000008018	chr6	PSMB1	170535117	170535405	2256	-0.0301895	6.9701	0.777905	1	0	6594	4113	7035	7040	3945	4891	58.8118	55.6172	53.0923	49.2679	53.8304	63.0242
ENSG00000008083	chr6	JARID2	15246296	15246584	6015	-0.0481075	5.73865	0.614229	1	0	2552	1763	3332	3400	1703	1799	8.53688	8.94141	9.4314	8.9243	8.71563	8.69449
ENSG00000008086	chrX	CDKL5	18425583	18425695	15642	-0.0859133	4.89458	0.528571	1	0	1217	1121	1915	2125	868	914	1.5655	2.18626	2.08441	2.14485	1.70823	1.69865
ENSG00000008128	chr1	CDK11A	1702730	1702999	4701	-0.185069	3.71901	0.136769	1	0	724	478	739	763	454	382	3.09886	3.10189	2.67646	2.56251	2.97294	2.36223
ENSG00000008130	chr1	NADK	1751232	1753060	5570	-0.0131355	5.17113	0.910761	1	0	1977	1041	2130	2287	1112	1302	7.14177	5.70144	6.51075	6.48249	6.14567	6.79524
ENSG00000008256	chr7	CYTH3	6161776	6165016	5808	-0.0233303	5.77884	0.810276	1	0	2573	1847	3345	3724	1678	1849	8.91389	9.70129	9.80565	10.1231	8.89376	9.25463
ENSG00000008282	chr7	SYPL1	106090503	106091939	2794	0.0471279	7.62984	0.664508	1	0	9257	6519	11520	13092	7407	5949	66.665	71.1777	70.1993	73.9793	81.6086	61.8965
ENSG00000008283	chr17	CYB561	63432304	63434594	5320	-0.0242064	6.34636	0.792089	1	0	4215	2618	4702	5217	2549	2844	15.9419	15.0123	15.048	15.4825	14.7495	15.5406
ENSG00000008294	chr17	SPAG9	50962174	50966387	11963	-0.0501116	7.10712	0.633475	1	0	6013	4819	8834	9213	4267	4543	10.1136	12.2887	12.5726	12.1588	10.98	11.0396
ENSG00000008300	chr3	CELSR3	48636469	48638232	13873	-0.157028	3.82783	0.22125	1	0	675	446	1012	934	390	465	0.979011	0.980739	1.24199	1.06294	0.865394	0.974387
ENSG00000008311	chr7	AASS	122075647	122076607	4591	-0.0775023	3.48051	0.584418	1	0	502	385	717	780	378	295	2.20014	2.55825	2.659	2.68237	2.53457	1.86794
ENSG00000008323	chr12	PLEKHG6	6310436	6310515	4260	-0.064578	4.55498	0.561527	1	0	1324	698	1384	1447	738	816	6.25364	4.99845	5.53138	5.36278	5.33294	5.56839
ENSG00000008324	chr3	SS18L2	42581840	42581958	1301	-0.010741	3.26142	0.930882	1	0	508	321	507	598	279	368	7.85671	7.52691	6.63495	7.25696	6.60156	8.22279
ENSG00000008382	chr19	MPND	4343527	4343600	2049	-0.064819	3.43976	0.611976	1	0	594	333	635	677	303	408	5.83309	4.95783	5.27641	5.21648	4.55219	5.78851
ENSG00000008394	chr12	MGST1	16347142	16347184	7440	0.105271	6.5476	0.33794	1	0	4306	3061	5219	5943	3656	2970	11.6454	12.551	11.9432	12.6114	15.127	11.6047
ENSG00000008405	chr12	CRY1	106991364	106992001	5062	0.0112947	4.49533	0.923942	1	0	1061	751	1333	1478	698	804	4.21743	4.52592	4.48348	4.60981	4.24476	4.61724
ENSG00000008441	chr19	NFIX	12995608	12995864	6302	0.0922515	4.66782	0.381384	1	0	1311	726	1452	1749	804	917	4.1858	3.51437	3.92279	4.3817	3.92733	4.22999
ENSG00000008513	chr8	ST3GAL1	133454848	133459937	8729	-0.0519756	6.17235	0.623493	1	0	3370	2404	4571	5076	2152	2310	7.76819	8.40154	8.91566	9.18096	7.58923	7.69301
ENSG00000008516	chr16	MMP25	3046681	3047016	4126	0.0393714	0.276484	0.847408	1	0	62	27	76	68	26	59	0.302355	0.199629	0.313611	0.260202	0.193983	0.415692
ENSG00000008517	chr16	IL32	3065297	3065494	3209	0.000640067	4.7048	0.980382	1	0	1375	781	1534	1496	910	935	8.62159	7.42456	8.13884	7.36025	8.72954	8.47014
ENSG00000008710	chr16	PKD1	2088710	2090194	18532	-0.0620934	4.9061	0.637061	1	0	1636	827	1937	2078	804	1057	1.7763	1.36136	1.77957	1.77033	1.33553	1.65806
ENSG00000008735	chr22	MAPK8IP2	50600685	50600883	5901	0.230697	-0.146488	0.327887	1	0	48	21	43	54	29	38	0.16367	0.108563	0.124065	0.144477	0.151284	0.1872
ENSG00000008838	chr17	MED24	40019097	40019645	6962	-0.0120292	5.96347	0.902528	1	0	3205	1910	3764	4150	1892	2191	9.26293	8.36929	9.20497	9.4112	8.36579	9.14865
ENSG00000008853	chr8	RHOBTB2	22987417	22987563	6580	-0.146235	7.00366	0.113321	1	0	6944	4143	7995	8165	3785	4206	21.2343	19.2078	20.6871	19.5912	17.7076	18.582
ENSG00000008869	chr2	HEATR5B	36968383	36968601	8206	-0.120889	4.88849	0.277115	1	0	1366	1041	1922	1967	836	985	3.34945	3.86998	3.98776	3.78446	3.13613	3.48942
ENSG00000008952	chr3	SEC62	169966635	169966858	7928	0.0434537	6.93215	0.699795	1	0	5376	4259	7089	7688	4591	3836	13.6443	16.3883	15.224	15.3102	17.8264	14.0658
ENSG00000008988	chr8	RPS20	56067295	56068530	3002	-0.00264487	9.01196	0.979249	1	0	27829	16465	28177	30470	16545	19522	186.527	167.317	159.805	160.248	169.659	189.044
ENSG00000009307	chr1	CSDE1	114716913	114718216	5778	-0.0226704	9.34305	0.807598	1	0	29775	23035	38221	41379	21327	21874	103.688	121.619	112.624	113.066	113.625	110.052
ENSG00000009335	chr7	UBE3C	157138913	157139338	9220	-0.0646804	7.53545	0.494032	1	0	8842	6452	11227	12364	5557	6233	19.2963	21.3478	20.7319	21.1719	18.5536	19.6524
ENSG00000009413	chr6	REV3L	111299028	111300156	12425	-0.192108	4.13347	0.165203	1	0	724	676	1207	1131	523	526	1.17246	1.65974	1.65393	1.43713	1.29576	1.23066
ENSG00000009780	chr1	FAM76A	27725979	27726161	4034	0.0123785	2.74256	0.923113	1	0	333	219	376	415	231	225	1.66097	1.65614	1.58693	1.62421	1.76277	1.62142
ENSG00000009830	chr14	POMT2	77274956	77277481	10012	-0.007163	4.31678	0.944335	1	0	1022	640	1140	1293	591	731	2.05392	1.95006	1.93861	2.03896	1.81713	2.12249
ENSG00000009844	chr6	VTA1	142147162	142147399	7262	0.064056	5.79643	0.559603	1	0	2445	1940	3156	3561	2021	1824	6.77449	8.14957	7.39925	7.74188	8.56702	7.30159
ENSG00000009950	chr7	MLXIPL	73593194	73593983	4815	-0.0130171	-0.0914398	1	1	0	58	17	53	60	26	31	0.242374	0.107706	0.187407	0.196737	0.166225	0.18716
ENSG00000009954	chr7	BAZ1B	73440398	73441693	7053	-0.0279907	7.2228	0.763208	1	0	6918	5210	8916	9580	4842	5031	19.7361	22.5348	21.523	21.4448	21.1335	20.7362
ENSG00000010017	chr6	RANBP9	13621498	13622492	3347	0.00752857	6.11779	0.945557	1	0	3145	2430	4064	4416	2426	2261	18.9069	22.1483	20.6731	20.8307	22.3128	19.6378
ENSG00000010030	chr6	ETV7	36354642	36354687	1823	0.145809	1.77253	0.3318	1	0	167	105	178	192	129	133	1.84325	1.75708	1.66242	1.66282	2.17833	2.12087
ENSG00000010072	chr1	SPRTN	231337104	231338604	5906	0.124637	4.02478	0.28694	1	0	698	545	926	1148	557	543	2.37802	2.81509	2.66947	3.06888	2.90323	2.67273
ENSG00000010165	chr1	METTL13	171781664	171781795	3827	0.0826598	4.60012	0.43504	1	0	1286	683	1374	1582	794	888	6.7614	5.44442	6.11273	6.52648	6.38678	6.74533
ENSG00000010219	chr12	DYRK4	4562204	4562283	7054	-0.0242518	3.38201	0.86473	1	0	551	336	582	596	339	391	1.5717	1.45309	1.40474	1.33396	1.47939	1.61135
ENSG00000010244	chr17	ZNF207	32350117	32350326	15834	0.0353834	7.742	0.700198	1	0	10270	6992	12390	14149	7418	6965	13.0507	13.471	13.3226	14.108	14.4217	12.7873
ENSG00000010256	chr3	UQCRC1	48599002	48599192	3236	0.0287256	7.53786	0.777318	1	0	10129	5338	10713	11590	5872	6985	62.9814	50.3222	56.365	56.5465	55.8595	62.749
ENSG00000010270	chr7	STARD3NL	38178222	38178420	4348	-0.00244466	5.38221	0.976413	1	0	1958	1455	2392	2646	1377	1429	9.06103	10.2085	9.36653	9.60796	9.74909	9.55414
ENSG00000010278	chr12	CD9	6199715	6200072	3299	0.0510739	8.62453	0.571118	1	0	20589	12343	21501	25033	13359	13983	125.576	114.137	110.964	119.801	124.656	123.216
ENSG00000010292	chr12	NCAPD2	6493356	6493547	6487	-0.0841721	7.50611	0.371477	1	0	8578	6338	11289	11850	5509	6057	26.607	29.8056	29.6291	28.8407	26.1426	27.1433
ENSG00000010295	chr12	IFFO1	6538375	6538622	5203	0.0237981	0.454038	0.855404	1	0	83	27	79	71	48	52	0.32098	0.158307	0.258512	0.215444	0.283993	0.290535
ENSG00000010310	chr19	GIPR	45668244	45668298	4736	-0.00402072	2.19341	0.986645	1	0	251	130	262	267	167	151	1.06639	0.837377	0.941882	0.890083	1.08549	0.92686
ENSG00000010318	chr3	PHF7	52410561	52411247	3463	0.0703821	1.42887	0.664212	1	0	126	89	147	166	85	103	0.732103	0.784019	0.722723	0.756809	0.75559	0.864636
ENSG00000010322	chr3	NISCH	52455118	52455153	9161	-0.0919331	6.015	0.388204	1	0	3503	1924	4098	4364	1936	2074	7.69399	6.40695	7.61616	7.52095	6.50552	6.58134
ENSG00000010361	chr19	FUZ	49806869	49807374	2950	0.0472211	2.46328	0.735864	1	0	298	148	321	331	165	225	2.03258	1.53048	1.85264	1.77148	1.7218	2.21722
ENSG00000010404	chrX	IDS	149476990	149483218	9292	-0.0408659	6.84138	0.71044	1	0	5374	3955	6938	8110	3763	3342	11.637	12.9845	12.7125	13.7798	12.4665	10.4555
ENSG00000010438	chr9	PRSS3	33750466	33750727	1664	0.0500032	5.70771	0.644369	1	0	2831	1509	2943	3545	1586	1912	34.2327	27.6646	30.1123	33.6352	29.3406	33.4028
ENSG00000010539	chr16	ZNF200	3222325	3224613	7498	0.0265217	3.33497	0.816358	1	0	483	330	584	627	349	345	1.29615	1.34263	1.32609	1.32024	1.43285	1.33759
ENSG00000010610	chr12	CD4	6786858	6787005	4583	0.166428	0.0569179	0.471603	1	0	34	32	67	61	38	38	0.149274	0.213005	0.248904	0.210141	0.255243	0.241036
ENSG00000010626	chr12	LRRC23	6873569	6873781	3054	-0.101645	2.82167	0.434913	1	0	352	236	435	398	224	254	2.31915	2.35739	2.42509	2.05752	2.25787	2.41776
ENSG00000010704	chr6	HFE	26087281	26087516	5675	-0.0735457	4.97278	0.467743	1	0	1548	1019	1980	2117	942	1022	5.48857	5.47769	5.94027	5.8896	5.10981	5.23521
ENSG00000010803	chr1	SCMH1	41027200	41028319	4447	-0.122086	4.52604	0.213108	1	0	1160	795	1407	1444	717	742	5.24862	5.45367	5.38684	5.12662	4.96332	4.85049
ENSG00000010810	chr6	FYN	111660332	111661947	7411	-0.0405123	5.14376	0.695122	1	0	1779	1198	2028	2045	1213	1226	4.83007	4.93139	4.65906	4.3566	5.03853	4.80908
ENSG00000010818	chr6	HIVEP2	142751467	142753931	9774	-0.029258	6.2723	0.844303	1	0	2908	2559	5652	5442	2274	2575	5.98655	7.98706	9.84548	8.79057	7.16206	7.65868
ENSG00000011007	chr1	TCEB3	23743155	23743578	5391	0.015433	6.47795	0.868952	1	0	4175	2914	5378	5818	2838	3139	15.5827	16.4896	16.9847	17.0387	16.2055	16.9266
ENSG00000011009	chr1	LYPLA2	23790970	23791250	2196	0.0238865	6.31591	0.814716	1	0	4353	2271	4626	5051	2734	2703	39.8851	31.5482	35.8658	36.3142	38.3253	35.7818
ENSG00000011021	chr1	CLCN6	11806096	11806349	6938	-0.127003	3.5366	0.270016	1	0	597	372	740	773	339	364	1.73139	1.63568	1.81595	1.75904	1.50413	1.52516
ENSG00000011028	chr17	MRC2	62627401	62627920	6860	0.0361488	2.05273	0.807337	1	0	231	106	241	280	123	147	0.677551	0.47138	0.598136	0.644414	0.551951	0.622934
ENSG00000011052	chr17	NME2	51153590	51153662	1241	0.00176315	8.52632	0.987001	1	0	20847	11000	20248	21376	11472	14577	338.007	270.402	277.79	271.948	284.569	341.464
ENSG00000011105	chr12	TSPAN9	3077355	3077453	5714	-0.03136	3.93677	0.783006	1	0	811	481	884	1005	434	561	2.85585	2.56799	2.63402	2.77688	2.33813	2.85411
ENSG00000011114	chr14	BTBD7	93237550	93243088	11333	-0.0413045	6.03562	0.730394	1	0	2782	2336	4181	4667	1945	2112	4.93931	6.28807	6.28119	6.50165	5.28317	5.41749
ENSG00000011132	chr19	APBA3	3750819	3751097	5556	0.0411257	3.31012	0.766799	1	0	570	252	573	657	298	366	2.06427	1.38365	1.7559	1.86696	1.6511	1.91499
ENSG00000011143	chr17	MKS1	58205437	58206170	4078	0.0284532	3.10284	0.806818	1	0	454	259	481	518	272	330	2.24008	1.9375	2.00819	2.00546	2.05325	2.35242
ENSG00000011198	chr3	ABHD5	43690113	43690202	3172	-0.0692725	3.88681	0.509139	1	0	717	518	875	920	477	490	4.54821	4.98179	4.69658	4.57916	4.62919	4.49068
ENSG00000011201	chrX	KAL1	8528874	8533053	7132	0.0890237	2.77442	0.641536	1	0	269	235	415	553	207	201	0.758919	1.00518	0.990703	1.22418	0.893468	0.819282
ENSG00000011243	chr19	AKAP8L	15380048	15380430	5081	0.00622109	5.88011	0.949164	1	0	3187	1795	3310	3321	1977	2237	12.6208	10.7772	11.0914	10.3193	11.9778	12.7987
ENSG00000011258	chr17	MBTD1	51177425	51180694	7201	-0.11397	4.06183	0.380269	1	0	719	642	1040	1044	566	495	2.00905	2.71977	2.45894	2.28896	2.4196	1.9983
ENSG00000011260	chr17	UTP18	51260528	51260926	2721	0.0478859	4.68478	0.668736	1	0	1238	856	1432	1441	872	1013	9.15475	9.59698	8.96028	8.36116	9.86524	10.8226
ENSG00000011275	chr7	RNF216	5620047	5623179	7619	-0.0883294	5.60525	0.354014	1	0	2534	1591	2940	3140	1451	1653	6.69211	6.37032	6.56986	6.50673	5.86259	6.30701
ENSG00000011295	chr17	TTC19	15999380	16000032	5966	0.00590929	5.58282	0.949337	1	0	2370	1577	2750	2861	1597	1744	7.99318	8.06376	7.84795	7.57121	8.24027	8.49791
ENSG00000011304	chr19	PTBP1	797075	797505	6883	0.0163201	8.53419	0.864518	1	0	19068	11133	22138	24980	11069	13440	55.7419	49.3428	54.7605	57.2988	49.5052	56.7636
ENSG00000011347	chr11	SYT7	61515313	61518731	5953	-0.176017	1.60115	0.305077	1	0	183	87	179	180	82	106	0.618542	0.445833	0.511946	0.477384	0.424031	0.517629
ENSG00000011376	chr3	LARS2	45388506	45388680	5393	-0.0467697	5.26758	0.620598	1	0	1930	1286	2270	2482	1175	1338	7.20081	7.27444	7.16642	7.26611	6.70698	7.21231
ENSG00000011405	chr11	PIK3C2A	17077730	17077922	9204	-0.0364652	6.2737	0.801756	1	0	2985	2908	4983	5515	2557	2223	6.52562	9.63845	9.21767	9.46019	8.55212	7.0212
ENSG00000011422	chr19	PLAUR	43646095	43646548	4457	0.0766215	8.67441	0.463228	1	0	21724	11019	24323	26238	13194	15351	98.0734	75.4204	92.9141	92.9435	91.1284	100.125
ENSG00000011426	chr7	ANLN	36389806	36390044	6012	-0.107154	8.99118	0.312821	1	0	22658	19435	30852	31526	16552	16246	75.8328	98.6177	87.3718	82.7906	84.7523	78.5554
ENSG00000011451	chr19	WIZ	15419980	15423235	7965	-0.0130993	5.79845	0.910322	1	0	3047	1557	3397	3673	1683	1972	7.69735	5.96337	7.26134	7.28058	6.50456	7.19731
ENSG00000011454	chr9	RABGAP1	122940833	122940897	9162	-0.157828	6.43677	0.103978	1	0	4170	3169	5400	5444	2614	2775	9.15799	10.5517	10.0348	9.38121	8.78284	8.80484
ENSG00000011478	chr19	QPCTL	45692483	45692910	2396	-0.0391661	3.69623	0.740902	1	0	696	405	745	805	385	479	5.8449	5.15653	5.29391	5.30445	4.94645	5.81162
ENSG00000011485	chr19	PPP5C	46346994	46347217	7059	-0.0646163	5.85161	0.498928	1	0	3037	1847	3440	3537	1787	2048	8.65677	7.98202	8.29702	7.91084	7.79294	8.43404
ENSG00000011523	chr2	CEP68	65056366	65056524	8623	-0.165077	3.29226	0.171741	1	0	485	372	573	635	290	299	1.13172	1.31605	1.13137	1.16264	1.03528	1.008
ENSG00000011566	chr2	MAP4K3	39249266	39250705	6067	0.018135	5.53549	0.887093	1	0	2001	1693	2677	3034	1672	1425	6.63632	8.51279	7.51244	7.89537	8.48364	6.82794
ENSG00000011638	chr16	TMEM159	21158377	21158746	2558	-0.149642	5.74151	0.10987	1	0	2706	1854	3335	3196	1680	1751	21.2854	22.1105	22.1974	19.7259	20.2176	19.8991
ENSG00000012048	chr17	BRCA1	43044295	43045802	8802	-0.147466	5.30356	0.213166	1	0	1717	1552	2462	2452	1185	1301	3.92503	5.37898	4.76227	4.39815	4.14435	4.2968
ENSG00000012061	chr19	ERCC1	45407333	45409725	5576	0.0417288	6.47242	0.670893	1	0	4766	2559	5113	5582	3010	3137	17.1983	14.0003	15.6121	15.8051	16.6174	16.3546
ENSG00000012124	chr19	CD22	35319261	35319432	6159	-0.0238403	1.15841	0.903703	1	0	124	68	118	141	74	70	0.405103	0.336812	0.326196	0.361443	0.369863	0.330397
ENSG00000012171	chr3	SEMA3B	50267558	50267769	5768	0.0530455	7.40244	0.696498	1	0	9799	4441	9577	10533	4892	6999	34.183	23.4879	28.269	28.8309	26.1084	35.2744
ENSG00000012174	chrX	MBTPS2	21839636	21839809	8927	-0.0953886	5.14372	0.358164	1	0	1647	1276	2164	2302	1114	1113	3.71229	4.36048	4.12723	4.07128	3.84149	3.62442
ENSG00000012211	chrX	PRICKLE3	49175264	49176265	3194	-0.00559715	3.79406	0.974815	1	0	735	405	829	899	431	488	4.63027	3.8682	4.41903	4.44381	4.15396	4.44154
ENSG00000012232	chr8	EXTL3	28600469	28600714	13220	-0.0836537	7.17518	0.381803	1	0	7048	4808	9115	9478	4176	5002	10.7273	11.0949	11.739	11.3192	9.72409	10.9992
ENSG00000012660	chr6	ELOVL5	53267398	53269270	3813	-0.0619903	5.77714	0.536157	1	0	2572	1916	3340	3539	1806	1733	13.5725	15.3291	14.9137	14.6536	14.5804	13.2124
ENSG00000012779	chr10	ALOX5	45374176	45374429	3730	-0.052503	5.04813	0.634063	1	0	1875	1002	1883	2193	977	1141	10.1146	8.19498	8.59505	9.28241	8.06317	8.89254
ENSG00000012817	chrY	KDM5D	19703865	19706345	9463	-0.224117	4.52864	0.05762	1	0	1114	829	1548	1528	604	731	2.3687	2.67248	2.78515	2.54933	1.96484	2.24563
ENSG00000012822	chr12	CALCOCO1	53708517	53712121	8898	-0.0402751	6.17843	0.666399	1	0	3775	2307	4269	4687	2341	2388	8.53648	7.90942	8.16847	8.31636	8.09895	7.80173
ENSG00000012963	chr14	UBR7	93207056	93207441	3694	0.0429864	5.19548	0.664973	1	0	1702	1239	2092	2364	1201	1303	9.27079	10.2321	9.6421	10.1037	10.0084	10.2541
ENSG00000012983	chr14	MAP4K5	50418501	50420106	7620	0.0156778	6.16368	0.885495	1	0	3221	2471	4257	4616	2555	2270	8.50531	9.89252	9.51164	9.56405	10.3218	8.66004
ENSG00000013016	chr2	EHD3	31234337	31234848	4636	-0.0806096	1.8307	0.62477	1	0	187	104	221	234	91	128	0.811619	0.684351	0.811626	0.796899	0.604252	0.80263
ENSG00000013275	chr19	PSMC4	39971005	39971238	2387	0.0349043	5.91457	0.707602	1	0	3044	1878	3474	3734	2001	2194	25.6594	24.0012	24.779	24.6975	25.8056	26.7198
ENSG00000013288	chr4	MAN2B2	6575175	6575348	8898	0.00342464	6.24384	0.974564	1	0	3937	2223	4623	5198	2289	2627	8.90281	7.62143	8.84583	9.22305	7.91905	8.58255
ENSG00000013306	chr17	SLC25A39	44319625	44320116	3526	0.0606787	6.90351	0.556994	1	0	6457	3297	7000	7996	3853	4271	36.8471	28.525	33.8005	35.8032	33.6385	35.2124
ENSG00000013364	chr16	MVP	29820394	29820510	6141	-0.0333488	8.48453	0.732268	1	0	19534	10612	21419	22658	10892	12940	64.0039	52.7166	59.3837	58.2523	54.5995	61.2553
ENSG00000013374	chr7	NUB1	151341699	151341846	5411	0.00724251	6.83202	0.938634	1	0	5511	3825	6545	6979	3999	3838	20.4931	21.5647	20.5939	20.3632	22.7506	20.6194
ENSG00000013375	chr6	PGM3	83161150	83161242	7335	-0.0485348	5.67742	0.628458	1	0	2347	1806	3106	3250	1683	1674	6.43824	7.51116	7.20955	6.99543	7.06324	6.63444
ENSG00000013392	chr6	RWDD2A	83193379	83193443	3744	0.127891	1.49779	0.382308	1	0	131	84	160	165	105	105	0.704028	0.684436	0.727597	0.695791	0.863323	0.815271
ENSG00000013441	chr2	CLK1	200853009	200853449	5170	-0.0885589	6.0644	0.382995	1	0	3276	2391	3927	3810	2263	2273	12.7499	14.1084	12.9323	11.635	13.4745	12.7808
ENSG00000013503	chr12	POLR3B	106357658	106357951	4858	-0.0115753	3.8514	0.908366	1	0	696	538	755	906	462	508	2.88274	3.37842	2.64604	2.94443	2.92755	3.03987
ENSG00000013523	chr14	ANGEL1	76787243	76789388	5349	-0.146805	3.85862	0.180561	1	0	736	489	917	956	412	465	2.7686	2.78885	2.9188	2.82173	2.37107	2.52714
ENSG00000013561	chr5	RNF14	141958328	141958425	4987	-0.0201953	5.26448	0.836416	1	0	1833	1281	2316	2413	1299	1275	7.39567	7.83608	7.9069	7.63922	8.01844	7.43224
ENSG00000013563	chrX	DNASE1L1	154401238	154402841	4130	-0.0186386	4.91144	0.856008	1	0	1608	919	1752	1976	940	1031	7.83412	6.7882	7.22256	7.55384	7.00644	7.257
ENSG00000013573	chr12	DDX11	31073845	31074091	8374	-0.158278	4.56183	0.137092	1	0	1365	760	1381	1454	699	783	3.27985	2.76866	2.80781	2.74134	2.56959	2.71818
ENSG00000013583	chr12	HEBP1	12974864	12975479	3442	0.0413562	4.30597	0.683455	1	0	1016	617	1103	1220	661	720	5.93933	5.46844	5.45596	5.59603	5.91167	6.08094
ENSG00000013588	chr12	GPRC5A	12890782	12891664	8440	-0.0419313	11.6188	0.651656	1	0	152240	104761	191574	215158	99327	99896	362.945	378.657	386.457	402.482	362.28	344.076
ENSG00000013619	chrX	MAMLD1	150361422	150361699	5958	0.0573495	2.15535	0.67995	1	0	226	122	267	300	151	143	0.763242	0.624667	0.762988	0.794972	0.780183	0.697725
ENSG00000013810	chr4	TACC3	1721490	1721643	6528	0.00652805	6.7098	0.943627	1	0	5567	3140	6093	6379	3348	3889	17.1591	14.6737	15.8912	15.4278	15.7879	17.3184
ENSG00000014123	chr6	UFL1	96521595	96521950	4539	-0.00222439	5.61129	0.980433	1	0	2124	1788	2857	3246	1710	1494	9.41561	12.017	10.7166	11.2907	11.5973	9.5684
ENSG00000014138	chr11	POLA2	65261762	65262371	5726	-0.0524871	4.59603	0.605729	1	0	1254	795	1402	1476	741	877	4.40657	4.2355	4.16873	4.06973	3.9837	4.45243
ENSG00000014164	chr8	ZC3H3	143437655	143438087	3731	0.0976957	3.86457	0.385956	1	0	771	405	818	968	494	511	4.15799	3.31146	3.7328	4.0962	4.07588	3.98148
ENSG00000014216	chr11	CAPN1	65180566	65180645	7553	-0.020695	9.58582	0.830128	1	0	41901	22657	45589	49936	23496	27260	111.624	91.5107	102.766	104.382	95.7622	104.919
ENSG00000014257	chr3	ACPP	132317367	132317576	4193	0.0131367	1.3305	0.87672	1	0	113	73	164	134	93	91	0.54226	0.531113	0.665926	0.504558	0.682775	0.630907
ENSG00000014641	chr2	MDH1	63588609	63589046	4990	-0.00730041	6.69574	0.937762	1	0	5223	3423	5902	6303	3413	3703	21.0607	20.9264	20.1375	19.9424	21.055	21.5726
ENSG00000014824	chr4	SLC30A9	41990472	41990760	7225	0.0394426	6.37741	0.716401	1	0	3768	2860	4789	5285	3072	2627	10.4937	12.0758	11.2853	11.5488	13.0889	10.5699
ENSG00000014914	chr1	MTMR11	149928651	149929317	4591	-0.111748	3.66368	0.314609	1	0	655	404	798	813	364	431	2.8707	2.6845	2.95939	2.79585	2.4407	2.7291
ENSG00000014919	chr10	COX15	99711844	99713479	4177	-0.0687779	5.15547	0.486637	1	0	1715	1273	2085	2319	1118	1163	8.26141	9.29722	8.49862	8.76531	8.23943	8.09402
ENSG00000015133	chr14	CCDC88C	91271323	91273653	12426	-0.0835481	4.7976	0.423903	1	0	1377	875	1809	1846	834	911	2.22975	2.14816	2.47864	2.34548	2.06612	2.13126
ENSG00000015153	chr12	YAF2	42157104	42160826	10839	0.0876663	2.77207	0.646001	1	0	283	231	408	450	293	173	0.525353	0.650148	0.640882	0.655472	0.832144	0.463987
ENSG00000015171	chr10	ZMYND11	134465	134786	5300	-0.00322402	5.91202	0.973911	1	0	2620	2143	3624	4077	2069	1835	9.94672	12.3349	11.6418	12.1449	12.0172	10.0649
ENSG00000015475	chr22	BID	17734138	17735591	4446	0.13817	4.90356	0.161186	1	0	1473	873	1681	1963	991	1140	6.66634	5.9901	6.43732	6.97079	6.86158	7.45391
ENSG00000015479	chr5	MATR3	139273752	139274161	14675	-0.0204272	7.95184	0.848915	1	0	10922	9003	14645	15529	8734	7850	14.9754	18.7154	16.991	16.7069	18.3212	15.5504
ENSG00000015532	chr17	XYLT2	50346092	50346275	5472	-0.0284989	5.5939	0.787303	1	0	2653	1433	2835	2980	1589	1664	9.75541	7.98894	8.82092	8.59807	8.93918	8.84008
ENSG00000015676	chr7	NUDCD3	44379121	44386121	10113	-0.0927531	6.87775	0.295579	1	0	6112	3915	7029	7219	3628	4058	12.1607	11.8098	11.8337	11.2701	11.0435	11.6649
ENSG00000016082	chr5	ISL1	51383391	51383699	2882	-0.246455	1.22991	0.177741	1	0	128	79	144	119	85	67	0.893656	0.836223	0.850698	0.651904	0.907914	0.675818
ENSG00000016402	chr6	IL20RA	136999971	137002355	4730	0.0185868	2.85243	0.909394	1	0	343	245	409	460	210	278	1.45911	1.58013	1.47221	1.53542	1.36672	1.70857
ENSG00000016864	chr3	GLT8D1	52694485	52695035	3916	0.00715602	5.44903	0.938791	1	0	2125	1444	2532	2577	1494	1568	10.9187	11.249	11.0085	10.3897	11.7443	11.64
ENSG00000017260	chr3	ATP2C1	130850595	130850928	8533	-0.0156264	7.43037	0.866045	1	0	8021	6041	10083	10972	5712	5809	18.9139	21.5971	20.1185	20.3009	20.6066	19.7901
ENSG00000017483	chrX	SLC38A5	48458537	48459034	4014	0.0625054	3.1272	0.628223	1	0	492	236	482	532	314	304	2.46628	1.79359	2.04445	2.0925	2.40809	2.20163
ENSG00000017797	chr18	RALBP1	9475009	9475176	4979	0.0116905	6.82667	0.897886	1	0	5393	3757	6703	7309	3672	3977	21.7943	23.0191	22.921	23.1764	22.7029	23.22
ENSG00000018189	chr4	RUFY3	70704204	70704348	8070	-0.0808987	3.54749	0.543018	1	0	529	455	667	660	367	433	1.31897	1.71999	1.40721	1.29122	1.39995	1.55978
ENSG00000018236	chr12	CNTN1	40692442	40692592	7492	0.0538038	2.9173	0.712946	1	0	333	263	432	518	230	267	0.894336	1.0709	0.981732	1.0916	0.945039	1.03601
ENSG00000018408	chr3	WWTR1	149517235	149520989	8413	0.123765	6.38001	0.248306	1	0	3671	2670	4844	5959	2975	2627	8.77986	9.68165	9.80303	11.1829	10.8857	9.07733
ENSG00000018510	chr2	AGPS	177392644	177393049	8197	-0.0650623	6.69889	0.552932	1	0	4544	3743	6534	6898	3392	3202	11.1542	13.9301	13.5716	13.2861	12.7386	11.3557
ENSG00000018610	chrX	CXorf56	119538149	119539789	2606	0.0179114	4.14611	0.861784	1	0	862	575	1028	1092	618	601	6.6556	6.73105	6.71623	6.61575	7.30019	6.70423
ENSG00000018699	chr2	TTC27	32628032	32628133	3185	0.00482278	4.30674	0.964911	1	0	904	675	1180	1192	688	682	5.71101	6.46522	6.30782	5.90878	6.64965	6.22478
ENSG00000019102	chr11	VSIG2	124747472	124747667	1432	0.14761	4.232	0.202432	1	0	1013	505	1012	1230	645	698	14.2338	10.7581	12.0322	13.561	13.8655	14.1697
ENSG00000019144	chr11	PHLDB1	118606440	118606672	21722	-0.107536	6.16337	0.279021	1	0	3897	2181	4507	4596	2193	2343	3.60981	3.06299	3.5326	3.3405	3.10784	3.1356
ENSG00000019169	chr2	MARCO	118942166	118942397	2079	0.0241873	2.11918	0.865376	1	0	248	127	226	252	151	157	2.40022	1.86354	1.85081	1.91371	2.23585	2.1953
ENSG00000019186	chr20	CYP24A1	54153449	54154761	3972	-0.0444455	0.218354	0.782966	1	0	56	39	64	83	35	29	0.283683	0.299533	0.274333	0.329913	0.271256	0.212245
ENSG00000019485	chr11	PRDM11	45095806	45095901	13954	0.0296635	2.34275	0.842237	1	0	262	147	296	343	152	178	0.377796	0.321372	0.36116	0.388084	0.335324	0.370826
ENSG00000019549	chr8	SNAI2	48917690	48918988	2282	0.274822	6.84021	0.00890436	1	0	4920	3435	6202	7629	4680	3932	43.3814	45.9198	46.2725	52.7816	63.1321	50.0895
ENSG00000019582	chr5	CD74	150401637	150402250	3184	0.100898	3.872	0.387392	1	0	788	404	810	894	511	547	4.97975	3.87077	4.33131	4.43298	4.94046	4.99417
ENSG00000019995	chr10	ZRANB1	124942123	124943307	5993	0.0464132	5.8742	0.652081	1	0	2615	2005	3428	3823	2036	1954	8.77974	10.2061	9.73876	10.0714	10.4581	9.47827
ENSG00000020129	chr1	NCDN	35557473	35557883	4917	0.0550746	4.75202	0.640789	1	0	1410	729	1646	1895	808	959	5.76997	4.5229	5.6995	6.08471	5.05861	5.66979
ENSG00000020181	chr8	GPR124	37784191	37784330	7061	-0.172875	0.550306	0.446004	1	0	73	41	99	98	25	55	0.208023	0.177136	0.238713	0.219124	0.108992	0.226436
ENSG00000020256	chr20	ZFP64	52051663	52052132	6997	-0.0101116	3.59458	0.920978	1	0	587	391	723	797	367	422	1.68803	1.70472	1.75927	1.79836	1.61463	1.75327
ENSG00000020426	chr14	MNAT1	60734742	60734951	3865	0.0011218	4.72731	0.986247	1	0	1256	887	1561	1519	882	995	6.53875	7.00105	6.87639	6.20496	7.02488	7.4838
ENSG00000020577	chr14	SAMD4A	54567097	54567338	12170	0.0296884	6.21015	0.79052	1	0	3330	2349	4691	5355	2269	2448	5.50564	5.88819	6.56269	6.94704	5.73936	5.84749
ENSG00000020922	chr11	MRE11A	94415578	94420181	7689	-0.0729886	4.95336	0.491366	1	0	1465	1131	1807	1932	1048	973	3.83373	4.48727	4.00125	3.96705	4.19577	3.67868
ENSG00000021355	chr6	SERPINB1	2832332	2834012	3094	0.0713659	6.91764	0.432921	1	0	5818	3851	6883	7402	4212	4390	37.8362	37.9702	37.876	37.7711	41.9071	41.2471
ENSG00000021574	chr2	SPAST	32063611	32064246	5213	0.0398796	4.046	0.795705	1	0	714	583	963	1135	629	451	2.75591	3.41169	3.14518	3.43747	3.71435	2.515
ENSG00000021762	chr11	OSBPL5	3087116	3088343	7466	-0.0684601	4.57519	0.545381	1	0	1355	708	1395	1545	704	826	3.65179	2.89291	3.18122	3.26717	2.90272	3.21618
ENSG00000021776	chr15	AQR	34851782	34857106	13528	-0.0858031	6.17627	0.399297	1	0	3317	2576	4510	4708	2278	2312	4.93363	5.809	5.6761	5.49457	5.1837	4.96825
ENSG00000021826	chr2	CPS1	210477682	210477766	10444	-0.130886	5.31125	0.247835	1	0	1810	1473	2491	2681	1140	1264	3.48711	4.30254	4.06082	4.05285	3.36014	3.51827
ENSG00000022267	chrX	FHL1	136147400	136147628	4945	-0.0437966	4.15553	0.687865	1	0	867	554	1142	1154	545	613	3.52783	3.41769	3.93194	3.68443	3.39274	3.60365
ENSG00000022277	chr20	RTFDC1	56468585	56468766	4063	0.0571118	6.0435	0.55135	1	0	3247	2122	3686	3980	2251	2443	16.0801	15.9326	15.446	15.4656	17.0549	17.4794
ENSG00000022567	chr8	SLC45A4	141207166	141212556	8608	0.126686	4.86831	0.239707	1	0	1433	827	1709	2098	907	1059	3.34964	2.93084	3.38023	3.84799	3.24358	3.57637
ENSG00000022840	chr12	RNF10	120533480	120533621	5911	-0.017882	7.43636	0.842292	1	0	8692	5647	10150	10891	5361	6288	29.5878	29.1438	29.2356	29.0896	27.9193	30.9243
ENSG00000022976	chr14	ZNF839	102317377	102317666	5590	-0.0337118	3.00499	0.837886	1	0	428	242	473	447	267	299	1.54059	1.32067	1.44064	1.26249	1.47035	1.55492
ENSG00000023041	chr10	ZDHHC6	112430300	112430907	2404	0.00322729	4.93594	0.976002	1	0	1549	1002	1727	1911	1023	1059	12.965	12.7152	12.2311	12.5504	13.0997	12.8059
ENSG00000023171	chr11	GRAMD1B	123525636	123526171	9770	-0.0736524	0.421835	0.737082	1	0	48	44	95	95	29	45	0.0988555	0.137388	0.165553	0.153518	0.0913741	0.133896
ENSG00000023191	chr11	RNH1	494512	494778	7374	-0.00824847	6.84665	0.944559	1	0	6539	3196	6772	7302	3484	4264	17.8428	13.2219	15.6358	15.634	14.5444	16.8098
ENSG00000023228	chr2	NDUFS1	206114817	206124276	12268	0.000864444	6.70012	0.996189	1	0	4802	3585	6114	6670	3315	3667	7.87595	8.91466	8.48513	8.58387	8.3182	8.68932
ENSG00000023287	chr8	RB1CC1	52622456	52623859	7615	-0.151318	6.756	0.213317	1	0	4672	4190	6896	6864	3533	3163	12.3449	16.7855	15.4182	14.2311	14.2821	12.0747
ENSG00000023318	chr9	ERP44	99979179	99982713	4854	0.0127235	6.31852	0.89232	1	0	3977	2626	4515	4867	2780	2739	16.4858	16.5038	15.8367	15.8304	17.6305	16.4037
ENSG00000023330	chr3	ALAS1	52198086	52198255	2536	-0.000169745	5.78633	0.998383	1	0	2746	1756	3275	3639	1766	1880	21.7874	21.1234	21.9872	22.655	21.4369	21.5505
ENSG00000023445	chr11	BIRC3	102317450	102317571	7518	-0.347055	5.64915	0.00621871	1	0	2309	1754	3963	2740	1402	1612	6.17982	7.11732	8.97488	5.75412	5.74071	6.23321
ENSG00000023516	chr13	AKAP11	42272153	42272228	9920	-0.119275	5.64297	0.411499	1	0	1969	1913	3356	3464	1552	1442	3.99382	5.88291	5.75993	5.51312	4.81615	4.22574
ENSG00000023572	chr1	GLRX2	193096468	193096759	1299	0.0928114	2.3983	0.51096	1	0	219	177	314	312	193	191	3.39226	4.15674	4.11555	3.79207	4.5737	4.27438
ENSG00000023608	chr14	SNAPC1	61762357	61762588	2656	-0.0638624	3.6876	0.606393	1	0	600	480	738	759	457	411	4.54546	5.51318	4.73081	4.51175	5.29673	4.49845
ENSG00000023697	chr12	DERA	15911172	15911414	2844	0.0337729	5.46608	0.749077	1	0	2112	1480	2504	2647	1642	1469	14.9423	15.8753	14.9903	14.6945	17.7731	15.0155
ENSG00000023734	chr12	STRAP	15882391	15882819	2211	0.0245637	7.25737	0.786579	1	0	7722	4965	8559	9512	5277	5273	70.2741	68.5046	65.9085	67.9226	73.4714	69.3295
ENSG00000023839	chr10	ABCC2	99782732	99782877	6232	-0.325168	0.358862	0.108265	1	0	62	47	84	72	38	34	0.200179	0.23007	0.229487	0.182405	0.187705	0.158599
ENSG00000023892	chr6	DEF6	35297852	35297952	2545	-0.00402307	4.91614	0.982411	1	0	1657	895	1727	1819	908	1181	13.1005	10.7281	11.5534	11.2843	10.9829	13.49
ENSG00000023902	chr1	PLEKHO1	150149183	150149786	6565	0.109733	3.59722	0.365964	1	0	660	336	648	785	392	460	2.02285	1.56133	1.68053	1.88784	1.83811	2.03691
ENSG00000023909	chr1	GCLM	93885205	93889159	5420	0.0615882	3.75192	0.618198	1	0	638	433	775	858	517	413	2.36851	2.43712	2.4345	2.4993	2.93637	2.21513
ENSG00000024048	chr6	UBR2	42564062	42564397	8840	-0.1787	5.50428	0.139049	1	0	1998	1783	2886	2950	1319	1416	4.54776	6.15302	5.55842	5.26867	4.59317	4.6565
ENSG00000024422	chr19	EHD2	47713343	47713538	3923	0.084768	7.84722	0.405511	1	0	12345	6279	13344	15333	7680	8161	63.318	48.8271	57.9128	61.7078	60.2647	60.4747
ENSG00000024526	chr1	DEPDC1	68474152	68477069	5904	-0.0322172	5.93261	0.787011	1	0	2602	2237	3736	3935	2145	1860	8.86779	11.5587	10.7738	10.5228	11.1841	9.15831
ENSG00000024862	chr6	CCDC28A	138773509	138773902	1507	-0.0271515	3.50687	0.837146	1	0	624	384	582	672	396	384	8.33155	7.77333	6.57532	7.04023	8.08913	7.40742
ENSG00000025156	chr6	HSF2	122399546	122399830	2702	0.00794354	3.50692	0.976702	1	0	539	396	638	760	381	361	4.01382	4.47094	4.02015	4.44078	4.3407	3.88392
ENSG00000025293	chr20	PHF20	35771974	35772079	8384	-0.103945	5.35859	0.347801	1	0	1807	1531	2567	2487	1325	1351	4.33672	5.57074	5.21293	4.68334	4.86502	4.68439
ENSG00000025434	chr11	NR1H3	47248300	47248355	4533	-0.0195164	2.61374	0.937966	1	0	348	173	347	352	203	224	1.54471	1.16426	1.30332	1.22599	1.37857	1.43652
ENSG00000025708	chr22	TYMP	50525752	50525918	3349	0.00917391	3.96319	0.953212	1	0	1002	362	879	883	445	671	6.02014	3.29748	4.46869	4.16271	4.09039	5.82447
ENSG00000025770	chr22	NCAPH2	50508216	50508445	3159	-0.00512151	5.21091	0.971816	1	0	2070	1067	2134	2334	1070	1436	13.1848	10.304	11.5014	11.6649	10.4269	13.2146
ENSG00000025772	chr20	TOMM34	44942130	44943213	2062	0.0794603	6.29194	0.403507	1	0	3999	2332	4443	4964	2770	2733	39.0227	34.5008	36.6855	38.0079	41.3534	38.5301
ENSG00000025796	chr6	SEC63	107867756	107871847	8587	-0.0557256	6.6963	0.596196	1	0	4838	3753	6077	6315	3668	3247	11.3365	13.333	12.0491	11.6108	13.1495	10.9923
ENSG00000025800	chr1	KPNA6	32108038	32108134	7480	-0.00188288	6.79496	0.982168	1	0	5030	3832	6658	7371	3363	3957	13.5307	15.6283	15.1548	15.5581	13.8403	15.3785
ENSG00000026036	chr20	RTEL1-TNFRSF6B	63659300	63659504	8752	0.00165778	4.86873	0.985871	1	0	1676	805	1683	1789	829	1184	3.8532	2.80594	3.27404	3.22726	2.91586	3.93272
ENSG00000026103	chr10	FAS	88990531	88990906	3688	0.00468964	5.42527	0.967466	1	0	1925	1482	2584	2700	1460	1455	10.5025	12.2588	11.9291	11.5586	12.1866	11.4689
ENSG00000026297	chr6	RNASET2	166929504	166929791	7643	0.25267	3.95583	0.0761129	1	0	786	432	775	903	516	719	2.06925	1.72429	1.72641	1.86533	2.07829	2.73473
ENSG00000026508	chr11	CD44	35138870	35139370	10057	-0.0268115	9.26679	0.763176	1	0	29227	21006	36773	39585	20439	20248	58.475	63.7183	62.254	62.1431	62.5621	58.5278
ENSG00000026559	chr20	KCNG1	51003656	51004806	5437	0.0484378	1.86637	0.810271	1	0	235	94	172	229	98	152	0.869687	0.527421	0.538612	0.664978	0.554864	0.812705
ENSG00000026652	chr6	AGPAT4	161129979	161136634	8769	-0.104714	3.22215	0.381512	1	0	484	302	572	622	257	315	1.11058	1.05062	1.11059	1.11988	0.9022	1.04426
ENSG00000026751	chr1	SLAMF7	160739057	160739356	4833	0.0136775	3.68738	0.911714	1	0	633	447	696	766	453	448	2.63537	2.8215	2.45188	2.50232	2.88537	2.6947
ENSG00000026950	chr6	BTN3A1	26402237	26402412	5547	-0.139334	4.59091	0.181499	1	0	1232	842	1456	1436	814	737	4.46896	4.63066	4.469	4.08721	4.51737	3.86241
ENSG00000027001	chr13	MIPEP	23730189	23730445	3407	0.0730673	4.51134	0.473686	1	0	1104	726	1284	1383	761	872	6.52005	6.5006	6.41652	6.40886	6.87594	7.44035
ENSG00000027075	chr14	PRKCH	61187559	61187668	8809	-0.0352548	5.03843	0.734801	1	0	1549	1158	1921	1985	1013	1219	3.53817	4.01025	3.71285	3.55766	3.54	4.02278
ENSG00000027697	chr6	IFNGR1	137197484	137198639	2571	-0.0225703	6.31244	0.826985	1	0	3675	2735	4788	4695	2815	2660	28.7614	32.4522	31.7073	28.8313	33.7051	30.0766
ENSG00000027847	chr5	B4GALT7	177600100	177600260	4927	0.0102542	4.51068	0.927648	1	0	1269	672	1267	1482	698	827	5.18243	4.16079	4.37825	4.74894	4.36107	4.87946
ENSG00000028116	chr2	VRK2	57907651	57907839	3509	-0.0359671	5.30376	0.736554	1	0	1774	1433	2342	2448	1354	1285	10.1724	12.4581	11.3635	11.0144	11.8783	10.6456
ENSG00000028203	chr12	VEZT	95217746	95217886	8757	-0.0675411	6.3417	0.490765	1	0	3811	2822	4981	5206	2676	2560	8.75665	9.83084	9.6843	9.38598	9.40699	8.49833
ENSG00000028310	chr5	BRD9	850291	850602	9572	-0.103958	5.03208	0.279988	1	0	1691	1090	1981	1968	1006	1139	3.55464	3.47387	3.52362	3.24604	3.2353	3.45915
ENSG00000028528	chr15	SNX1	64094123	64094335	9780	-0.0742131	6.62908	0.406645	1	0	5026	3374	5803	6201	3073	3391	10.3404	10.5244	10.1023	10.0105	9.67261	10.0795
ENSG00000028839	chr6	TBPL1	133952170	133952730	5039	0.0465715	4.87868	0.657816	1	0	1375	1007	1641	1835	1042	1003	5.49051	6.09641	5.54461	5.7494	6.36566	5.78636
ENSG00000029153	chr12	ARNTL2	27332854	27333103	6983	-0.0186876	7.45888	0.843458	1	0	7982	6011	10823	10962	5841	6016	22.9998	26.2599	26.3884	24.7844	25.7493	25.0446
ENSG00000029363	chr6	BCLAF1	136256863	136261115	9297	-0.0241375	6.81567	0.838695	1	0	4936	4252	6447	7098	4060	3445	10.6828	13.9521	11.8065	12.0538	13.4432	10.772
ENSG00000029364	chr14	SLC39A9	69398015	69398450	7136	0.0384984	6.75457	0.69858	1	0	4831	3552	6593	7480	3482	3608	13.6219	15.1847	15.7302	16.5492	15.0208	14.6981
ENSG00000029639	chr6	TFB1M	155257509	155258082	2736	0.0152115	3.10027	0.902515	1	0	441	283	462	514	283	315	3.24322	3.15544	2.87497	2.96605	3.18413	3.3469
ENSG00000029725	chr17	RABEP1	5282265	5282520	6531	-0.0837842	5.38083	0.421946	1	0	1917	1537	2492	2530	1289	1460	5.90604	7.17932	6.49644	6.11606	6.07565	6.49863
ENSG00000029993	chrX	HMGB3	150980509	150980644	3967	0.0631126	6.36933	0.527525	1	0	3914	2794	4536	4953	2962	2950	19.8524	21.4859	19.4678	19.7123	22.9849	21.6177
ENSG00000030066	chr11	NUP160	47778087	47779194	8576	-0.0775316	5.67895	0.487179	1	0	2248	1867	3213	3429	1527	1691	5.27431	6.64123	6.37871	6.31268	5.48118	5.73202
ENSG00000030110	chr6	BAK1	33572547	33573907	2212	-0.0451017	5.9818	0.628143	1	0	3220	2059	3748	4020	1936	2224	29.2904	28.3962	28.8484	28.6927	26.9426	29.228
ENSG00000030419	chr2	IKZF2	212999691	213008084	12240	-0.207918	5.58802	0.240307	1	0	1872	1974	3276	3361	1546	1165	3.07736	4.91988	4.5569	4.33529	3.88819	2.7669
ENSG00000030582	chr17	GRN	44345246	44345334	3520	0.0120801	9.13138	0.905192	1	0	30918	15750	33168	37169	17756	19512	176.735	136.498	160.429	166.713	155.282	161.142
ENSG00000031003	chr5	FAM13B	137937960	137940348	6808	0.0303959	4.75563	0.781038	1	0	1249	897	1597	1858	866	901	3.69145	4.01941	3.99385	4.30881	3.91578	3.84728
ENSG00000031081	chr3	ARHGAP31	119294373	119295004	9384	0.0978244	2.74105	0.541146	1	0	255	216	436	444	197	263	0.546772	0.70219	0.791053	0.747009	0.646246	0.814735
ENSG00000031691	chr6	CENPQ	49463378	49463453	1733	-0.0598362	3.01462	0.654856	1	0	368	290	487	509	289	235	4.27271	5.10492	4.78451	4.63714	5.13357	3.94201
ENSG00000031698	chr1	SARS	109213918	109214128	3836	-0.0282599	7.16995	0.76518	1	0	7280	4809	8258	8396	4932	5031	38.1863	38.2442	36.6525	34.5561	39.579	38.1263
ENSG00000031823	chr19	RANBP3	5916139	5917653	7445	0.130491	5.70399	0.183436	1	0	2664	1524	2837	3392	1760	1952	7.19986	6.24467	6.48786	7.1932	7.27726	7.62191
ENSG00000032219	chr14	ARID4A	58298385	58298700	7568	-0.127486	4.40473	0.301074	1	0	958	779	1343	1370	709	601	2.54706	3.14011	3.02136	2.85805	2.88393	2.30857
ENSG00000032389	chr2	TSSC1	3188925	3189508	5775	-0.0324676	4.43828	0.769087	1	0	1216	690	1162	1373	681	755	4.23678	3.64491	3.42579	3.75361	3.63007	3.80053
ENSG00000032444	chr19	PNPLA6	7534004	7534239	7055	-0.0338328	6.31707	0.78652	1	0	4608	2216	4714	5369	2225	2906	13.1423	9.58213	11.3763	12.0151	9.70852	11.9742
ENSG00000032742	chr13	IFT88	20567069	20567256	6111	-0.079799	3.17939	0.526671	1	0	439	328	522	542	319	280	1.44546	1.63738	1.45434	1.40029	1.60693	1.33197
ENSG00000033011	chr16	ALG1	5033702	5034061	5786	0.130481	4.09336	0.252611	1	0	900	486	913	1150	541	651	3.12981	2.5624	2.68658	3.13798	2.87832	3.27078
ENSG00000033030	chr12	ZCCHC8	122472870	122474275	7420	-0.106097	4.74653	0.310254	1	0	1323	972	1569	1622	902	846	3.58765	3.99624	3.60019	3.45126	3.74216	3.31448
ENSG00000033050	chr7	ABCF2	151207837	151208107	4448	-0.0143137	6.25833	0.875417	1	0	3744	2491	4589	4965	2403	2666	16.9366	17.0843	17.5655	17.6232	16.6306	17.4239
ENSG00000033100	chr7	CHPF2	151232489	151232814	4205	-0.0347406	6.57607	0.752701	1	0	5061	2762	5987	6634	2727	3292	24.2172	20.0377	24.241	24.9081	19.9636	22.7584
ENSG00000033170	chr14	FUT8	65410592	65411993	6700	-0.0507178	4.31975	0.634368	1	0	918	707	1206	1271	663	640	2.75691	3.2191	3.06464	2.99503	3.0462	2.77686
ENSG00000033178	chr4	UBA6	67612652	67619132	11432	-0.0624399	6.62869	0.609361	1	0	4221	3673	6140	6496	3417	2903	7.42929	9.8014	9.14435	8.97129	9.20116	7.38199
ENSG00000033327	chr11	GAB2	78215297	78219415	6771	-0.151708	1.85907	0.295918	1	0	172	126	232	239	97	116	0.511128	0.567684	0.583367	0.557283	0.441	0.498028
ENSG00000033627	chr17	ATP6V0A1	42458844	42458963	10955	-0.0481333	5.35517	0.607001	1	0	2069	1357	2411	2641	1311	1352	3.80016	3.77882	3.74707	3.80616	3.68392	3.58768
ENSG00000033800	chr15	PIAS1	68054179	68054350	10776	0.0602503	5.70278	0.552878	1	0	2416	1684	3060	3531	1814	1678	4.51122	4.76731	4.83471	5.17334	5.18203	4.52672
ENSG00000033867	chr3	SLC4A7	27372721	27376845	9616	-0.00488721	4.5213	0.970266	1	0	867	873	1437	1671	806	612	1.81417	2.76955	2.54431	2.74355	2.58024	1.85014
ENSG00000034152	chr17	MAP2K3	21284672	21284969	3783	-0.023284	6.73067	0.82116	1	0	5682	3069	6544	6753	3237	3845	30.2217	24.7485	29.4519	28.1833	26.3406	29.5467
ENSG00000034510	chr2	TMSB10	84905625	84905718	496	0.0302704	10.7018	0.764729	1	0	90601	51395	89735	97251	56799	61891	3675.41	3161.03	3080.26	3095.59	3525.16	3627.39
ENSG00000034533	chr3	ASTE1	131013875	131014387	3427	-0.11339	2.20098	0.423378	1	0	210	175	273	276	153	143	1.23299	1.55781	1.3563	1.27153	1.37435	1.21303
ENSG00000034677	chr8	RNF19A	100257059	100259246	6049	-0.0643348	6.254	0.524639	1	0	3503	2656	4769	4754	2576	2437	11.6523	13.3947	13.423	12.4081	13.1094	11.7117
ENSG00000034693	chr6	PEX3	143450807	143451115	2222	0.0315218	4.16656	0.787125	1	0	776	613	1093	1093	642	611	7.02703	8.416	8.37497	7.76617	8.89428	7.99366
ENSG00000034713	chr16	GABARAPL2	75566351	75566520	3034	-0.00799744	5.45711	0.946555	1	0	2367	1377	2448	2588	1432	1629	15.6977	13.8455	13.7373	13.4673	14.5294	15.6083
ENSG00000035115	chr2	SH3YL1	217730	218108	11165	0.0426797	4.06291	0.677309	1	0	819	527	966	1058	581	569	1.47598	1.43993	1.47308	1.49609	1.60191	1.4815
ENSG00000035141	chr2	FAM136A	70295975	70297477	3086	0.0331528	4.76922	0.737385	1	0	1352	879	1545	1638	907	1015	8.81526	8.68925	8.52392	8.38009	9.04755	9.56134
ENSG00000035403	chr10	VCL	73995193	73995231	9992	0.119216	8.2707	0.231807	1	0	13342	9571	18977	22218	9998	10746	26.8672	29.2209	32.3357	35.1062	30.8021	31.2639
ENSG00000035499	chr5	DEPDC1B	60596912	60597914	3806	-0.0207235	4.28656	0.838078	1	0	906	679	1154	1231	617	686	4.78976	5.4424	5.16231	5.10646	4.99041	5.23967
ENSG00000035664	chr15	DAPK2	63907036	63908600	13612	0.372618	-0.0708735	0.136633	1	0	38	29	44	71	26	39	0.0561715	0.0649928	0.0550348	0.0823507	0.0587992	0.0832897
ENSG00000035681	chr8	NSMAF	58583504	58584200	6165	0.025363	5.03834	0.810026	1	0	1542	1125	1868	2140	1119	1091	5.03275	5.56684	5.15882	5.48039	5.58749	5.14447
ENSG00000035687	chr1	ADSS	244408494	244409638	3666	-0.0338461	5.52616	0.749557	1	0	2197	1662	2594	2670	1543	1647	12.0585	13.8302	12.0472	11.4987	12.9567	13.0602
ENSG00000035862	chr17	TIMP2	78852977	78855864	5633	0.0491487	8.83117	0.570456	1	0	22719	14264	26063	30378	15203	15517	81.1528	77.2486	78.7756	85.1433	83.0825	80.0787
ENSG00000035928	chr4	RFC1	39287456	39288844	6713	-0.106361	5.92555	0.301722	1	0	2839	2268	3622	3715	1969	1974	8.50948	10.3066	9.18626	8.73722	9.02919	8.54829
ENSG00000036054	chr3	TBC1D23	100261000	100261071	5168	-0.0425604	5.33072	0.705982	1	0	1848	1382	2491	2458	1459	1236	7.19505	8.15783	8.2065	7.50914	8.69066	6.95256
ENSG00000036257	chr2	CUL3	224470150	224474376	11505	-0.0197168	6.71182	0.840041	1	0	4766	3641	6334	6314	3519	3658	8.33531	9.65435	9.37343	8.66461	9.4157	9.24285
ENSG00000036448	chr8	MYOM2	2045040	2045168	7062	-0.164649	-0.0166054	0.542173	1	0	57	32	51	48	30	37	0.162406	0.138233	0.122956	0.107311	0.130772	0.152308
ENSG00000036549	chr1	ZZZ3	77562416	77565784	9008	-0.0341955	5.72348	0.737191	1	0	2412	1914	3087	3299	1744	1781	5.3877	6.48191	5.83465	5.78209	5.95989	5.74757
ENSG00000037042	chr17	TUBG2	42659305	42659552	2772	-0.0347264	4.01754	0.786652	1	0	950	485	871	1006	540	540	6.8958	5.3375	5.34973	5.72975	5.99681	5.66304
ENSG00000037241	chr5	RPL26L1	172958729	172958801	1164	0.173986	4.02675	0.113049	1	0	779	508	850	1001	584	634	13.466	13.3137	12.4329	13.5773	15.4447	15.8338
ENSG00000037474	chr5	NSUN2	6599239	6600232	5506	0.0821374	6.34452	0.368863	1	0	3904	2568	4616	5095	2784	2966	14.2668	14.2281	14.2737	14.6096	15.5651	15.6597
ENSG00000037637	chr1	FBXO42	16246839	16251785	8984	-0.0305278	4.20868	0.767772	1	0	932	593	1103	1229	544	649	2.08737	2.0136	2.09032	2.1598	1.86401	2.10002
ENSG00000037749	chr5	MFAP3	154038906	154039011	4792	-0.195997	4.87315	0.204354	1	0	1238	1151	1949	2158	778	829	5.19826	7.32736	6.92472	7.10993	4.99784	5.02906
ENSG00000037757	chr19	MRI1	13764532	13764720	3456	-0.0495391	3.99824	0.688615	1	0	866	485	945	947	475	612	5.04195	4.28112	4.65549	4.32621	4.23097	5.14786
ENSG00000037897	chr12	METTL1	57768471	57769151	2621	0.219096	3.2103	0.0686183	1	0	409	259	542	616	305	374	3.13986	3.01455	3.52078	3.7106	3.58222	4.14814
ENSG00000038002	chr4	AGA	177430770	177431808	2675	-0.0783751	4.03567	0.475525	1	0	847	557	947	967	565	532	6.37109	6.35215	6.02744	5.70734	6.50196	5.78145
ENSG00000038210	chr4	PI4K2B	25160641	25160753	7332	0.0111336	5.04938	0.929542	1	0	1588	1123	1888	2148	1232	977	4.35795	4.67247	4.38416	4.62533	5.17259	3.87365
ENSG00000038219	chr4	BOD1L1	13568738	13570128	15860	-0.11547	6.5902	0.340358	1	0	4024	3636	6282	6355	2842	3140	5.10516	6.99375	6.74375	6.3262	5.51621	5.7554
ENSG00000038274	chr5	MAT2B	163503114	163503424	5153	0.0174399	5.98204	0.880126	1	0	2883	2171	3709	4107	2321	1912	11.2574	12.8525	12.2547	12.5833	13.8655	10.7864
ENSG00000038358	chr16	EDC4	67873023	67873343	6173	-0.0293402	5.72067	0.773773	1	0	2763	1563	3260	3466	1672	1763	9.00614	7.72417	8.99142	8.86468	8.33796	8.30242
ENSG00000038382	chr5	TRIO	14143702	14143882	17500	-0.183535	7.54955	0.195796	1	0	7927	7037	12926	13417	4846	5796	9.11434	12.267	12.5757	12.1045	8.52443	9.62807
[truncated: 12,104 more rows]

## Sheet: B-Pepsin+APR_B-Pepsin
GeneId	Chromosome	GeneName	Start	End	Length	logFC_B-Pepsin+APR_B-Pepsin	logCPM_B-Pepsin+APR_B-Pepsin	PValue_B-Pepsin+APR_B-Pepsin	FDR_B-Pepsin+APR_B-Pepsin	UpDown	B_Pepsin_rep1_raw	B_Pepsin_rep2_raw	B_Pepsin_rep3_raw	B_Pepsin+APR_rep1_raw	B_Pepsin+APR_rep2_raw	B_Pepsin+APR_rep3_raw	B_Pepsin_rep1_linearRPKM	B_Pepsin_rep2_linearRPKM	B_Pepsin_rep3_linearRPKM	B_Pepsin+APR_rep1_linearRPKM	B_Pepsin+APR_rep2_linearRPKM	B_Pepsin+APR_rep3_linearRPKM
[truncated: 12,590 more rows]
