# Supplementary material for: Amprenavir Mitigates Pepsin-Induced Transcriptomic Changes in Normal and Precancerous Esophageal Cells
Source: Int J Mol Sci. 2025 Jun 26;26(13):6182. doi: 10.3390/ijms26136182 (PMC12250232; doi:10.3390/ijms26136182)
Supplement: Supplementary file 1 [file ijms-26-06182-s001.zip › Suppplementary Table S3.xlsx]

## Sheet: Sheet1
Alias	R1	R2	R1	R2	R1	R2	Total Reads	Total Read pairs	Mapped Read Pairs	Mapped Read pairs (Junction)	Gene Counts	Exon Counts
B_Control_rep1	35-101	35-101	51	51	72.73	68.7	112687994	56343997	53642834	35389723	49425208	246719308
B_Control_rep2	35-101	35-101	50	50	68.51	63.06	73249848	36624924	34802559	23202886	31780342	160545658
B_Control_rep3	35-101	35-101	51	51	74	69.77	136186030	68093015	63707639	41693783	58284780	288752620
B_Pepsin_rep1	35-101	35-101	50	50	69.78	66.05	91890714	45945357	43472904	28366273	39516471	191187999
B_Pepsin_rep2	35-101	35-101	51	51	73.66	69.83	127295560	63647780	60212738	39977931	55027673	275611044
B_Pepsin_rep3	35-101	35-101	50	50	71.67	66.86	99607526	49803763	47044641	30795382	43030803	211380995
B_Pepsin+APR_rep1	35-101	35-101	51	51	75.69	69.17	151605470	75802735	68674476	44883763	63017167	305608852
B_Pepsin+APR_rep2	35-101	35-101	50	50	71.6	61.53	80402996	40201498	34698013	22104575	32233348	159348798
B_Pepsin+APR_rep3	35-101	35-101	51	51	68.92	65.66	77615874	38807937	37217035	24665789	34104340	165983523
H_Control_rep1	35-101	35-101	50	50	74.3	70.84	151074686	75537343	72305675	50976928	67705626	352670306
H_Control_rep2	35-101	35-101	50	51	69.25	65.02	100624730	50312365	47037327	33334900	44028138	232217652
H_Control_rep3	35-101	35-101	49	50	72.44	69.1	118845032	59422516	56992417	40436112	53116655	276814598
H_Pepsin_rep1	35-101	35-101	50	50	72.71	69.24	126810726	63405363	60350891	42471605	56595010	289307782
H_Pepsin_rep2	35-101	35-101	50	51	73.16	69.81	126288302	63144151	60429605	42472757	56438321	288466992
H_Pepsin_rep3	35-101	35-101	50	50	71.86	67.45	112232730	56116365	53564720	37222783	49728733	254054711
H_Pepsin+APR_rep1	35-101	35-101	50	50	70.04	65.12	83437234	41718617	39662564	27658231	36885134	195842133
H_Pepsin+APR_rep2	35-101	35-101	49	50	74.47	70.31	137507614	68753807	65226682	45864866	61113322	315516583
H_Pepsin+APR_rep3	35-101	35-101	50	50	72.54	68.54	122847780	61423890	58618667	41735538	55078618	290145467
Average	-	-	50.1	50.3	72.1	67.6	112789491	56394745	53203410	36291879	49283871	250009723
Column description:
Alias: sample names
Seq.length: sequence length
GC(%): percentage of GC content
Dup(%): percentage of duplicate reads
Total Reads: Total number of reads obtained
Total Read pairs: Total number of read pairs
Mapped Read Pairs: Number of reads that mapped to either the genome or junction reference database
Mapped Read pairs (Junction): Mapped Junction Reads and percentage (Mapped Junction Reads/Total number of reads)
Gene counts: Number of read pairs mapped to a gene
Exon counts: Number of times read pairs mapped to an exon
